# Supplementary material for: Robust data storage in DNA by de Bruijn graph-based de novo strand assembly
Source: Nat Commun. 2022 Sep 12;13:5361. doi: 10.1038/s41467-022-33046-w (PMC9468002; doi:10.1038/s41467-022-33046-w)
Supplement: Supplementary file 4 — Supplementary Data 1 [file 41467_2022_33046_MOESM4_ESM.zip]

Archive with 10 entries (10 files):
- 01.jpg
- 02.jpg
- 03.jpg
- 04.jpg
- 05.jpg
- 06.jpg
- 07.jpg
- 08.jpg
- 09.jpg
- 10.jpg
