# Supplementary material for: Robust data storage in DNA by de Bruijn graph-based de novo strand assembly
Source: Nat Commun. 2022 Sep 12;13:5361. doi: 10.1038/s41467-022-33046-w (PMC9468002; doi:10.1038/s41467-022-33046-w)
Supplement: Supplementary file 5 — Supplementary Data 2 [file 41467_2022_33046_MOESM5_ESM.xlsx]

## Sheet: Strands
Index	Strand Sequences	Length
101010102	CCTGCAGAGTAGCATGTCATTGATTCTAGTGCTGAATCAGAGGGGTTGGTATCGGAATCGACCGTGACCGACGCATCAGCTTCCATAGTTGCAGGCTCAGGGACATGAATTTTAGTAAACCGGACAAACGTTTCAGCCCGCAGGAGGACGTAAGAATTACAAACGGGTGTTTGAGCTGTAATCTGACACTGATGCATCCG	200
101010104	CCTGCAGAGTAGCATGTCATTGATTCTAGTGCGGAGTTAAACTCGTCACACAGGAGGCCCCCTCGCAGCCTGCAATTTGAGACATGTTCTTACCAACACGCCGATCGCTGTCCAGGACGTCACCAAATCCCCCATTTTTGTTCTTTATCGCGATCCCAACTCTATATCGTATTATGACTTGGCTGACACTGATGCATCCG	200
101010105	CCTGCAGAGTAGCATGTCATTGATTCTAGTGCGACTTCGTGATCAACATCGCATGATCGGAGTGCCGCTCTGAGTTGAAATGGGTGCGTATGATACAGTGATAATCGCACTTTGAATCTGGCGTTTCCTTCGTGCCATTAGTCATAGTGATTCCCATGGTGCGTTCCAGACTGGCGTTCCGTCTGACACTGATGCATCCG	200
101010107	CCTGCAGAGTAGCATGTCATTGATTCTAGTGCGCTCCAGCCTAACTTGTTGCATGTCATGATAGTATTGCCTGATAGCCTTGAATGACAGACTCTCACCCCGCACAGACCCAACAGGTGCCACATATTTGAACCTTAATGCGTCCGGTCCTAGGTTGAAATCCGGGGTCACTACATCCCGAACTGACACTGATGCATCCG	200
101010108	CCTGCAGAGTAGCATGTCATTGATTCTAGTGCCCAGCTCATATGCTGGTTAGTTGTGTGGACGCGGTGAGTCGTGCCAGGAAATCACTAGTTGTTTCCCCGTACCCGCGGCGAGAATTCTTGCATTAAGACTCCCTAATACTGGTCGAGGGCTGACTACGCCAATATAGACAATGTGGGCCCCTGACACTGATGCATCCG	200
101010109	CCTGCAGAGTAGCATGTCATTGATTCTAGTGCCTACAAGTTGGAACACACTCTTGTTACGTCCCGGTCTCACAGGTTTGCTAGACCGTCAATCTGGATATAGAGGCGAAACAGACGAATTGATTGACCCAATAGCCTACGGTCAGGTGGTCACTAGCCGCTAAAGCAGTTGCGCACGGGGTCCTGACACTGATGCATCCG	200
101010110	CCTGCAGAGTAGCATGTCATTGATTCTAGTGCCAGATTCCACCCTTAATAATCTGGCTGTGTAACGGTATGAATGGGCAAATGGCGTCTGGGTTTGTCACAGTTTTCAGCGGGCTCTCCAGCTGTATGCGCATACCTCAGTTGACGGCGAATACAATGGAATGACCTTAAATGTCAGGTAGACTGACACTGATGCATCCG	200
101010111	CCTGCAGAGTAGCATGTCATTGATTCTAGTGCCGTAGATAAACCCAAAGGATTAACAAATAGCTTCAAATGCCACTTAAGCCCGTCTGGGGTGGGCGTGAATGGGAGCCAGATAGTACCCCTAGTTCGTAAACTTGGTCTATTGGCAAGGTGACCATAAGTTATAAGTAAACCGTCAGGTCGCTGACACTGATGCATCCG	200
101010112	CCTGCAGAGTAGCATGTCATTGATTCTAGTCCATACTGCTGAACTGTGCTACCCGTGACATGCCATTAGCAAGGTACCATCTGAACGCCCAGTTCATGCGGACTCTCTACATACGGAGTAGGAGTCAAGGACTCCATAGAGAGCGCAGAAACCGACTGCACTGCTCGTGTTAACGTCAGTGACTGACACTGATGCATCCG	200
101010114	CCTGCAGAGTAGCATGTCATTGATTCTAGTCCACTGTACATCAGGCAGCAGGGCTCGATGCTCGTTGAACGAATGTCCATTTCCGTCCGGCCCGGGTCCGTCTGTACAAATGCTTGGGGGCTCGTATACCTACCTCCAGGGCAACAGGGTAGGATAGTATGCGGTGGTCGTGCATCTCAGTCCTGACACTGATGCATCCG	200
101010115	CCTGCAGAGTAGCATGTCATTGATTCTAGTCCAATTCAAAGGACGCGTGAGACTGCGGCTCTCGCAATGAAACGGCCATAGCACGATTTAGTCCTATAGATTGCTATATCAGGAGAAGGCACAACTAGAAAGGCTCTCATGTGCCCTTATCGCAAAGACAGGTCTGGTCCCAGCGTACGTCTCTGACACTGATGCATCCG	200
101010116	CCTGCAGAGTAGCATGTCATTGATTCTAGTCCTACGCCCCGCCTGACTAAGGTACGGGCTAGTGGTCGCCCTTGACTTCGATGTACACGACCGTACAGTGCTTAAAGAGTAAGAGGTGGTAACAACCTTCCAATACTCAGGGTCGGGCTCAGCTACTCACTTATTAGTAGAGCAACAATTATCTGACACTGATGCATCCG	200
101010117	CCTGCAGAGTAGCATGTCATTGATTCTAGTCCTCTGGACTGGGCCACCGTGGTCTCCGACTTCCCCTCCGTCTCGGTCTCTGGTCGCCATCTTGGAGATCCCGTTTCAGCAGAGTTGGTGTTGTACTCATTGTCGCCTGTGATGGGAACAAGTTGTTCGCTTTATGGCGCAACTAGGCCTCGCTGACACTGATGCATCCG	200
101010118	CCTGCAGAGTAGCATGTCATTGATTCTAGTCCTGAGCGCGGAGATCAAGATGCACTCAGATGTAATACAACTTCGTTTCTAAAGAAACGTATGGCAAGCGTTAGTTCCAACCGAAAAATAGTCAGACGTGCATCCTAGTCTAGAAAGTGTCAAATCAGTCCTGAGGTCGAGCCGCACTACCGCTGACACTGATGCATCCG	200
101010119	CCTGCAGAGTAGCATGTCATTGATTCTAGTCCTTTAGGTTCGGTCAAAGCCCATGTAAAACCTCACAATTTTCCAACGCCATTGTAACCTCATATCGGAATGTTCGGGTGGGTGGTAAATGTTCAAGCTCCGTTCCGTCAGTTCGAAAGGGATGTCCGAATGTCCTTGTTCACCCCCGTGTGCTGACACTGATGCATCCG	200
101010120	CCTGCAGAGTAGCATGTCATTGATTCTAGTCCGGGATTAGTATACCCAGCTTTGTCTCTTGAAGGTGAAGCGGCACCGGTGCCAAATTGGAAGAGTTTCTACCATAATGCCACTAATGGCCTTGGGACGTTTGGCTAACTATCTGGACGGTGAACGTGTGCTCTTTCCGATCTTATCTCCGCCTGACACTGATGCATCCG	200
101010122	CCTGCAGAGTAGCATGTCATTGATTCTAGTCCGTTCGGCAACAATGCTTCCTTAGAATAAGGTGATGCCGGCCAAAAGGTCGAAACAGCAATGAATCCTGCCTAAATCCTTTAGCCGTATAAAGCGGTCCGGGAGACCGAACGAGCATAAGAATCGCTGGCGAGTAGGGTTAAGTCCATTTCCTGACACTGATGCATCCG	200
101010123	CCTGCAGAGTAGCATGTCATTGATTCTAGTCCGCGAAGAGTATGAACTCACTTACATCTCTTTATTGTTACTGAACTGGGAATGCTAGCGCTATTCACTCCAGGGACCTTCCTTGACAACTTTGCGGATCGTTAACTGTCACACGCATAGCTTATTTCGTACAATGGCGCCGCCCTATGAACCTGACACTGATGCATCCG	200
101010124	CCTGCAGAGTAGCATGTCATTGATTCTAGTCCCCCTACCGGTGTTAGGGGTTACACGTTGCGTTTTCGGAGTGTAAAGCCTCAGCATCTCAGTTGAGATGCCGCTCCGGTGAACGAGTTTTAGCGTAGAATACTGGGAAGGCTAGTGGTCAAGTCCACTCTAGCCTACTGAAGGTTTTACTCCTGACACTGATGCATCCG	200
101010125	CCTGCAGAGTAGCATGTCATTGATTCTAGTCCCTTTTAGGGCGTCTGGTCGTTGAGCAATTCGTTATCGACTGTATCGGAATATGTTTACCAGTAGTACTATATCAACGCGCACGTTCACGCCTACGCAAGCTTGTGATCTTACACTGAAGTGTCACGTGTGGCTGTCCGTGTCTTCTAGATCTGACACTGATGCATCCG	200
101010127	CCTGCAGAGTAGCATGTCATTGATTCTAGTCCCGTCTTGTACGACTAAGACTTTCGGAGCAGGTGGAGACAATAAAGGAGAGGTAGAGAACAGCAGCCAGCTCTGCGGCGATCGCCTCCTCTAACGTTATTACTGTGTCCCGGATGACGGTTTTCCCAAACCTACTTCCAATCGTGCTCTCGCTGACACTGATGCATCCG	200
101010129	CCTGCAGAGTAGCATGTCATTGATTCTAGTCTAGTTATGCGATGGTGCCTTGGCCCTGGCGTGCAATCGGAATGGTGTAGGATTCCCTAGGAGGGAGTCTGACGCATTATTAATGGGAGTTCCATACGGCAAGCGGCTAATCTGTAATGACTCGTGGACACTTATCATGTTTAGGGAACACGCTGACACTGATGCATCCG	200
101010132	CCTGCAGAGTAGCATGTCATTGATTCTAGTCTTATCGTATTGTTCTCTGCCTAACTACAAGCTATAATTTTACCTTAAACAGGGGTTATAGCAGCGACAACGCGCACGCCTGAGCGGGACTCAGAGCGCTCCATAGCTCCCCACTATAAGCGCAAAAGCTCGTACCGGCAGGGCTTACCATGCTGACACTGATGCATCCG	200
101010133	CCTGCAGAGTAGCATGTCATTGATTCTAGTCTTCGACCCTCCTTCGACCAGTCCCGTAGGACACAAGTCACGTTACTCGACAACATTGCCTTCCGCAAACCTATACAGAAAAGTAGAGATAATCTATGAAGGTGGAAGAAAGCCACTATCGCGGCTGGAACTTGAATACTGCTGCGTCTTTCCTGACACTGATGCATCCG	200
101010134	CCTGCAGAGTAGCATGTCATTGATTCTAGTCTTGCCACAGTATAGTGTTGGCACCAACCCTCGATAAAAGCCCAGCACTGACGGGGGAAAAGAACTATTACGCAGGGTTCACGTGTCCGAGACATCCGTCATAAAGATCCCAACCGAGGATAAGTGCTAGACGAATGGCAGAAAACCCTTCCCTGACACTGATGCATCCG	200
101010135	CCTGCAGAGTAGCATGTCATTGATTCTAGTCTTTTTCGCCGCAGGGTAAAATACGCCTGCCCGCGTGATACGCCAAATAAACGCCGAGTTGGTGAAAACCGAGGGAGGGATCGCAACACGTAGTAGAGTGTGTTCTCCACGTCAGGTGGGCGCATCAAGCCTACCTGATATGAACTGAGCGTCTGACACTGATGCATCCG	200
101010136	CCTGCAGAGTAGCATGTCATTGATTCTAGTCTGGGTTATACAATGATGTCCTAAAGTTGTAGCGTACCGTTCTTTATTGACAAAAGCTGTCAGTCCTTAGTGACTCAGCTTGTAATTGCGTAGGACCTAAAACCCCCTCATGTCGGGTCTTTTCCGCGCATGCGTTAGTTATGGGCCTGGGGCTGACACTGATGCATCCG	200
101010137	CCTGCAGAGTAGCATGTCATTGATTCTAGTCTGAGAAACGGGCCACTTCCGTCATTCAGCAGAGGACGTAACTCAATCCCTAAATGGACGTTCCCGACGCAGAGCATTAGGGCATATTCAAGGAGACTGCCGATGTTCGCACATTGATTAGTCTTCAGTCAGTTCCCTCGGAGCAACAACAGCTGACACTGATGCATCCG	200
101010138	CCTGCAGAGTAGCATGTCATTGATTCTAGTCTGTCCCATATACTCACGCGGAGCTCGCCTGTGGCTCTTCCATGCAACGTAAGGCTATTCTCGTTGAGTTTCAGATCAGATTAACGTGTAGAGACTCCGGTCAATGCGCGTTGTCTAACGTCGACACAGACTAAAGGCTGCCTGAGAACCTGCTGACACTGATGCATCCG	200
101010139	CCTGCAGAGTAGCATGTCATTGATTCTAGTCTGCGCGAGTATACGTATCCCTAAACAATGGCCGGAAGAACCATTCGGCCTTGAAATGTAACGTAAACGATCTTGGGGTTCGTTCACTGAATAAGTAGAGAGCAGATAGCCCCTATTGTTTAACGTCTCTGGACTAAAGCTGTGTGCCGACACTGACACTGATGCATCCG	200
101010142	CCTGCAGAGTAGCATGTCATTGATTCTAGTCTCAAGCCTACAGCATAGTTCTGTCTGGGGCTCCCCTACATCGCCCGTATGGTCTGCCCTATGACTATAGCGGATTTGAAAGCCTAGGGTCACATTCAGCCAGAAATCGGTTGGATAGCTCTGCCCATTATTTTGTGGCTCCAAAGAGGCCCCTGACACTGATGCATCCG	200
101010144	CCTGCAGAGTAGCATGTCATTGATTCTAGTCAATCCTCTGTGCCAATACCTGGCGAACGGAAAGCGAATGCCTTAACGTCGGACTGCGCCGCTTTGCGCTTGTAACGACTTAGTCGTTCAAAGGCGGGTGGCCCTGTATATTTTCAGAGCTCGTGGGGGCGAAACGAGGCCACGCTCAGGGCCTGACACTGATGCATCCG	200
101010146	CCTGCAGAGTAGCATGTCATTGATTCTAGTCAACCAGAAGTCCGCGCCCCAGTGGCTTCTGCCTCGGGTTAAAGGTGTTGTAACCGCGGCCAGTCGCGTGCTCCGACCCCCATAGGGTTCGGCCGTTCGTCTATTCGTGTGCATTGCGGGTATCTAGATTATGGTCTCTCCGATCGACTCAGCTGACACTGATGCATCCG	200
101010147	CCTGCAGAGTAGCATGTCATTGATTCTAGTCAAAGCGGGGAATTGCTAGATGTTGCCGCTACCGCTATGATGGTATTGAGTCACGCATCGTTTGTTCGATCTTTGAGCTCGCAGTGATCATTCACGCTAGCCGTGCCTCACCACCTTGTCACGTTTACGCAATGATATAGGCCCCGGCTCATCTGACACTGATGCATCCG	200
101010148	CCTGCAGAGTAGCATGTCATTGATTCTAGTCATATGGACTGCTAGCTCATTTTCGTATTACGAAGGCAGTCGCGAGTCGCCCATCGTAACGACGTAACGAGTTACGTGGCAGCATGCGTATCAACAGGCGGAGTACGCTTTAGCGTCGATTTCCCAGGTTGCGACGGGCAATCAGGTCAGCACTGACACTGATGCATCCG	200
101010149	CCTGCAGAGTAGCATGTCATTGATTCTAGTCATCGGTAACTTGAGGGCACACGTAGTGATGCCTGGCTTCTGTGTCCTACCCATCTAACGAATTCCAAGAGCCCCGCACCTAAGTAGGCACACATTTGAGCCCCATTGCAGAAAAGCGTAACAAAGTTACCTGCATCGCTGCCGACTGAACGCTGACACTGATGCATCCG	200
101010150	CCTGCAGAGTAGCATGTCATTGATTCTAGTCATGATATAGTCATGAGCGAATCGAGCACTCTATACTTCTATCTCCCGATGCAGATACGGTATTAATCACCACGAGGTTGAGAGGGACTCTACGGTCATTATCTTGGAGCGCTGTGACCGACGTTGGAAAGCGATCGCCTCAGTAGGTGTGACTGACACTGATGCATCCG	200
101010151	CCTGCAGAGTAGCATGTCATTGATTCTAGTCATTAGTCCGCTTGAAATACTTCCGAGGTTCGTGATTCAATCCGAAATCACACGGTTTTCGCCCACCGTCGTCCGTCGAGTAATTTAGTTTTGCCTCTTCGTCCATCCAGACCCCCGTGACTCAATCTATATGTTACGCGTTCGATATTCCGCTGACACTGATGCATCCG	200
101010152	CCTGCAGAGTAGCATGTCATTGATTCTAGTCAGGTTCCACCTCATATCTCAATCGGTGCTGAAGTCGGTCCATCCGAAAGGGGATCATCATAAGATACGATAGCCACAGAAGCTGCTTCGCCTACTAGAGGGGCTTAGCGACGCCCAAGGGGATTTGAGCGGAGCCGACCGGTCGTGTCCAACTGACACTGATGCATCCG	200
101010153	CCTGCAGAGTAGCATGTCATTGATTCTAGTCAGATCTTGATCCGAATCAGCGCGTTATCGGCCACTAAACACGGTTGTCAACTCGAGACCGGAGGCTTACATCGGAGTGGTAGACTAGGTAAGTTGCCGTACGTATGCCTAGGAATGAAAGACAACTTTTATCTATGTTCGCTACCTCCGAACTGACACTGATGCATCCG	200
101010154	CCTGCAGAGTAGCATGTCATTGATTCTAGTCAGTGGTCCGAACACAAACTTCGTAATGAGTTCCTTTGTGAAACTCGAAACACGGGTATCTCGCCAGCCAAGTGCTGGTAAGTTTCAAGTACTCTCTGGCCATTGATTACGCGTAATCCGTACTGACCGGTAGTAATGTTTTCCAGTATGTCCTGACACTGATGCATCCG	200
101010155	CCTGCAGAGTAGCATGTCATTGATTCTAGTCAGCCCTACTGAGCCGATCATGCGTGACGTTTAACAATAGACAGGACGAGGTGCCTTGGACGGTATAGAATACTGACTCAACGAGGACAGTTCCGAACCAATGCTCAGGGGAGTCACGCCAATAAGCGTGGGACCGAACGCGGGGTCGACCGCTGACACTGATGCATCCG	200
101010156	CCTGCAGAGTAGCATGTCATTGATTCTAGTCACCGGGGTGGTCTTAACCACTTCACAATATAGATTGCCGGAACCCACCAATCATTAGGAAGGAACCGCCTAACCGGTCTCACCTACGATGAGGATTTTCCGCGGCAAATGGAACAAAAGTAAATGAGACTTTCGCCTTTCTGGGTGGACCCCTGACACTGATGCATCCG	200
101010157	CCTGCAGAGTAGCATGTCATTGATTCTAGTCACTGCCACGACGTCATCTGGATGGGTTCTAACGGGAAATGTTGTTCCTTTTCTGCTCAAAAGAAGGTGATCAACAAATCTCAGCTTACTATTCTCCGATATTCCATCATGCGCTAGTGAAATCCTGGTAATCCAACAGAGGATGTGGTCTCCTGACACTGATGCATCCG	200
101010158	CCTGCAGAGTAGCATGTCATTGATTCTAGTCACAGGTCAATTGGGTCCGTCGGCGGGTGATCGCGACCAAGTTCCGCACGACGTTTGTATTATTACAGATAGTTCTGGACTCTACTATCAGGGGAGTCGCGGATTTGGCCCAGGAACTAAAAGTAAAAGAGGCTATTCTCATAAGGGCAGAGCTGACACTGATGCATCCG	200
101010159	CCTGCAGAGTAGCATGTCATTGATTCTAGTCACGCGTAATCAGAGTACCTTAGGTGTGCATGAAGAGCGCCTCATACAGATAACCCATTGTATCCAGATTTAATCCGTGCCTGCCGAAAGAGCTACGGTCAACGAATCAGCCGGTCAACTTGCAAGCCCCCTACCGGCAGAAAGCCTACAGCCTGACACTGATGCATCCG	200
101010162	CCTGCAGAGTAGCATGTCATTGATTCTAGTCGACTGATGGCGCCTTAATCTGCGTTGTCTAACTTGAGCATGCAGTGTCATTGCTAGATTGGGAGGCCGCACGGAAACAGCTTCGCGGAGTAGCCTCCTCGCACCACAGGGGTATTGACGTCGTGTTCGGGTGCGGGCTGATAGCGTCTCATCTGACACTGATGCATCCG	200
101010163	CCTGCAGAGTAGCATGTCATTGATTCTAGTCGAATCGACTGTCAGGACGTATTCGGGGAATCTCCTACCCATTCTGACCGCTACAATTAACAGTACCCGCTGCACTGCTCCGGAGGGTGCTCCACTCTCGTACGGAGATAATGCTCGGCGGGACGATTTCCCATGGGCGGTGCGCGCCTAGGCTGACACTGATGCATCCG	200
101010164	CCTGCAGAGTAGCATGTCATTGATTCTAGTCGTAGCGTGGTCACTTGCATGTTGTGCCCGGAGCAGTAGGCGATAATGGCTCCCCTGGGAGCCGAGAGGAAGCATTTCGGCACACAGCTCCCTTTATGTAATCTAGAAGTGGTACTCCCGAGGTTAAGGATGCGTTCCACTCTATGGAGGAACTGACACTGATGCATCCG	200
101010165	CCTGCAGAGTAGCATGTCATTGATTCTAGTCGTCCCACTAACCTAGTGTCTGCGATGGTGACAGGCAAACAGCGACGGCAGATCGCCAATCTTTAACATTACACTCAGGTAATAGGCATAGTACTTGAGGACCAACCTACACTCAGTGCAGCTTAGAGCGACTTAGGGCCACCGGATTCCACCTGACACTGATGCATCCG	200
101010167	CCTGCAGAGTAGCATGTCATTGATTCTAGTCGTTAGGGAGAACAGCCGGTTAAAAGTGGGGCCAACGTTGGCCACAGACGATCGCTTCGGTCAACTAATTCAAGGGTCCACTGATACCAGTAAGCAGGTTCGAGAGACCTAATCTAGTGACTGATGGAGACGGTCGGAGGACTATTGGGCTCCTGACACTGATGCATCCG	200
101010169	CCTGCAGAGTAGCATGTCATTGATTCTAGTCGGAGGTGGCGGGGAATTGAGCCATCGCTATACACGTCGTTGCCAGCTTTCTCACATCTTTTAGGTACCGCCCGCCGTCTACTGAAGCTGGCTAGTATATCTCAGCCACAGCCTAGCTTGTCGGTACAATTGTCCGGATCACAACACATTCTCTGACACTGATGCATCCG	200
101010170	CCTGCAGAGTAGCATGTCATTGATTCTAGTCGGTGTCCGACAACCACCGGTCTACGTATTAAAGTCAGTGAGTCCATCCACTAACACACGCACGTTAATAAAAGGCGCGACATGTGGCTTTCGACATTCCAGTTGCCAATAGTAATGAAAGGGCGCTAGCCACACGAATCAGTTGGCAACTACTGACACTGATGCATCCG	200
101010171	CCTGCAGAGTAGCATGTCATTGATTCTAGTCGGCCGTTTGTTACCACCCGCCGCACACCGCGTGAGGCAGGAACGGAAGGGATCGGCTTAAGGATGTCAGCGAGCGCCTCCCACTATCGGTAATCGTTGGAAAATCAACTGCCGAGATGCCTCTACTATTTTTAAGACTGTAGGGAGTTGATCTGACACTGATGCATCCG	200
101010172	CCTGCAGAGTAGCATGTCATTGATTCTAGTCGCCCAAAATGAATATCATACCCCTAGCTCTAACGCATGTGTCATCCCATTTGTCCCGAGCCTCCCTGTTCGCTGGAACTGATAGTCGGCCCAGGGTTTGAGCTTATTCGTGCGGGAGAGCATCCCGTACAGCTAGGTCATAAATGTTCGGTCTGACACTGATGCATCCG	200
101010173	CCTGCAGAGTAGCATGTCATTGATTCTAGTCGCTCCTGGCTGGTGAACTGCGCCGGCGCGATACGGTTAGGGTTCCGCCAGCAGTGTACAAGTAGATACGCACCCCATACCGAGACCATCTCGCGCGAATCATATCGACATTGCAGAAGAGGCACTGGGCTAGCATTGGGCTATCTCCACAACTGACACTGATGCATCCG	200
101010174	CCTGCAGAGTAGCATGTCATTGATTCTAGTCGCATTGTGTCTCCGCATACGTTCAATGATTATCATCACTGAAGCGGCGATTCTAACGTGAGAGCACCCGGCAAGAAGCACCTTACAGGAGGGATTATAAATTGTCGGGTCATTTCCCGCCGCCGTTGGCACAGGTCTTGGAGTCGGCGAAGCTGACACTGATGCATCCG	200
101010175	CCTGCAGAGTAGCATGTCATTGATTCTAGTCGCGAAACAATCAGGCCACTAACAATCATACTACGCCGAATGCACCCGATGTCCATTTTCAGAAGTCTTACAAAGAACCATGCGACGGCACACCGCTCGTCTGTTCAAGAGGATTAAAACACTAAGTAACAGTACATCTCGGGCGGAAAAGTCTGACACTGATGCATCCG	200
101010176	CCTGCAGAGTAGCATGTCATTGATTCTAGCATATTTCATACAAACTCTGAACAAACCGCCAGTGTCCTCTGTCGCTCAGAGCCAGGGCGACATGCAAAGACACTGAAGTATCGTAAAACCTTCGAACCAATCCATCAAATCGCACCACTGACGTATCACCCTCGTGCTTACGACACGGCCACCTGACACTGATGCATCCG	200
101010178	CCTGCAGAGTAGCATGTCATTGATTCTAGCATACCCTCAGTTCTCCTCCGGCGCCTCGTCAACGGGCCAGACTTATATGCGTGCAACCCAGCATTGCATGATTACTTATCGTGGCCTGTTGCATGCCCGGCATGTAACGCACCACGGTAGACACTCACCCGACGGCACCTCTGTTCAGAGATCTGACACTGATGCATCCG	200
101010179	CCTGCAGAGTAGCATGTCATTGATTCTAGCATAATCACACACGGCCGAACCTGTTCAAGCAATACAACCAACAGGGGGCTCGTATGTAGCAGCAACTGGCATGGAGTGGTATATTCTACGGATGTCCTTTCTTCTGTGACGGGTGACCGTCAGCGCTGATGCGTTTCATACAGCCCTTATCTCTGACACTGATGCATCCG	200
101010180	CCTGCAGAGTAGCATGTCATTGATTCTAGCATTAGCCATGATGTACATCTTTAGGGCCTCCGTACTCAGTCTCCTCAATAAGAGAGAGTAAGCCGGAGACGCCTAGATCCAATCCACAGCGGTTACGGCCCCTCTAATATGGGTACGTCTCGTGTGTGCCCATACTCGGAGTTTAAGTATTGCTGACACTGATGCATCCG	200
101010181	CCTGCAGAGTAGCATGTCATTGATTCTAGCATTCTACGTAGTGGGCGGGATGATAGGGCAACGCTCGATACTGCTAGACGCGGTAGCAGTCATCCTCTTCACGCGGGGTGCAGCACTACTCCGACATCTGAACCTACCCCTAAGTTTAGCATGAGAGTGTCATCAGTAGACTCAGGCGATGGCTGACACTGATGCATCCG	200
101010182	CCTGCAGAGTAGCATGTCATTGATTCTAGCATTGAGGTCTTGGTCCATACCGTTAATGGCTTGCTAAAAGCAGATCAAACTCGCGGACGAGCTACAAAGTCTCGCCCAGAACCACCGAACTTTCTCTTTTGGGCTATTCTCCACATTCCCGCCCCTCTTCACGGTGGATTTCTCAGTAATGGCTGACACTGATGCATCCG	200
101010183	CCTGCAGAGTAGCATGTCATTGATTCTAGCATTTGCAAAGACCGCCTATTGATCGTAAGAGGCTGAACGCCTCGTCTGTGTCACCGGCTAGGGTGCTCAAACATCATCTTTAGCGTAAATGTTGCTCCGCCTTTGGATTCTGGATCTTGGTGTGATGAGGATGAGCCAGGCCTCGTGTTGCCCTGACACTGATGCATCCG	200
101010184	CCTGCAGAGTAGCATGTCATTGATTCTAGCATGGCTCATCCATCGCAACCGCAGTCCCATCAGAGGAGTACGCGCCGGTGTACCGCTGGATACTAAACGCCAAAATAATCTGACGGACACGGCTCAATGATGTACTTTACTAGTAACGGGGAAATGGTAAAAACAATACGTAACGACTACTCCTGACACTGATGCATCCG	200
101010185	CCTGCAGAGTAGCATGTCATTGATTCTAGCATGAAGGCGTGGCGGTCGCGGAAACTCGGAGTACAAGTCAGTAGGTCCCATACGATGACTTGCTTTCTGTCGGATGAAACTGTCAGCACTCCCAAAGTATGATAGAGTGAGCGTAACACGAACGTTTGGTGTCAATCGCGACATGCGAAAAGCTGACACTGATGCATCCG	200
101010187	CCTGCAGAGTAGCATGTCATTGATTCTAGCATGCACACCTAGACCAAGCGAACTAAGACGGGCGTCACTCAAAGCGGGCCTAAGCCATACCATTATTTAAACGCGCCTTAGTGACGCCGTAAGACTTATCCTTTGGTACGCCGGGCCCCTGTCAGGACACACCAAGAAGTACCAGTCTTACCCTGACACTGATGCATCCG	200
101010189	CCTGCAGAGTAGCATGTCATTGATTCTAGCATCTATTTGTATTGACTTTGCTTTCGTTGTAGTCCACGCCGCTTTCCCACTAACACCCTATTAAGTCTATGAAGGTGCTCAGTATTAGAGACTGGCTGCAGTACAGCATATGGAAGGCCTACTTACTACATTTTTGTAGTCCCCACGTGTCCCTGACACTGATGCATCCG	200
101010191	CCTGCAGAGTAGCATGTCATTGATTCTAGCATCGCTAGGGTTCTGGCATGACACAACTAGAGGGCGACGTTTGAGAATTGTTAAGGTCGGAGCTTTACCCGAATAGATGGTCAACCAGGTCCTCGACCTACCCTCGGTGCAGAGGTGCGTATACGATCTCCCCTATCGTTGTACCCGAATTTCTGACACTGATGCATCCG	200
101010192	CCTGCAGAGTAGCATGTCATTGATTCTAGCAGATCCATACAGTAGAAATCGGCTAGAAAATGGGCTTCTGCATTACCAATAAGCGGGAGGATCCGTGCATTACCACTGTCTTAACATAGCCGTGGAGGGAAGCACTCAGACACTCCTCGAGCCTCAAAATTTGGATTGCGATGAAAGCGTAACTGACACTGATGCATCCG	200
101010194	CCTGCAGAGTAGCATGTCATTGATTCTAGCAGACCATAGACTTCTGGCGGATTACCTCTAAATCTTCAACATAAGCCGGTTGTTCCAGAGCACTAGCTTGCACATGGCTCTCGAGCCTGAATGCCCCGTTTGCAATAGGCGACCAAGCCCTGCCCGCTCTCACACGGTCATGCAGGTTTGCTCTGACACTGATGCATCCG	200
101010195	CCTGCAGAGTAGCATGTCATTGATTCTAGCAGAACAACCATCTATATTGGGCCGGACCACCGAAGTATTGGGGTGGCAGGAAAGGGCATGGACTAATTTAACTATATAACCACAATCGTAGCTAATAACGCTGCGGGGCGCATGGCGTCTTACTTTATTAATAGGCGTGCAACTGGTGCATTCTGACACTGATGCATCCG	200
101010196	CCTGCAGAGTAGCATGTCATTGATTCTAGCAGTACGATGATTATGATTGGGGGAATACGAGGGCGACAGCCCGAGCCGCGAGAATGATAAATAGACCCTGTGGTCAGACCCAGAGATATTAAGATGATCTTGAAAGATCTGACGTTAACCATCGCCGAGTCTCCTCAAGTTCAAATGGGAGGCTGACACTGATGCATCCG	200
101010197	CCTGCAGAGTAGCATGTCATTGATTCTAGCAGTCCAATGTCACTCTTTCACTCGGCACGGTCTTGGGACACCCAGACTTGGGCTAGTAGAGACCGAGACACAGTCGATCCGAAGGCTGAATTGCATGTCTGTTGAACAGTGTGCCAGTTAGGGGATTTACCTTCTGAGGCTCCTGATCAGGTCTGACACTGATGCATCCG	200
101010198	CCTGCAGAGTAGCATGTCATTGATTCTAGCAGTGCTTCCATCGGACATAATAAAGACAGAACAAAACAAGGTCTCTCCGATTACCACGGAACCTTAATGCCTTAGACACATCGCGCCGCGCCATATCAGCTAACTCCCTTAGGATATGGGGTTAGGTGTTCACGCCCCTATTGAGCGACGTGCTGACACTGATGCATCCG	200
101010199	CCTGCAGAGTAGCATGTCATTGATTCTAGCAGTTTGCAAATTAAATCCCAGGGGGCGTCACGGCCTTGAGCTTGGAAAACTTACCTTTTTAGCAAGGAAGATCGGGCGTGCGCGGTGTGGGGGCCCTTGAGCCCTTTCGACACGACCACGGAGGTCCCTACGAGTGTGAACATCCATCTCGACTGACACTGATGCATCCG	200
101010200	CCTGCAGAGTAGCATGTCATTGATTCTAGCAGGGCAATGAATGTACTTTTGATGATAATATTGCCTGTTGATCGGTTTGTGACCGTGCCTACAGGCTCGTACTACCCTCACCAGCAGCTGGGGTTACCTGGGAGCGAGCCTGATTAGAGGCCTAAGTCAACCACGTGTGGGATACGGCCCAACTGACACTGATGCATCCG	200
101010201	CCTGCAGAGTAGCATGTCATTGATTCTAGCAGGACAGCTTTGTTCTATCGCTCGAGTGCATATATTCGTTGTCATGGTCTCTCATACGGAGGCAAAACGTCTAAGCCGCCGTTCTACGAGACGCAGTATGGACTTTAGTACGCCCCGCCTCGAACTGGACGACATACTACAACCTATCATACCTGACACTGATGCATCCG	200
101010202	CCTGCAGAGTAGCATGTCATTGATTCTAGCAGGTACAACTGCTATACTCGGCCGTTAATAAGGCGTACTTCTTGTAAGGTTGAGTTTGAGCAGCTAAAATTAAGAGGAGCTGTGTACGCCAGAATTTCCCACAAGTCATGAGCACGGTCTCGTTGCTACCGGGCCCGGATTAGCCTCGTATTCTGACACTGATGCATCCG	200
101010203	CCTGCAGAGTAGCATGTCATTGATTCTAGCAGGCCAACGATAGGCAACGACTGGCTACGTCTTAACGAGTAATACAGGGCCGCTCGGCTGGTAGTTCCTCAGAAGTCATTGGGCGGTATGGCTACCTTTCTCAGTCGCTACCATTCCGCAGACCTATCGGTTTGGCAGACCTTTCCTCAGAACTGACACTGATGCATCCG	200
101010206	CCTGCAGAGTAGCATGTCATTGATTCTAGCAGCATCTTTATGTGTTCTTACTCGAACTTATAATGCCGGCTTGGAGGGCGGTCGCATATTGAAGAATATAGATGCAGACCGAATTTCTGACCCCGCGTAAAGGATTCAATCATGGTTAGTATCTGCCCAGCCCGTCGTGTGGTTGGTACTCCCTGACACTGATGCATCCG	200
101010208	CCTGCAGAGTAGCATGTCATTGATTCTAGCACATATCATGCAAAAGTTTAATGACGCGTCTTATAAATCGGTGTTAGGCCGTGGTAGACGCCATAGCAATCGTCGCCGTCCGGGGATTTCCACTCTACACCATTGGCGGCGTCCTGTGTTATACACACTGTGGCCGTTTGAAATAACCACTGCTGACACTGATGCATCCG	200
101010209	CCTGCAGAGTAGCATGTCATTGATTCTAGCACAGCCTGCTTGGTCGCGGCGGCACAATGTACTACTGGCGTTAGCTAAGGCCAGCAGCGTCGCTTCGAGTCTCGCAGGCAACCTTGAAATTCAGCAAATCCTTAACTGTTCAATCTAGCTCAAACTCGGAGGGAGCAATTCTAAAGGCCTTGCTGACACTGATGCATCCG	200
101010210	CCTGCAGAGTAGCATGTCATTGATTCTAGCACACGTTGGTTTGAATCACAACTCAGCCTGTCCACGTGGATTGTGTTCGCCATTGTACTAACTTAGAGCGACGTCTAGGCCGGCTAAGTGAACGCCCTTGGCAATCTGGGTCCTGAGATGGTGTTTGGGGGATGCGCATGGTATTCCGCGTTCTGACACTGATGCATCCG	200
101010211	CCTGCAGAGTAGCATGTCATTGATTCTAGCACAACGCGAGCAGACATGCACGTTTAAGCCTTATGTGGAATGCGGCATAACAATCCCACGAAAGAACGCACCAAACTTATCGAGGACAACGGCTACTATGATAAGGCAGTTATGTTCAAGGCAGCGTGAATCGGCGCTGAACCAGCCCTACCCTGACACTGATGCATCCG	200
101010212	CCTGCAGAGTAGCATGTCATTGATTCTAGCACTAGCTGTACAGCGGATTCCACGGACATTGGGACTGGCAGCCCTATACCTTACGACGACGATAGAAGTTCACGACCGCGTTAACGAGTCGCCGGGTTGCACCCAACCCCCGCCTTGTGTGCTAGCCTAGGTCAAGACTTAACGGTAAAGCACTGACACTGATGCATCCG	200
101010213	CCTGCAGAGTAGCATGTCATTGATTCTAGCACTCCGTGAACCGCTACGTTCACGGCCGTTAACTAGGTCCGAGGGGACGAATGTTATCGATATTCGAAGAGGTAGGGAGCAAGCTCGGCAGTCCCATATCGCCTCAATATTCCCACTTCCTTGCTAAAACTGTGTGATACGTAATGGTTCAACTGACACTGATGCATCCG	200
101010215	CCTGCAGAGTAGCATGTCATTGATTCTAGCACTTAAGTGCCCACCACACAACCACGAGGGTCCTTCAAAAACATTATCGCACCAAGCTACGCGCCTCAGGAAATGGTACAGGAAGAAACAACTCGACAGGCTCCATTAAAGCAGCTTTGTCTAAGGTAGTCTACAGCTACAACCGATCGATACTGACACTGATGCATCCG	200
101010216	CCTGCAGAGTAGCATGTCATTGATTCTAGCACGGTACTCCGAGTGCCAATGAGTAAAGCACTGCCCCCAAGGTAGCCACGTTTGGGCTTTAGCAGCGTGGGTTATAGCTTGCCAGATTACCAGGGGGCATGATCGTCAATTGGTTGCCCTCCTGCCGGCTCACAATCCGGTTTACACGGTGACTGACACTGATGCATCCG	200
101010217	CCTGCAGAGTAGCATGTCATTGATTCTAGCACGAAATGCTTGTAGGCCGTTACGGCGGGTATAGTCGTAAAGAGCTAGTCCAGGGGCTTCTCGTTTTCTCTAAGCTGGACACCCGATGGACGTAGTCTCTGGCACTACATTTAACGCCTACCTAGCACTCTTTGCCCCCGACTGGCGGGTAGCTGACACTGATGCATCCG	200
101010218	CCTGCAGAGTAGCATGTCATTGATTCTAGCACGTAAGCTCAACTCAGATGCAACCTCTGAGGGGTTACTTAGCGCGGTGAGTCCCGTAATACGCGATGGCTTGCCGCGAACGGGTAACGAGCCATAGAGGGGGTGAGCTCTCGCTCCGCGCTTGTGGGGTCGTCGATTTCAAAAACAACGAACTGACACTGATGCATCCG	200
101010219	CCTGCAGAGTAGCATGTCATTGATTCTAGCACGCATACGCCCGCAACAGGAAGGGTTGACACGCACCCCTATACGTTTCCTGGACAGGGAGAAGTTCATTTGTAGGGTGGAGCCACAATATAGACTCGAAGACTGCGACTGATCGGAACGCTCAATACCTCCGCGCGAGGGCTAAGCTCCTCCTGACACTGATGCATCCG	200
101010220	CCTGCAGAGTAGCATGTCATTGATTCTAGCACCCAGTTGACGGCAGTACACGGAACTTCGTGGCGCACGATCTAGGGTTATGACGACTCCAGGACCCAGCCGAAGAATCAGCACGCTTACCCGGCCCGCTACATCAGCCCTGCTAGTGTCAACTAGTGGGTTAAACAACGGCCACTCGTGGCCTGACACTGATGCATCCG	200
101010221	CCTGCAGAGTAGCATGTCATTGATTCTAGCACCTCTTTTTCATTGGGTCTATATCGGCTCGATTAAATCCAGAGCCGAAAGTGTCATCACTTCATTGGGTAACGCGACACTCCCCCAGTGCGAGAAAGCATCGCACGCGCGTCCGTATGAGACGAGTCATAGAAGAAGTGGTAATCCCGTCCCTGACACTGATGCATCCG	200
101010222	CCTGCAGAGTAGCATGTCATTGATTCTAGCACCAAAATGGCGGCTACAGGAAGCAGGGTCAGGTCGGCTCGGCGCGCTATGAGCCGTAATGTAAGATACGATTAGCGAACCTGGGCGTATACTGTTTAAGGAAAATTTGGCGAATTGTCTGTCGAAATTTAGAGTAACAACGCTATAGAAAACTGACACTGATGCATCCG	200
101010224	CCTGCAGAGTAGCATGTCATTGATTCTAGCAAATAGATGGTTTAGTGATAGCCCCTTGTGGTATGTCTCGGTTCCGCGACCAACCTATTCGTGTTGCCGAATAAGTATTTCTGTATCATCACCGCGACCAGACACAAAACCAGGGTAATACAAACGTGAGACAGCGTCGCCCATCGAGGCGGCTGACACTGATGCATCCG	200
101010225	CCTGCAGAGTAGCATGTCATTGATTCTAGCAAAGGGTGGTCATGACTCATCACCCACGAAGGAACTCAGGATACTGCTCACACTGAGGGAAGATTACGAATTTACTGTGGCAAGTCTGTCGTGTTATTAGACCATGATGAGGGTTGTCGATGCGGGAATACACAAGCCCTCACGGGCAATCTCTGACACTGATGCATCCG	200
101010226	CCTGCAGAGTAGCATGTCATTGATTCTAGCAAACGTTACAGTCGATCATTGAGCGTGGCCTAACAAAGTATGCGGGCTAACTACCTAGATCTCAATTTTCCCATATGCGAATAAGCATGTCCTACTAAGCCCTATCAGATCTGGATATGGGCCTACCAGCAATCGTCAAACTGAGATCCACCCTGACACTGATGCATCCG	200
101010228	CCTGCAGAGTAGCATGTCATTGATTCTAGCAATACTTTCCCACTCCGCGCACAGGGGAGGCGTTGCGTCGGGACTCTTAAGATACTGTGATGCATCCCGTCTACGCGGCCAAATTATGAATCGAAGCTAGAGTCAGCAGACATCACCGCGATGGCCGGTCCGACCCAGGCATCAACCTACACCTGACACTGATGCATCCG	200
101010229	CCTGCAGAGTAGCATGTCATTGATTCTAGCAATCCAACTCTACCCACACTACAACCGGTGGACCAGGAATGTCAAGAGTGAGGTCCACGACGGGGATCCGTGGCTAATATACATTAGCAGCAGGGTGAGCACGAGAGCAAATCCGTTATGAGTTCGCTTCCTTAGTTTCTAGAACACGTTGCCTGACACTGATGCATCCG	200
101010232	CCTGCAGAGTAGCATGTCATTGATTCTAGCAAGGTCTGTAGAAGAACCGGGCCCCGAGGAGCCTGTCTCCGTGGCTCTTACTCACGATCTGACGAGTTAGACGGTAGATTGCGTTAGAAGTGATGGCGCCTCGGAAAGGGCGAATAGGGGCCAAAGGACAATTCACATTCGATTACTGTAACCTGACACTGATGCATCCG	200
101010234	CCTGCAGAGTAGCATGTCATTGATTCTAGCAAGTCCGTTGGAGTCCATCTGATTTGTGTATTCAAGGTGTAAAAGTAAGAATGCCGACATTAACTCCTGGTTCCTTGCTCCTTGGCCTTAACTTACTCCCGTCTGGAGGCAGAGAGGAATTAAGCGTGGTCGCTTATGGAGCCGGCCCCGTTCTGACACTGATGCATCCG	200
101010235	CCTGCAGAGTAGCATGTCATTGATTCTAGCAAGCTATTAACAGGAGGCGTCAGTTTGGCCATGATCTGAGTCGGTAGGAAGTAACTACGGCCGGTTTGAGGGGAGCCCCCGCGTGAATAGTGTTGTATAGATGCTTATTTGCGATAGGAGCATCCTAAGGTTCTAATACAGCGGATGGTTGTCTGACACTGATGCATCCG	200
101010237	CCTGCAGAGTAGCATGTCATTGATTCTAGCAACTCTCAACGGGGCCACCTACCATCAGTTCCTAGTGCGGAGAGCTTTAAAGTCGACACCGAAGGCATCGATGAACTTGGAGGTCTGGGTCGCCTCTCGGTTACGACAGCTCAGAGTTTTGATATTAAAACTCTGTACTCGTAATACCGCGCCTGACACTGATGCATCCG	200
101010238	CCTGCAGAGTAGCATGTCATTGATTCTAGCAACACGACTTGTCAGTGGCCGTTGGCGCGACGAGAAGGCCATTGTGGTAGGTACCCCGCGACGCTGGTCTTTGCATGAAAAAGGACCTGGGTAAACCTTAAGGGGATACTAAGGGGCATATCTGCGTATCCAGTCACATCCATAAAGCACTTCTGACACTGATGCATCCG	200
101010240	CCTGCAGAGTAGCATGTCATTGATTCTAGCTAATATAAGGGCCATATGGATGCCCGATTCTGCGACGCACACAATGGGCTAATCATGCGCGACCTAATCAGAAACCGTGGCCACCTAGATGATAGGCAGTGTGATCTCGCTGCCGTTGTTACTCTATACCTATGGACCAAAACGGTACGATACTGACACTGATGCATCCG	200
101010241	CCTGCAGAGTAGCATGTCATTGATTCTAGCTAAGGGTTCTCGTGCAGGCTTCTTATAGGCCCGAAAGGTAATCTCGGAGCGGGAAAGCAGAGAGTATTTAACACATGCCGCCGCTACAACGATTGCGTCCAGAGAGGGACCCGCCAAGAAGTCGATTCGGGAGCCTCCAGTCCGGGCATCTGCTGACACTGATGCATCCG	200
101010242	CCTGCAGAGTAGCATGTCATTGATTCTAGCTAACCATCTCATGGCGTCACACCAACGTGGCGGTAACGAGACCCCTTGCGCCTGGTCTCCCGGTTCTTTCCGATAGGTTAGTGCTGCCTAGGACGAGTCCGGGATGGCCGGGTCCCGATACTCAACTTCTCGGCGCGGTTGTCTCGGCAACTCTGACACTGATGCATCCG	200
101010244	CCTGCAGAGTAGCATGTCATTGATTCTAGCTATAGCCGTTGAATCAGGCAAGGACTCAAGGGTAGTCACTTGCAGGAACTCCACGACAAACCAGAACGAGTGTCTGGCAAGTTAAGAAGCAGTAGCAGCTGGGTCCTCAAGATTCCTTCCCTAACCACCCCATATTGAATCCTCCACTAGGACTGACACTGATGCATCCG	200
101010245	CCTGCAGAGTAGCATGTCATTGATTCTAGCTATCGGAGACTCTCCGATATTGGGATCAGCTTAGGAAGCTTCTAGGGGACTGCAACTCGATTCTAGGCATCCCGATTTGGAGACGACTCGTGGTCTAGGTGGTGTCCAAGGGTTTGCAACAAATCTACTGCGGACATGTAAGTCACCCCAGTCTGACACTGATGCATCCG	200
101010246	CCTGCAGAGTAGCATGTCATTGATTCTAGCTATGCCCGGTGTGTCGGTGCTACGAATGCATGCTTGTTCTCTACTCATCGTTCGAAATGTGTACCGTTCTCTAGAGAGAAACGACTCGTCTTGCTGGTCATTTACATGAGCGTGGGATAAGTCCCGCTCGTCCATATTCCATAAGGATCTTACTGACACTGATGCATCCG	200
101010248	CCTGCAGAGTAGCATGTCATTGATTCTAGCTAGGACTTAGCTAGACCCCCTGCGCTCAGCGACATCGCTGCCACCGCTCCTAGATGGCTGTGGATTTCTACTACTTCTTCCAAACTAAATTCGAAGGAACTCAGCTAGGACATACGTCGGCGTTGTAATAACCATCTTACATACAAACTCACCTGACACTGATGCATCCG	200
101010249	CCTGCAGAGTAGCATGTCATTGATTCTAGCTAGACAGAGAGCCCTAGAACGCGTCGTCATCCGAGGACTAGGTGGGGCTGATACGTCATGTGTCAGTTACGGTAACCGGCTCTTGGTAGGGGGATTGGTACCATGAGGTACAAAGGACCTAAAGAACGGGGAAGGATACGCGTCGTCTGCGCCTGACACTGATGCATCCG	200
101010250	CCTGCAGAGTAGCATGTCATTGATTCTAGCTAGTGAAGACTTTCAACTACTAACGCAGTGCAAGTTAGGCGCGGATACCGGCTGTAGTAGTGTAGGCCACGAGGCTTGGCCCTCGTCCTCAGCCATGGTCATAGGGCAGATGGCCCGAATCTCTATGCCCAGCCCGGTCTTCGGCATGGCTACTGACACTGATGCATCCG	200
101010253	CCTGCAGAGTAGCATGTCATTGATTCTAGCTACTCGTCACTGTGCTCCAGAATGCGCGCCCCAATCTGTTATGTGCTACCCACGGAGCTTACACCACCAGTTTGATCCGGCGGTACGAACTTATCCGGTCATGTAGGGTCCAATCCATAACGGGATTGGCCTTCCTAGGCCACCCAGGAGTCCTGACACTGATGCATCCG	200
101010256	CCTGCAGAGTAGCATGTCATTGATTCTAGCTCATGTTTCAGAATATCGTAACAGCGCCGTTTCCCACCTACGAGCCCTGGATGCCGGAAAGTCTACACACCACGTGGTCGTAGTTCATCGGAATAACGTGTTGACTAAGCAAGGCTGTCCGCTACTGGCACTGCACAGTGGCCGGGTTTGCTCTGACACTGATGCATCCG	200
101010257	CCTGCAGAGTAGCATGTCATTGATTCTAGCTCAGGCCCCCTGTACTTGGTTAAAAATCATCATACAGCGATCTATGGTGCCCATATCCTGAGTTGCTATCAGGATAAGGAACCACCACACCACGACTAGCCAACGTTAACAGCCATAGATATTTACCATTCGGACGTGGCGGGTTATTGTCGCTGACACTGATGCATCCG	200
101010260	CCTGCAGAGTAGCATGTCATTGATTCTAGCTCTAAGTGTGAGCTGGCATGGATTTACAAACGCGCGAGACTTTATCAGGACCCGAAGCGCATAGCGCTTATTGATTGACAGAGCACAAAGAGAGCGTGTCGCTAGAGCCATGGGTCCCATTAGAATACCCCCGCGGGAACTGTTTGAGATGCCTGACACTGATGCATCCG	200
101010263	CCTGCAGAGTAGCATGTCATTGATTCTAGCTCTTCTGCCCCGCACCACTACCTAGGAGGCTCTAGGTAACAGTTATCAGTTGCAGGTTCAGGCCGGGCGGTAATAAAGTGAAACGAATCTGGATGCTTTAGAGGCGGATGTCTGCGCAGAAATTAGTCTCAAGCCCTTGTGCTGTGCTAGATCTGACACTGATGCATCCG	200
101010264	CCTGCAGAGTAGCATGTCATTGATTCTAGCTCGGGACGGCTTCGGGACCAGGACCTGCCATTCTCCGGCAGATTCATGAACCCCGGACCAACTAGTTCTTCTTAATCAAAGCTAGGACGGTCCACGCTCCCCCACTGATTAAACAGCTCTACTGCCCGTAGCAATCCTAATCCCTGCCATCCCTGACACTGATGCATCCG	200
101010266	CCTGCAGAGTAGCATGTCATTGATTCTAGCTCGTGTCAAGGCATTCATTATTTGATTCCCTTCCGTCCCTCACCTACTGGCTTCAACTAGGCGCGCCGAAGCGACAAGATCGGACGCGCACCCAGCCCCGTGCCTAGGACAGTATCGGATGTTTAGTTCTACCTACCGGTGACGTGAGGGTGCTGACACTGATGCATCCG	200
101010267	CCTGCAGAGTAGCATGTCATTGATTCTAGCTCGCACGTCAGACAGCCAACTACCCGATACTATCTCATACCGTCGCAAAGTGACATTAGCTCGCTAGTCACTGTTTCTCGACGGAAAGTTCGAGTCGCAACAAGAATGTGTCACTGCCGCCAGAATGGTCAATCTAGGCAGCCTGAGGGACGCTGACACTGATGCATCCG	200
101010268	CCTGCAGAGTAGCATGTCATTGATTCTAGCTCCCCGAGCTTCGTAAGATCATCGTAACGGCAGCAGAGCAACTGTGATCTCGGGTGTAACGGTCGCGAAGACCGGGTACCTCAAAATTGAACGACGCATTCACTACTCGGATTAAAGTCGTGGTTCAAGGACTAGAAATGGAGGAGAATGACCTGACACTGATGCATCCG	200
101010269	CCTGCAGAGTAGCATGTCATTGATTCTAGCTCCTGGGAAACGACAGAAAGACTTTTCGACTCGACGAGATTTCTGCAATAGTCGTTCCTAGTTCAGAAGTATCGATCGCTGTTTGGTTAGGTCATAACCGGAACACTATGGAAATCCTTGCTGGGTGTGGTATTACCCCGGCCAGCCCGAATCTGACACTGATGCATCCG	200
101010270	CCTGCAGAGTAGCATGTCATTGATTCTAGCTCCAGTAGAAATTATGAGCCCTAGATAGTCGGAATGTATTCCGACGTGATGGACACGAAGCTTACCTCAAATTCTCGCCAAAGTGAGTTGGTTATCTGAAAAGGGTGGTCAGTCAGCGGTGCCAGACTTGTGAAAGGACCCAGTCGCTCCCTCTGACACTGATGCATCCG	200
101010272	CCTGCAGAGTAGCATGTCATTGATTCTAGCTGATATGATCTGCGCTATTCCGCAAGTGTCGTATGGTTGGACCTGGCTAAACGTCACCCATGACCCCTGAAGGCAGGCGCCTAGGGGAGCTATAAATCCTGGATGCTCCCTTTTGGTTGACAAAGGGAGTCAGGTTCGTGCGCGGCAAGTCTCTGACACTGATGCATCCG	200
101010274	CCTGCAGAGTAGCATGTCATTGATTCTAGCTGACGTCCTTCAACTCTGGTTTCGACGTACTTTGGGTCGGCCATCTAACAGCTTTACACGTAACTTGTCGAACAGGAAACTCGCCTTAAAATACCAGAGAGGGCAGTAGTCAGAGCTCTGGTTTCGTAGAACGTCAAGGGTATAAGGGAAGGCTGACACTGATGCATCCG	200
101010275	CCTGCAGAGTAGCATGTCATTGATTCTAGCTGAAGGGGGCGTGATACTGACTCACGCTGTACCTACATTAATGCTGAACTATCGGTCTTGCCGTGACGTGGAGACGCGAACGGATAACCCTAGTAGGGTCGGGCACGTGCCTATTAGTCCCGTGTTGCAATGCTTAAGGAGGACGATTACACCTGACACTGATGCATCCG	200
101010276	CCTGCAGAGTAGCATGTCATTGATTCTAGCTGTAGGTTTAGCGTAGCGCGTTATGTACGACTTCCGTGGACGACTCCTTTGTGAAATCGATGACATTGCGTAGCGCTAACTTAGGGGTGTGCCACCACCGTTCCGGGGGTGCATTCAAGGGCACAGCAGGTTGGCTCAACCTCAGTATAAACCTGACACTGATGCATCCG	200
101010277	CCTGCAGAGTAGCATGTCATTGATTCTAGCTGTCGTCTATCGCCTTGGGGCATACCAGGAGAAGCGCTGCCTTTCGGGCTCAGTAAGTATAATGTAGCTACACGAGTTACTTTGTGTCGACGCTTGTTACCTTGGCGGCTGCATATTTTAGGGACCGGGTCCAACCGGGCACGCATGCGGTTCTGACACTGATGCATCCG	200
101010279	CCTGCAGAGTAGCATGTCATTGATTCTAGCTGTTCGAGTCCGAATATCACCCATCGCGCTACTCAGGGCTCCAATAGATGGAACCATATTACCGACTGACCTACCAACGCAAGCAAGATATTCCTACACACAAGTACCCACCTATTTAAAGGGATATGCAGGAGGTAGACACAACTTCGTTCCTGACACTGATGCATCCG	200
101010282	CCTGCAGAGTAGCATGTCATTGATTCTAGCTGGTATTTGATATCCTAGGGAGAAGTGTCGGTCTAATTGAAATGTCTGTGATTGCGTGTCTTCGTGTCAACTGCCCAGTACTTGTTCCTACTGTGCCTCGGGGGCGTACCTACATAAACCGTGGATTACAATGAGGGATATTCTCGAAACGGCTGACACTGATGCATCCG	200
101010283	CCTGCAGAGTAGCATGTCATTGATTCTAGCTGGCACCACCAGCGGGCCACTCGTGCTCATTGAGCAGGATTATAAGTGACATAACCTCCATGAACCGTCAATGCAATGCAACGCTACCACCGCGTGTGAAGATGACTTCTCAATGGCAGAGTCTTTCACGACTCTGACTACGATCCCTTGCACTGACACTGATGCATCCG	200
101010286	CCTGCAGAGTAGCATGTCATTGATTCTAGCTGCAGTTTAGCAACAACGAAGGGTTATCGTAGATCCGCATCGTGATACACGCGCCACTCTTAGTGCGTGAAGGTTCGTACGAAAGTAGCGAAGCATCTACGCAATCAATGTCCTCCTTTTCAATTCCTGCTCACACCGGTCGACTGATTCGTCTGACACTGATGCATCCG	200
101010287	CCTGCAGAGTAGCATGTCATTGATTCTAGCTGCGGAACGCCTTCCAATCTTCTGCGGGGGCGCCATTATGTCGTCCACCCGCGGTCCAGCCCTTATGCACCATAGTGTCGATCGTAACTTGATGACTGATGCTGGATATAGGTATCCTACACTTCATCGAACGCCTATAGAAAAACTATGATCTGACACTGATGCATCCG	200
101010288	CCTGCAGAGTAGCATGTCATTGATTCTAGCTTATTATATAGCCAGTCACCACAGTGGTACGACTGTCTGCCCTGAGCCACAGGCTCTCATGTACGGTCTTGGTCCTAAGAAATGTTTGTCATATGACGCGTTGGCAAACGTTAATGCGACTTCTAGAGTTGTAGTCGTTCGTCCGAAGAGTCCTGACACTGATGCATCCG	200
101010289	CCTGCAGAGTAGCATGTCATTGATTCTAGCTTAGATGACTCTCTGTCGACGCGCCTAACAGGTCTTGTGACGTGACGGTTTAAATAGGGTTATATACCGGGCTTCGGAAAGCCTTAGAGAAGACCCTGTGCCATCTCGTCGGCGGTCAAAGCTAACAAGGAGCATGACATGCAGCAGATGCGCTGACACTGATGCATCCG	200
101010291	CCTGCAGAGTAGCATGTCATTGATTCTAGCTTAATGCCCATCCGCGAAGTCCTGCCTACTATCCGCTCCCCAGGGGGTTGACGGATGCGCCCTTTGCCCCACGCCACCTATCAGGTCTTGGGTTGTATTGAAGTAATCCTCTGGACTGCGCATGAAAACTATGACCTCCCAGTTACGACCCGCTGACACTGATGCATCCG	200
101010292	CCTGCAGAGTAGCATGTCATTGATTCTAGCTTTAGCGCAGTCGTTGCGATCTATGTTCGCACTGGTCCCCGACATCGTCCAGGTAACGGGTAGGATTCATAGTAACGCTGCGATTTGGCCGGGGCCGAGTCAATCAGGTTTGGCAAAAATTACTCGCAGGCTGGCGATATTTCCGCTGCGCGCTGACACTGATGCATCCG	200
101010293	CCTGCAGAGTAGCATGTCATTGATTCTAGCTTTCAAAGATGCACCCGCCGTCAGGCGCGTGTGTCTTCATAACCTTGAACTCAATGGGCTGACTAGCCGGCAAACGTTTCGGACTATTCAAAGTAAAACGGACCTTTGAATAAAGCTGCCCCGACCGTTCCGCTTACTGCTCTCAAAACTAGCTGACACTGATGCATCCG	200
101010294	CCTGCAGAGTAGCATGTCATTGATTCTAGCTTTGTATGCGATATATGCACTCATACCCGACGTTCTTCATTTGCCTGTTGCGTGGCTGGGATGCCGACGTGTACGCAAATCGGTTACCCAGTAATTTGTCGCAAGACTACATGGAGCACTACGTTTAGCTTTATTTTGCGTGGTACCTTAAGCTGACACTGATGCATCCG	200
101010295	CCTGCAGAGTAGCATGTCATTGATTCTAGCTTTTAGAGCTGAGCTAAGCATACTCTAACCCAATCAGGATGGCTTCAGCTGCACAATGCTGAGACATTGCTTAACACGGGAAGCGTGCGCACACCGTTAGTTAGTGGTGACACATCAATGCCCACCAGCAGTGGTCAAAGTTAGTCACGCCGCTGACACTGATGCATCCG	200
101010298	CCTGCAGAGTAGCATGTCATTGATTCTAGCTTGTCCGTTATTTTACTCACAAAAAGACGTCAATCGCATCGCGCCGACGAGGGCGCTGGCGATATACGGGTCGCACCCGACGAGTCCGAGCCCCCAGTCTGCCTTAGGCGATAAGGCGACTATAAGGCAGCTCAGCATTAAGTTACTCCGCCCTGACACTGATGCATCCG	200
101010299	CCTGCAGAGTAGCATGTCATTGATTCTAGCTTGCCAGGGCAGCTGCGTGTAGAGTCTTACAAAGAGATGGCCCATGGTGGTGCGTAGGGGCAGCTATATTTCAAGACCTCGTAGCCGGCTTTTCCTTCGTTGGGAAATCACGTCCGGAGCGTGTACACATGTGTCGTTCGCGCCGAGATCGTCTGACACTGATGCATCCG	200
101010300	CCTGCAGAGTAGCATGTCATTGATTCTAGCTTCCGCACAAACGCCAACATAGACCTGCGACATCTACGCTAATACCAGTTTCCGCGAAGGCGCTCCTGAATGTAACCCCACCTTCGGATCAAACGACCCTTACGCCCTCCTGGATGGATGCGTGTTGACTATGGTGCAAGCGGGCAACCGTTCTGACACTGATGCATCCG	200
101010303	CCTGCAGAGTAGCATGTCATTGATTCTAGCTTCGAGAAGGGTGCTTTCACAGAATAGTGCAAACATTTAGCGGCGCATGCTCTCATATGCGGGCTTGGCGTCCTACGAATAGGCTACCCATCCTCCAGCAGACTACGTTCCCGTATGAACTCAATCCTGACGCAGAAATCGGCCAGAAGGTACTGACACTGATGCATCCG	200
101010304	CCTGCAGAGTAGCATGTCATTGATTCTAGCGGATATTGCCTCTAAGGATATGTGGCACCTCCCATGCACCAGGAACCACGTCGTGGGTTAAAAGCCTCTAGGGAAAAGTGGGTGGAATTCTGCCTTATATACATGATCTCGGGGCATAACCCACCTCCCAGCAAGCTATCCGCCGGTTGAATCTGACACTGATGCATCCG	200
101010305	CCTGCAGAGTAGCATGTCATTGATTCTAGCGGAGAAGACCCGAGCATTCGCATGCTGACATCGTTAGAAGAAAAGCATGCTCTTCGGTTTCGAAGTCGTCCGGGGACGCGAGTTGTCCTTAGGTATAATAAATGGGTAACGAAGGAAGGACATCTATATGACAAGTGAAAGCGATTACATATCTGACACTGATGCATCCG	200
101010306	CCTGCAGAGTAGCATGTCATTGATTCTAGCGGACTGCGAAAAGCACCATGGCCTTGGCCACCGTGTGCTGGTTCGCAACCCCCTAACCGAACTGCTTAAGCGCTAGCTAGCGCACATGTCACGGAACAAGTCGGGACGGAAGCCCTATGTCAGCCACTATCCGGTCACCATTAAGCACCCTTCTGACACTGATGCATCCG	200
101010307	CCTGCAGAGTAGCATGTCATTGATTCTAGCGGAAAAGTGATGAAACCGAAGACACGAGCAGCTGGATTGAGTACTAAAGCGCCGCGGCGTTTGAGCGACCAGGGCTCAGGAATAAAAACACCGGCATTAACTCCCGCTAGTAGGAGTGGCTGCATTCCTAAGCCCGTATGAAATCCGCCAATCTGACACTGATGCATCCG	200
101010309	CCTGCAGAGTAGCATGTCATTGATTCTAGCGGTCACGGGTAAGACACCTGCAATCTAAGCAGTGGAAACAACTCGTCTATAGAAGCGCCTGATCTATATTAGACTCTCACAACCGAGCCATGGCTTAGTAAGGTGCATTTAGCGATTTAGCGCGAGGCCTACCATGTCGTATAATCATTGTCCTGACACTGATGCATCCG	200
101010310	CCTGCAGAGTAGCATGTCATTGATTCTAGCGGTGGTGAGGACCATACGCAAGGTCCTATAGTATGCGGCCCGGTCAGGTTGGATACAGCACCATGACGCTGATCGTAGCTGCTCCCGCTGGGAATGGCTTTTGGGTTCAGTAAGCATTAAAGCCCTCTGGATATTGCTGACATGCCCTTTACCTGACACTGATGCATCCG	200
101010311	CCTGCAGAGTAGCATGTCATTGATTCTAGCGGTTGTGCCGTCGCGCCGGCCACAGGAAGTCGAAACTGCTGGTAATAGAATGTCTCGACTGTATGTTCTCCCGCCATGGTTGGATTTTGGTAACCCGGCTCTTCCTCTCTAGTTAGATCGGCTAGACACTGCACATAGTAGCTATTGACCTCCTGACACTGATGCATCCG	200
101010312	CCTGCAGAGTAGCATGTCATTGATTCTAGCGGGGTCTCAAGGGAATTACAGATCACCGTCGATTCGCGACCTCCCATAAAATTTGAAAAGCGGATTGTGGGCGGAAGCGACCGGAAGCAAAGGGCAGCCCACTACTTTCGTCTTAATCTATTCAGAATCGCAGGGACTTATAAATGCTTGCGCTGACACTGATGCATCCG	200
101010314	CCTGCAGAGTAGCATGTCATTGATTCTAGCGGGTAGTCAAGAAACGCAACTTTGTCGACACTAAGAGCTCCTTATCAATGACGGCCTCCCGGCAAACCATACGCCATAAGTCACTAGCTCGTCTGTTGCCGAAATCGCGCCTACGGTTATGGCGCTGATTGGTACTCCACAACTCGGCTATACTGACACTGATGCATCCG	200
101010315	CCTGCAGAGTAGCATGTCATTGATTCTAGCGGGCTCCCCTGGCCACATGAGATTTCGAGCAGTACCTTAACCTGTCCACAAATCTGGTACACATGTAAATTACTGAACCACTTGTTACGTCACCTGGCAGGCGGACGCGTAATGATAGTAACATTGCTCGGCTTAAGAGCACTGGGAGGCGCCTGACACTGATGCATCCG	200
101010316	CCTGCAGAGTAGCATGTCATTGATTCTAGCGGCCCACACTGTGCGTCACAGTGCTATCGGAGGCCAACCGCGCGACTTATAAGGTGGTCCACTGCTAATTATCAACTCTCCCGACTGGTAGCGTGAGCTCAATATCGCTTTTGGGCCCGGTGATAAAGCACTTTCCTCTCCAAAGTTTGGCACTGACACTGATGCATCCG	200
101010319	CCTGCAGAGTAGCATGTCATTGATTCTAGCGGCGACTATAAGGAATTGGGCCTTATCCTGTTCCGATGTGCTTCTCTGAGGTTAAACGAAAACACCAGTGAGCCGGAAGCGGCCTCGCACTGTAATGCGGCAGTGCGACCCGAACATCAGTAATTCGGCCTGTTCACTTCGCTTGAGTGACACTGACACTGATGCATCCG	200
101010320	CCTGCAGAGTAGCATGTCATTGATTCTAGCGAATGCTGATCCTTGAGTTTCTTGGTCGTGACAGTCCTACGGTACCGACCGGGGTCGAATGGTGTCTACCGTTATTTTAAACTTGCCTCGGATCGGGGGCTGCTGGGATTTACTCTCGAGCTGCCGCGTCTCACTCTGTACGCCGATTACGGCTGACACTGATGCATCCG	200
101010321	CCTGCAGAGTAGCATGTCATTGATTCTAGCGAAGGGCGCGATTTCCGTCTGCTCTAATCGTGGGCGATGCATCCAGGACAGTCGAGAGGCCGGTAGCATCAGAGGCCCTGGCTACAGCAGGGCCGCAATCCGTGTCCTTTTTCATAGAAGGAGATGCTATCTAGTAAACATCCACACTGGCCCTGACACTGATGCATCCG	200
101010322	CCTGCAGAGTAGCATGTCATTGATTCTAGCGAACTTTTCCCTATGGTCGCACTTCCCCCTCCCGATAAGCTCCGTCTGTTTTGTGCGACTTAACGACCTAGTAGACTAAAAGGGTTTCCTCGAACCCGGTGTAACTCCCCGTCGACGACATCGCCGGGGTAGGGGCACAGTTGCAATGTCAACTGACACTGATGCATCCG	200
101010323	CCTGCAGAGTAGCATGTCATTGATTCTAGCGAAATGCACCTCCGAGGCTAATACGTGTCCTGCTAATAAGGCCCCAATATCGGGTGAATTAGACCGCGCCTGTTACGTTCCATCTCCTAAGATGAGGAGTCGTCAAGTCTCCCCGGACTACATATAATATGACCACTCGATGTCGAGAATGGCTGACACTGATGCATCCG	200
101010324	CCTGCAGAGTAGCATGTCATTGATTCTAGCGATAAGATTCAATGGCTCTTGTCGCACCTGTATGATCTCTTTTCGGTTTCTGCAGACTTGGATGACCCCTACGAGTTAGCTTTCCTCTAGAGTCTCGGCAGGACTTAAGGTATGAAGCGGTTACGTGAAACGGCATGAGCGTTATCCCCCGGCTGACACTGATGCATCCG	200
101010327	CCTGCAGAGTAGCATGTCATTGATTCTAGCGATTTCACTCAATAGTACAGTTCGTTACGAAGCCTTAGACTCCTTGCCCGACGCTTAGCAATAGTGGTGATATTGTAAACCGCAAACACAGTGAAGTAAGACTTAGGCTAGCTTGCACGCGCTTGCTGAGATACTGGTAGGTACTCATTCCACTGACACTGATGCATCCG	200
101010328	CCTGCAGAGTAGCATGTCATTGATTCTAGCGAGGGCTGGTACCCGGGGTCGAGTATTTACTTTTGCTAAGCTTCACGTTCTGGGCGTACTTCACCGCAATTCCGAAGGAATACTCGCTCCTGTCGAGGTGTTGCCGAATCGACTCGGCGACGGAAATGCATTAGTATTGATGAAGATCTGAGCTGACACTGATGCATCCG	200
101010329	CCTGCAGAGTAGCATGTCATTGATTCTAGCGAGAAGCTTGTGGATCAGAGCCTTCCAATTTATGCGAGCGTCGGCTCATGTGCCCGATCCGGCTTTCCCTGGGAAAGGTGGGACACTGTTGTCAGACTCGTTAGATCCATCATTGTGACGTCGACCCACTAGCGGCTAGCCATTCCTATTGGCTGACACTGATGCATCCG	200
101010330	CCTGCAGAGTAGCATGTCATTGATTCTAGCGAGTATTTCGCCCCTCACTGCTGTGCTCCAGGGGCCTACTCGCTACACAGGGGTGGCTATCGCTCCCACTCACAGTAGGCGGGGATCACGTTTTGCTAATACTGCATTAGTTTCAGGCCTGGATACACCGATAGTCCCCGAGCAGGTCTCCACTGACACTGATGCATCCG	200
101010332	CCTGCAGAGTAGCATGTCATTGATTCTAGCGACCCGATATTGCGCTAGCCATCCCTATGGGAAATACGTTGAACGAGGCCCTCTAGGATCATATTGGTTATGTTGATGGGTTGACACTTGACAAGCCCTAGACCCGGCTCATACAAATAAGATGCGAGTTCTTGATCTGGTTAACCACCGAGCTGACACTGATGCATCCG	200
101010333	CCTGCAGAGTAGCATGTCATTGATTCTAGCGACTTCACGGCAACCTTCAAAGCGCCGGGTCAAATAGCGGGTCGAAGGCGAGAAGATATCACTGCATCGTCGTCTTCACGTATATAGGTGTACGAACAAGGGCGATTGCTATTGAAAGGTTTCACAGTATGTAAGTAGTCGTGCGAGTGTTGCTGACACTGATGCATCCG	200
101010336	CCTGCAGAGTAGCATGTCATTGATTCTAGCGTATCGTCCCAAGACGTTGGCTCACGACGTGCACTTCTTGGTGAGCGCTTCCGGAACTGACTCCTTCATCAGATTATATTGATTGAACCAGCGTCCGTCCCGATGGCTCAAGCACGAGCGGAGATAATTATTATCAGCCAACAGCACGGCTACTGACACTGATGCATCCG	200
101010338	CCTGCAGAGTAGCATGTCATTGATTCTAGCGTACGCCTCGCCGGACTGAAGTAATCCCCTGGGGGAAACGCTTTGACGACCCAGACAGTGCTGGCACAAAGATACTTGACTCTACGTGGTCGGTGACACAGCGCCTGCCTTCAGAAGTGGCAAACACAGAGGGACCTAAAGTATAAATGGGGCTGACACTGATGCATCCG	200
101010339	CCTGCAGAGTAGCATGTCATTGATTCTAGCGTAATGTTAATATGGAACAGTTCATCATTGAAGTATTTCAGATGTACCGCATGAATCAGAAAACTAACATTAGCCGAAGCTAATTCCTCCCCTTCCAGGGACTAGTCTCCTGACAGACACAGCAACTTCTTCGCCCGCGGTGTGAGCGCGGACTGACACTGATGCATCCG	200
101010340	CCTGCAGAGTAGCATGTCATTGATTCTAGCGTTAAGACCTACTTTACGCCTAACGGATCATAGATGGTGGATCTGAGGGGCTGTTTCCACCTACAGAGTCAGTCACCTGGTGACTGGAAGCTCAATTTCGAGGAGTTACTACGTAGGATTGGCTCACCGGTCATATACACTTGAGCTCGGCTCTGACACTGATGCATCCG	200
101010341	CCTGCAGAGTAGCATGTCATTGATTCTAGCGTTCGGAAATTCCCTCCCATTTTGTCAGTAGCGCGGGAACCGGCTCCCCCTTAGATATAGCAGATGCTACTACGAACTGACGTTACCTAGCTTTGTGACTGGAATCCGAGACAACTTACGGTACTAACTTGTTACGTTCACTATGCCTGCTCCTGACACTGATGCATCCG	200
101010342	CCTGCAGAGTAGCATGTCATTGATTCTAGCGTTGGGGCTAGATCCTATAATGGCTCCTACTCCGATATATACCCCAGTAGATTTTATCCTGATCCTTAGCGCTCGAAAACGAAGTCCCTGCGCTCGCGGCTTGTCAAGAGTTCCTACTGGAATCGGCATCTGTCTCTCTGTCACAGCCCCGCCTGACACTGATGCATCCG	200
101010343	CCTGCAGAGTAGCATGTCATTGATTCTAGCGTTTGGCACTATCGGTTCAACGGGCTAAGTTAGTATATCGGTAATGGACAAGCCTGTGCTCGCATTTACATAAAAGTCCGGTTCTCTTTTCTCAGTCCAAACGTGGCCAAGGCGCTAAGCGCTCTAATCGGAGGTATCATTGGTACTAGGTCCTGACACTGATGCATCCG	200
101010344	CCTGCAGAGTAGCATGTCATTGATTCTAGCGTGGTTCAATGGCGTTAGAAGAGCACTGCGTTCTGTCTTCCACGGTTCCTCGCCCGGTTGTGCGAACTGTCTCCATCTACCGTGTATGCTTAGTCAGCGTGCAGCTCTCGCGGGATAACATCTTTAGATTATTTCGCCATGGGAAATCATACCTGACACTGATGCATCCG	200
101010346	CCTGCAGAGTAGCATGTCATTGATTCTAGCGTGTCGCCCCCACATGGCCGCACAGCTTGGAGGCCTCAATCGAGAAGGTACTCGACGCTTAGTCGGTCAGAATGAGTACTCTGAAGTCATGACCTATCCTATCAAATTTTTGAGACCTTGTCGTTTCGTCCTTACGAACTAAAGTATAGACCCTGACACTGATGCATCCG	200
101010347	CCTGCAGAGTAGCATGTCATTGATTCTAGCGTGCAGGACGATTTCCCTGGCAAGTCGCAAGGGACTGCTTCTATGAGAACAATGCGACGGGATCGGAAACTGCTAGGTTGTTTACTAGCAATTCCACTACGTATCCAGGCCCGCACGTAGCGGGAATGACGAGTTAAACTCGCCTCGCGGTTCTGACACTGATGCATCCG	200
101010348	CCTGCAGAGTAGCATGTCATTGATTCTAGCGTCCACCCTATCTACCTTCTTTAAACACGTCTATAACTTCTGATAAAGCAAAGACGACGTAAACTCACAAACTGGAGCAAAACCCGTGACCCTACCAGTATTCCAGCATGCTCTGGGAGCGGGGACCATTCACAGGCTAACAAGCCTGCACCCTGACACTGATGCATCCG	200
101010349	CCTGCAGAGTAGCATGTCATTGATTCTAGCGTCTTTGATGAAGGTCTGCTCATATGTCTGGGTTTCGCCTTGAAATCATGAAGCCGAGGGGCGGTTACAGCTACTATATCAACAGTGCGGTATGTTGATCCTTTTTCCACAGCCCCAGGGACTATGCTGACCCACCCCGAAATTCTGCCACACTGACACTGATGCATCCG	200
101010350	CCTGCAGAGTAGCATGTCATTGATTCTAGCGTCATCAGCCGCGACATTTTCTAACAGGGAACAGCAACCAGCGATGCCGTCTCTTCACCAGCCCAATTTCAACGAAAATGGGGTCGTTGTTGTGCGTATCGAAAGTGGCAGAGACCTGCGCCGAATCGGACGGTGACGCGGTGGGATGTGGGCTGACACTGATGCATCCG	200
101010351	CCTGCAGAGTAGCATGTCATTGATTCTAGCGTCGAACACGAAGACTCGCGCCCCGTCGTTCGAGAGTGCTTCACAGTGAAGTAAGTAGCGACCAAGTACTGGCACACGTGGCACCGGGCCTTTTGTCCCGAAAGAAGGTGCCAGCTGAAGAGTCACCACGACTTACTATCAAATTCTTATACCTGACACTGATGCATCCG	200
101010352	CCTGCAGAGTAGCATGTCATTGATTCTAGCGCATACCTCCGCAACTATATGTCACTCCCCGTGACTGTGAGGGAGCGAACATAGCCAATAAACGTACCGATCCACCGGCAGCTCGAGTCAAAGATGGCAGATAAGGCTCAATCGCTCCGTCCTATGAAGATGGGACAGCGAGGCGTTCATCACTGACACTGATGCATCCG	200
101010353	CCTGCAGAGTAGCATGTCATTGATTCTAGCGCAGTCGGTACTAACCAGACCGTAGCTCGGACGCAAAACCGCAGTTACGGATGCAGGTCACGCCCGAGAAAAACCCGAGTAGAGTTTCAAGTAGGTATTACCTAAGAAACTTGGATTTCAGAAGAAGAAGCATGACTGGCAATAATAGGGAACTGACACTGATGCATCCG	200
101010355	CCTGCAGAGTAGCATGTCATTGATTCTAGCGCAATTACCCTCAATGTGCCATGAGCCTTATGACGAGCATGCAAATGCCTAGCTTCCTATCAAATCAACCGTGAATCCATCTGAACGCTACGGGTTGTCGGTCACTCCTAGGGCCGAAAGACTTCCACCTTGCAATCCCCAAATGGTGTCCTCTGACACTGATGCATCCG	200
101010356	CCTGCAGAGTAGCATGTCATTGATTCTAGCGCTAATGCATCCGAAATATCCATAACATTCGTTGTACGCTACCGAAATGGTAGGTATTGCCATAAACCAGCAGGGCCCACTCCCAGTAGATCGGCTGGGTTAGTGCAGGAGGCACCCCGTTGGGTCTTAAATTGAGCGGCTGACCTCATGGTCTGACACTGATGCATCCG	200
101010358	CCTGCAGAGTAGCATGTCATTGATTCTAGCGCTGTGACGGCTGATGACTCATTACAGCCGGCTCACTGATAAACGACCTAATGTCTGTTATAGTGCATAGAACCGCGAGTTGCGAAAAGCCTCGTAGTGCCCTCATCCGAGTTCCGTCCAAAGAAGCCACACCCCGGTCTCGTAAATTTGGGCTGACACTGATGCATCCG	200
101010360	CCTGCAGAGTAGCATGTCATTGATTCTAGCGCGGAGAATTTACTGTAAGTCGTAGATCCCAGTGTGCCAACTAATAATCTAAATACCCCAACATGTAGGTGGAGATGATTCGTACCGCGATAAGACCGCTATCGTGGATATATTGCCACTTGCAGCAGCAATGGGAGCAGGGCCCGGGGGCGCTGACACTGATGCATCCG	200
101010361	CCTGCAGAGTAGCATGTCATTGATTCTAGCGCGATACCGGGAATCTAGATTACCGTGGAGGGGTTACCACAACCGACACAGCCACCTTTCTTCTCATGATACGCCACATCTCTCTGCCCCATCCGTAGTAGATCGTGAATGGATTAACCTAGATGCTAACGGAGGATGCGTTCGTACCACTCCTGACACTGATGCATCCG	200
101010362	CCTGCAGAGTAGCATGTCATTGATTCTAGCGCGTATTTACTGCGTAGGGGTGTACCGCGATGTCGAAGTGTGTAACATTCTCTGTTCAGGTCTACAGCAACCTACATTCGGAATGGAAGAGAACTTGATATTAGGAGTATGCATGGGCTAGCAAACATGGGGCCCTGGTAGGCCCCACCATCCTGACACTGATGCATCCG	200
101010363	CCTGCAGAGTAGCATGTCATTGATTCTAGCGCGCCGGGCAAGCTGGCGTCTCCGATGATTGTAACTTTCCGACATCCTCAACATGTCGTCTTTTAGATAACATACCCGATACGAGAGCTTAGATCGTGATAGCCTCTGGTTGGCCCAGAATGATTTTAAAGTGATCACGGGTTTCAGTAAATCTGACACTGATGCATCCG	200
101010364	CCTGCAGAGTAGCATGTCATTGATTCTAGCGCCCTTCGGTGATACGCGGTCCCAGCGATTGTGCTACGCAGACGGGGTGCGATTAACTGGGCATACGCCTGTACACTCCCGAGACAATTAACCACGAGCTACGGAACCGACAAGCTACATATATTCTGGCTCAATCATTGCAAACCGCGAACCTGACACTGATGCATCCG	200
101010366	CCTGCAGAGTAGCATGTCATTGATTCTAGCGCCACCTATGCTTAGAATGGGGATACCCACCAAGCAAAACGTAACGACGTGAGCGTCCGGTCCATTGCACGCTAGGTCCCAGATACTGGACAGGACATCATGGTACTAAATCGTCCATCAGCGAGCATACCACTTGTCCCTGTTTAATTAATCTGACACTGATGCATCCG	200
101010367	CCTGCAGAGTAGCATGTCATTGATTCTAGCGCCGTATTATTCATTCGGGCGTGTTATACAACGCGCTATTCGTCTTGAACGCCAGTTGTCTACACCTTACGGGATCCTTAGGTATCAAGAACCGGACCTTTAGGTGGTCGCGCGGTAGGTAGCAAACAGCTGGACGCACTAAACTCGTGTCGCTGACACTGATGCATCCG	200
101010368	CCTGCAGAGTAGCATGTCATTGATTCTAGCCCATCTCCCTTGGCGCGGTAGTAAAAGTCAACTAATTATCATGCCAGGTTCTATCCTGCGTTTTGTCTCTCGTGGAATACGGTGTGTTCCGCGTAAGACAACTCACGTATATCACCACACAAAATATGGGGTTAGTCACGCACACATGTTAGCTGACACTGATGCATCCG	200
101010369	CCTGCAGAGTAGCATGTCATTGATTCTAGCCCAGATTATTCTATCCATGTCTTGTCGACAAACCCCTTCCTAACCCTCATCGGCTATCCCAACTTTTAGGTAGTCCGCGCGCTTGAAAATGATTGTACCTCCTCGGTTAGATATCCGGGCCGTGCCGGTGAAATTATTCTAGATCCCACACTCTGACACTGATGCATCCG	200
101010371	CCTGCAGAGTAGCATGTCATTGATTCTAGCCCAATGTATCTCGGACCTGTGAAGGGCTGATACCAAAGACACTCCCATCTAATTACTCCACCAGTGCATCGAGGTGGGGCTAATACTGTTTCCGTGCCAGCGTAGAAAACGCGTGAGTTGTGCCCGGTACGTTCACGGCTGAAGAGGCTTCACTGACACTGATGCATCCG	200
101010372	CCTGCAGAGTAGCATGTCATTGATTCTAGCCCTATCGTACCTGTAAAGCACGCGTTATGCTGAACCGCATTCTTCCTAACGTATTCTTATACGCGGGGCGTACGACATGGCTCCGGTGCTACTCCCAGGGATCCTATAGGGGTTGGCAGTCGCGAGCCGTGTAATAGCGGCGTCGTCAAATTCTGACACTGATGCATCCG	200
101010373	CCTGCAGAGTAGCATGTCATTGATTCTAGCCCTCCTTAAAACTACATAGGTTTTTGCGGTGCCCTGCAGAGTCTAGCGTTGACATAGACATCGATCCCGACGCCACCTCGCTGCTAGTCTAGGTCTCGCAGAAGGTAAACCCGACCCCCGCCGAAGGACTCTAAAAGCAGTTGTGTGACGCCCTGACACTGATGCATCCG	200
101010375	CCTGCAGAGTAGCATGTCATTGATTCTAGCCCTTATCGGCAATAGGTAGTGTTGGTTAGGCGCGAGAATTGCGGTCTCCCGATAGCCGAAAGGGGCCCGCTTTGCCGCTTTCTAAAGGGGTATCGGCGACTCCTTGAGGATTGCGACCTGGGAAAAGCTGGGTCAAGTAGACATTAATTGCCCTGACACTGATGCATCCG	200
101010376	CCTGCAGAGTAGCATGTCATTGATTCTAGCCCGGTTGTGTCAACCGGTATCACAATACTTAACACTCACAGCTTTCGGTAGTCGGACATCTTCAGACGGGGTCTCGCCAGTTTCTCGTTTACCATCACATTTGGTGCCGCGTTTCTTACTCTGAAGCCGAAGGGTTATGACGACCTACGCCACTGACACTGATGCATCCG	200
101010378	CCTGCAGAGTAGCATGTCATTGATTCTAGCCCGTACGATGGTCTGCCCGTTGACGTTTCTTTGTTCGATCTATGGGACACGACCTAATGTTCCCCAGTTGCAAATATAGTTGGATTTTCTTACTAAGAGGAGCGAGCTCCACGTACATCTTCTACGGCGCGTCTAAGGGTTAAGCCACCTTACTGACACTGATGCATCCG	200
101010379	CCTGCAGAGTAGCATGTCATTGATTCTAGCCCGCCATCAACTTGGGCCGTATTTACATGCTCTAGAAATAGCATCACCCCTGGTGGGGTGTCTCCAGGTATTGGTACTGTATAAGTAGATAGACTACCCCTTCTGCATTCGTTTGTATCACGCGTCGAATAAGCGCAGTAGCTGCGCGTAGCCTGACACTGATGCATCCG	200
101010381	CCTGCAGAGTAGCATGTCATTGATTCTAGCCCCTTCGAGCTGAATATTATGGCGCCGCCTGGTGCGGATCCTGTTCCTATATAGGACTACCAGCCCGATATAGTTTGCTGAGCGGCTCCGAGAATAATGTATTGCGGTGCCTCTTCCGTCTTAAGTGCTATAGGTTTGCTGATAGATAACTGCTGACACTGATGCATCCG	200
101010382	CCTGCAGAGTAGCATGTCATTGATTCTAGCCCCAATGCCAGGGGCTGCAAATCTCTATAGTAGAGTCGTGCCAATGGACACTCCCCCGGGGAGCGTGATCTTTTGGGCAAACTTCATATCTCTAAATTGGCGTACCGGTTCGAAATGATTCAATAGGGGCGCGTAACCGTAGCACTATATCGCTGACACTGATGCATCCG	200
101010384	CCTGCAGAGTAGCATGTCATTGATTCTAGCCTATTATGGTGTAGTCTCAAATACGAACTACGGGGGCCCTTGTTCCCGATATTAGATATGTCATGCCAGGCCCATCGAACTCAGATAAGCCAAGGCCTCGGCAAAGAGAGCTTATGGACGTTTCTAGGGGATTTTGCCTCGACAACGAAGTACTGACACTGATGCATCCG	200
101010385	CCTGCAGAGTAGCATGTCATTGATTCTAGCCTAGCTAGAAGGTTTGTGGTTCCAAAGTAGTAGGATCTCAACGCGTACGAAAAGTATGGCGCTCGACACGCGACAGACAGGATTCCGAGGTGGATATGCCAGAGGATGGGACAAAGCTGAAAGACTGGTGAACACAGTTGTTGATCACGTTACTGACACTGATGCATCCG	200
101010386	CCTGCAGAGTAGCATGTCATTGATTCTAGCCTACTGAATACTCAAAAGGCTCGACCCAAACGTCAAGGTAAGTACCACTGTTGAGGACTAAGAGCCGTAGGGCCCATCCGCGTTTTCAGGCCTTAGCTCGATCAATACCTAAGCTTAAGTTAATGACCCTGACCGTGATGCACTAACTCTAACTGACACTGATGCATCCG	200
101010387	CCTGCAGAGTAGCATGTCATTGATTCTAGCCTAAGCGCATAGTAGCTGTGACTCTCTTTTAGGTCCTGTCGTAGCGCGCCATGTTCGGTTGCATTTAGTCGACGGGGCGTCACCCGGTGGTATTTCTATCCTTTTCGGTATGTGTATCCGCAAAGATACAAGGGCCAAGCTTGATGTGGCGTCTGACACTGATGCATCCG	200
101010388	CCTGCAGAGTAGCATGTCATTGATTCTAGCCTTATAATTCGAGCCTAGTGACGTGCACTCGGGGATTGGACCTTGCGGGCGTCCTATGTCATTCTTGCCCCAGGGACAGGTATCGCCACAAGACGATCAACTCTATTACACAACCTCTTACTCGCAATGAAACAGCACCCCATAGGACGCGGCTGACACTGATGCATCCG	200
101010389	CCTGCAGAGTAGCATGTCATTGATTCTAGCCTTCTGAACAGTGTTCCGGTGCGCTACCATCGAAGTGGCGTTCGGCACGAGATGGGGACTGTAATGTCTTGAGCTTTTAACAACCATAGATTATGCCAATAGGCTATCCATCCTGGTCTGAGGGGCGGCGAAGGGCTGAGCTAAATTCTAGCCTGACACTGATGCATCCG	200
101010390	CCTGCAGAGTAGCATGTCATTGATTCTAGCCTTGGACCTGAATCGTTCGTTGGTGGTAGTGATTCATTAGCCCCGAAAAGCGTTTATCGCGCCCAAAGGTCGATTATTCGTGCCGGGAACATCGGATGCGAGAACCTCCCGCTCAACTTTGCTACAACTAAACGAGGACGTCCTTATATCCGCTGACACTGATGCATCCG	200
101010394	CCTGCAGAGTAGCATGTCATTGATTCTAGCCTGTGGTGCATCAGGCTTACTCATGAAGGGGTTGCTACGACTTTTTCAGTAACGGGGCGATGAGACGGACCTAATAATTTGCATGACTAACAGGAAAACCACGGGGCGAGGAGGCTCATAATTAGACAACCGGCAACTCGCTCAATCTCCCGCTGACACTGATGCATCCG	200
101010396	CCTGCAGAGTAGCATGTCATTGATTCTAGCCTCCGGCTTCGATATAATCCCTAGACCAAGAATAGAAGCGAGGCGATGTAATACGAATCCCTAATACTCGTGTAGGTCGTCAACTAATAACACTTGGCGCCAGCCGTGGGACAGCTCTCTTGGGTGATTAAGAACGATCGTTAGGATCCACGCTGACACTGATGCATCCG	200
101010397	CCTGCAGAGTAGCATGTCATTGATTCTAGCCTCTGAGGGTGTCCCAATTTTGCCGCGAGTAACTTCTGTATTTAGGATTTACCTAAGTTGCACTCGGGGAAATGTCTAGGGTCGACGCTCGATAAACTAAACACGTGGTACGAGAACACCAGGAAATAAACGTATTACCAGCGAGTAGGAGGCTGACACTGATGCATCCG	200
101010398	CCTGCAGAGTAGCATGTCATTGATTCTAGCCTCAAAATAATACGTCCTACTTCGGGGCACCATCTTACCGAAGGGGACTACACCACTCTGCCACCCAGCTACCATCTGACTCTTATCCGAGAAAGGGCAGTGTGATATAAATAGAGGCAGTGCGAAGAAACCAATCTACGCTTCTGGCGTTACTGACACTGATGCATCCG	200
101010399	CCTGCAGAGTAGCATGTCATTGATTCTAGCCTCGACCGATGTTCTTGTGACTCCACCCATTAATTGGCAGCTTCAAGGTTCACCCCTCGTGGGATAAGCTTAAATTTCCCGGTTCGAGCGAGCGCTATTGTACAGCTTCGCTACCACTGGGGTCTCATACGGTCAGGTCTCTACATGGGAAACTGACACTGATGCATCCG	200
101010400	CCTGCAGAGTAGCATGTCATTGATTCTAGCCAATCCTCGTTTCCAACGAACGTGCAGCAACGTGGACGATGAGGGGATCTTATCGCTCATTTCCCACGTGACGCCCTCCCAGTTTAACCCCAGCTGATGGTTTTTCTTGAATTGGCTATATGGCCAGTAACCCGCCCAACTCATGAAATGGTCTGACACTGATGCATCCG	200
101010402	CCTGCAGAGTAGCATGTCATTGATTCTAGCCAACACTCCTGGCGGCGGGGTTGGTTCCCAACTATATGATTCGCCAGACAGATAGTTAGGTGGCGTGCTCTGAGACGAATTCCTCCATTTGGGCTTCTAGTTGCCAACTCCGCAGCGTTTAGCCCGTTTACTCCACTAGTAATCTCCCCTTCCTGACACTGATGCATCCG	200
101010403	CCTGCAGAGTAGCATGTCATTGATTCTAGCCAAACGGAACGCGGAAGCGCCTTTGTAGGGCGCGTGACGCCTACAGGCAGGGCGTCCCGATGTTATGCTGATTATCTCCGATCTATTGAACGACTTGTATATAAACGTCACGATACATGACTTACACAGGAAATTATGCGGCCGTGGACTCACTGACACTGATGCATCCG	200
101010404	CCTGCAGAGTAGCATGTCATTGATTCTAGCCATAGTTCGCACTCTCGCTGTACTCGTAGCCCCTATTTATCAGCCGAATACCAGCAGAACAGGTATGCGCATAGTTGGACCTGTCGTGTCTACTGTGTCTTAACAGATAGGCCCACTACGCGACGGGGCCTCGACTTGTCAACTATTACCTTCTGACACTGATGCATCCG	200
101010406	CCTGCAGAGTAGCATGTCATTGATTCTAGCCATGAAGGGATGTTCTGGGACGAGGGGTCTCCTAAACAATGGCAGCTGGTAAGAATTGAGACAGTTAGCGTGGGATCACGCGAGGGCGCGAATTCACGCGAGGTAATAGTGACCTTGCTTAGCGATGAATGGAGTCATCTAACGTGCATTAGCTGACACTGATGCATCCG	200
101010410	CCTGCAGAGTAGCATGTCATTGATTCTAGCCAGTTGGACACCTGAAGAGCTATGCCGGACATCGTGATTCTGTTAGTCCATCTACCGTGGCTAAGGGCTAATAGACTGAACGTTCATAATGGGGCGCACTTCCCTCAATAGGAGTGCTTCCCCGTCAGAATGCTTTAGCGGCTAACAGTTAGCTGACACTGATGCATCCG	200
101010412	CCTGCAGAGTAGCATGTCATTGATTCTAGCCACCGGTTAACCAGCGCTAGGCTCGTGGGCGTAACCAGAATCGAGGCTACTGCTGCTCGGATGGAGGTGACGCCAGCCGCATGTCCATATAGTTCTCCCGCATCCGTATTAGCGTGGTGGTTAAGTAGCTGCATGCATTGTCAATGTACAAGCTGACACTGATGCATCCG	200
101010415	CCTGCAGAGTAGCATGTCATTGATTCTAGCCACGGTTGCGTGAAGAAATTGCGTACATCCCCAATTTAGGAAATGTGGTAGTTCACAACATGGTAGGCCGGGGTCCAACTCAGAGCTGAATCCGCAGGCAATTCGGATTCGAAACTCCTGTCTGCGGAACTGGATAATACATAATACTCACGCTGACACTGATGCATCCG	200
101010417	CCTGCAGAGTAGCATGTCATTGATTCTAGCCGAGACCAGTGATCAACTTCTTGTTACGAGTTGCCAGTAGTATCGTCTCATAGCGTCGCAAGTTGGGTTAGCTGTCGTCATTTGAAAACGCTAGCAAATGCACCTCCGCGCCGTCCAAGGCGTAGTCGAAGGACCTCGTAGGCGAGTAAAGCCTGACACTGATGCATCCG	200
101010418	CCTGCAGAGTAGCATGTCATTGATTCTAGCCGACATCCGCACCGATATCGAAGCGAACGTGGCAGCAGCGCAGCTTGGGATGCAAGATAATAGGAAACAGTCGCAGCAGCATATGTCCAAGTTTCGTAGAATGCGCGGTGTGGCCTTCATCGCCACGTTAGCCAGTGGACCGCTATACTTCACTGACACTGATGCATCCG	200
101010419	CCTGCAGAGTAGCATGTCATTGATTCTAGCCGAAGTGACAAGGGTATCTGTATGGGCAGAAGAGCGAATTCTACCGAAATGAATAGCGTGCCGGGTTCACGGAGTACGTTTTGAAAAAGTTGGGGTATCCGTAGACTTGCCGAAGAGGTAACCATATGTAAAGCTCGCCATGAAATCTTCAGCTGACACTGATGCATCCG	200
101010420	CCTGCAGAGTAGCATGTCATTGATTCTAGCCGTATCAGGAACGGCTACACCAATTGAAAGCCTGACGCAGGTATCGCTGGTTACCTTGGGCAGGAGGGTAATTCCCCACTCTTGGATGTGGTGACAACCGTTGCGCCTCTCTGGAGCTTAAACCATCTTGGTGTTTATAAAGTGATCAAGCTCTGACACTGATGCATCCG	200
101010421	CCTGCAGAGTAGCATGTCATTGATTCTAGCCGTCTACCTGGTTGTAGCATATAAACGAACTTGCCGTAGCGGTCACCACAAGACACGTTCTTCTATAGAAGTTTAGTGCTGTGTACGCTAAGTACGCTTTGCGGTCGCCAACGATGGATAAGAACACCGGATGGAGCCATCATCCATAGCCGCTGACACTGATGCATCCG	200
101010422	CCTGCAGAGTAGCATGTCATTGATTCTAGCCGTGCGGCCATATGCCCATTTCGCTAGTCTTTGCAAATGTATCTTCTGTATGCGCATCCTTACTCGGGTTCCCTACGGGACAATACACTGCTGACTTGCCTTTTGCCATTAAAAGTACCTGGAGGGTCGCGGTTTTCTCAACGAGCACTCCTCTGACACTGATGCATCCG	200
101010423	CCTGCAGAGTAGCATGTCATTGATTCTAGCCGTTCAGCCCATACTCGTATGATTTTGTAAACGACCCTTTCTACGCGTTCGAGACGTGCCTTTGATTCGGACGTTGGGTATCCCTAAAAACTAATCTTCGGGTGCGTGCCGCTGATCCGAACATTTTTCCGACGAGCAGTTGCCGAAACTCCCTGACACTGATGCATCCG	200
101010424	CCTGCAGAGTAGCATGTCATTGATTCTAGCCGGGTGAGCTCTGGTAGAAGATGTAGGGGATACAATGAGCTGTGCACCAAACGGTTATTGTCTCGGTTTGAGATTGATCAGGCAGCATTGGCGTTTACATAGGAAAGAGGCAAGTGTTGTCAGCATATATCAGATCGGAAAGGCCACCCCTGCTGACACTGATGCATCCG	200
101010425	CCTGCAGAGTAGCATGTCATTGATTCTAGCCGGAGAGTACCGCACGCTCAAGGCCGGGTGGAGCGCGAGTAGGCGGATTATTGTGTATTCGCGAGGAAATCTTTCAAGTCTAGGTGCAGGGAGCGATTTTCAACAGTCGTCAGGCTCTAAAGAAGAAGGATGCACCTCGTTCGATGGCGCGGCTGACACTGATGCATCCG	200
101010428	CCTGCAGAGTAGCATGTCATTGATTCTAGCCGCCTCAGTATGGTTGAGTTGAGTCACAAATAACATCCTTTTTGGTGGGAAGTAAAGCGGATGCAAGATGTCCTGTATTCCCGCACCGAGTTCCTGTGCCGATATTTGAAAGCGGGGAGAACACCATTCCAGAATGGGAGGAGTAAGAATATCTGACACTGATGCATCCG	200
101010429	CCTGCAGAGTAGCATGTCATTGATTCTAGCCGCTCGTAACTAGTTGATTAACACCCTTGTAGAATAGCCTCAGCGCCTTGCTGACCGAGTTGACATAAACGTTCTAAGCTTTATCGGAACTTTAGAGGTACACTTGCGTCCAGGTCTGCGCCACGAAAGACCCATGCGTAGGATAATAAGATCTGACACTGATGCATCCG	200
101010430	CCTGCAGAGTAGCATGTCATTGATTCTAGCCGCACGGTTTAACGTATGCCCCCACGCAAATAGGTTATAATTCCAATGATCTAGAAGCCTGCCTTCATCGTCGGCACCCACGTATGGACTTAGCTACACGTCGCTATGGGCTACACATAGGGTAATCCTATCTGAAATCTGTTGCCGATGGGCTGACACTGATGCATCCG	200
101010431	CCTGCAGAGTAGCATGTCATTGATTCTAGCCGCGGAGGTATTGACCAAGGCGGAACACTGCATACCGTAGACTAATTCCGGAGAGTTCATCACACTATATGTGCAACCCCATGGTCGTCCGAATCTTACATGTGGGCTTCAAGTTACCCTACACGCAGGACCTGGTGGAATGTACTTGTTTTCTGACACTGATGCATCCG	200
101010432	CCTGCAGAGTAGCATGTCATTGATTCTACCATATCATGGTTTCGCTGAGGAAGTACTCCATTAGTACGTCTCATGGCGGTGGTTCGATAGCCAGGCTCTCACTATTGGGCATTGGCAGAATACTGGTACATGAAGCGCGTAAGATGTATCCATTTCGCATTGGTGGCGACTGAACGGTCTAGCTGACACTGATGCATCCG	200
101010433	CCTGCAGAGTAGCATGTCATTGATTCTACCATAGTATAGTGCCGCGCCTGCCACGTAGGGCACTGGATAGCAGTCTCTTTTCCGGCAGTGTGCCATTACTAGGAAGAGACTCAACCGAATCCGGAGAGTGTACGTCACCGGCCTACACGAGGTGAGCGAATACGTACCAAAGATATGAGGTACTGACACTGATGCATCCG	200
101010434	CCTGCAGAGTAGCATGTCATTGATTCTACCATACAGCGTCGAATCGGAGGTACAAATCTTGAGCTGGGTGATGCCAACCTCAACAGGAACCAAACCTCTAGGTACTCATCAATCGCATAGTTGCTGAGAGCACGCTCTTTTTAGCTGATTTTTGGCAATAATACCGACTGGGTTGCATGACTCTGACACTGATGCATCCG	200
101010435	CCTGCAGAGTAGCATGTCATTGATTCTACCATAACGACAGTTATTTTTCTCGGCAATCAATGCGTACCCATTATGCTTCTCGGCGGGATCGATGTGGCAGAAGGCGGTTTGTCCCGTACTCCTACGACGGTACAAGCCCGGTGTACCTACTGCATAAGCTACGAAAAGGAATTTCGCTGAGCCTGACACTGATGCATCCG	200
101010436	CCTGCAGAGTAGCATGTCATTGATTCTACCATTACATTGTCGTCCGCCGAGTTGCCCCAGTTTAACGGTTTCGTCAATTCCGCGTGGCGACTTAATTCGGCCTGGTCATACTTAAATACTGAGGCTATTGCGGCGGATAGCCGGCTGGATTCCCCGATCCGCTAAGCGCCTTGTTGAAACTCCTGACACTGATGCATCCG	200
101010438	CCTGCAGAGTAGCATGTCATTGATTCTACCATTGATTTGTGGGTTCGGCCTCCGGCTCAGAAACTCTTTCGGCCTGCAGCTGCGCCATGAGTACGGCAAGTCGCGGAAAACGAATTAACATGATTGGGGGAAGGTCCGGATCGTGTATGCCGCGGAGTGTATAGCCGTTAGCACGAGTTACGCTGACACTGATGCATCCG	200
101010441	CCTGCAGAGTAGCATGTCATTGATTCTACCATGAAGCGTACGCGGGCTTACACAGTATGAAGGAAGAACCGAGTATCTTGTGCGACCACCGCACGTCCTCCTGACATTTGCCCTATCCTATTTCTCCCTGGGCACTGGCAGAGCCCAAACAATAAAATATTTGTATCTGCCTTCAGCGCAACCTGACACTGATGCATCCG	200
101010442	CCTGCAGAGTAGCATGTCATTGATTCTACCATGTTGAAGACTCAGCCCCACAGTTCAATCGCGAATGTAAATGCCGCTAACCGTAACGCCCACTAAATCACGTGCCAGATGGGAATATGTCCGGCCTGGAATCGCTTGAGGCGGCGCGATAGAAGTATTGCGTTACATATACGATCGTCATCCTGACACTGATGCATCCG	200
101010443	CCTGCAGAGTAGCATGTCATTGATTCTACCATGCGGACCGTTCGTCTCTGGCGTACTACCCCAGCTTATCGTTTAGCCAATGGATGTCGGAGCCGAGGACCAATCTGGGACCTTGTTGGAGAGAAAAGTCGCACTATTAGACACTGCGCGATAGCAAAGAGCAGTTACGCAGATCACTATACCTGACACTGATGCATCCG	200
101010446	CCTGCAGAGTAGCATGTCATTGATTCTACCATCAGAACGTTTAATAATCGGATAGTCGTCTCTCCAGAATTTGTCTTTTGAAACGGGAACCGCATGCTCCGCGGGCCTTCTCTGCGCCGGACGAATCTGGGGGTGAGACTATATTTTATACATCCGTCGTTGTAAGCATGGACGGACTTGTACTGACACTGATGCATCCG	200
101010450	CCTGCAGAGTAGCATGTCATTGATTCTACCAGACGTCTGTAACGCGCCCTAAAGCCCATCGTCACGGCTAGAAAACTGTAGATAGGAATGACAGGTTTCAGCCATTGAGCATATGAACTGGAACCAGTATCGCGCCATATGAATGTGCACTTGTGGATGCCAAGCAGTAACAAAGTATGAGACTGACACTGATGCATCCG	200
101010451	CCTGCAGAGTAGCATGTCATTGATTCTACCAGAAAATGTCCCCGAGTCTCGTCGTAGGCTACAGGCTGTTCAAAAGCAGCACTGAGGCAGGAAACCACTTGCCAACAAGTGAGCCTGCATGGAGGATGTTTTCCCCGGCCTCCACCTACTCGTCTGGTGGATGTAACGTCTGTCATCAGCACCTGACACTGATGCATCCG	200
101010453	CCTGCAGAGTAGCATGTCATTGATTCTACCAGTCACGCCCAGTTGGGGGTAGTGGTCGCTGGCACGAGTTGCCTAGCGCTCTCAAAATTGCTGGGCTTGTGGTTGCGACGCTGTTCTACCGTTGCTGTAATGTTTAGATTGCCTCCCGCTAAATGACCGGTCCTACCATACATATACGCTGGCTGACACTGATGCATCCG	200
101010454	CCTGCAGAGTAGCATGTCATTGATTCTACCAGTGGAAAAGCCCGATACGTTTATCTACTAGCAGGTCTATACAAATCAATGCGGTTAAAGGGAATTATGAACCGCTTTAGGGGACCCCGTGCGTGGCCACAGACTTGTAATCAGCAGGGTAAAGTGGGAGCTGTACAGACAATAGCTGAGACCTGACACTGATGCATCCG	200
101010455	CCTGCAGAGTAGCATGTCATTGATTCTACCAGTTTCAACACCTAGACGGCACTAGATCTACCGATCTAGCCAGAGATAAGCCTTGTAGTGAGTGCTCGAGATCACTACTCGATTAAGCATTCCTAGATTCTGACATTGCCTGGGAAGAACGCGATGCCCATTCCAGTTCTCGTACGGGCATCCTGACACTGATGCATCCG	200
101010456	CCTGCAGAGTAGCATGTCATTGATTCTACCAGGGTCAGTTGAGTTGCTTCTCTGGGACTAGGTGCCGTAGACACGTCCGCACCCCAGTAGGACAACATTTATTTTGGCCAAGGACAAAGCGCACTGTGCCGCGCGGAACAGAGCCGATTGACGAATATTATGTTCCAACTTTGTGCTCGAACCTGACACTGATGCATCCG	200
101010457	CCTGCAGAGTAGCATGTCATTGATTCTACCAGGATGTGAACTTGTTCACCATAGCACCCCGGCGCGCGAGTTTATGTGGGTCGTTTTGCCGTCCTTGCCGAGCGCAATAGTGTCTGCTGGATCCCGGACAGTGAAACACACCTCGGATGAGTACTAATAGCTGTGTCATAGGCCATACTTAGCTGACACTGATGCATCCG	200
101010459	CCTGCAGAGTAGCATGTCATTGATTCTACCAGGCAGAAAGCATGCTTGTAGATGTCCAGCCGCTAGATGCTCGCACTGTTCAACCATGTACTAGAATACGCATTACCCGAAGCTTCATGAAGGGTCTCGCCTAATCGTTTGAGCTGGCAGGGGTTGAGCTCGGCTGGTAACGTAAACACGGTCTGACACTGATGCATCCG	200
101010460	CCTGCAGAGTAGCATGTCATTGATTCTACCAGCCAGAAGCTTTGAACGATCTTCAGCCCCTGGGTCGTGCTCAGCCGCGCGGCGAATTTATTCAAGGCTCACTCTTCTCTGGCGCTTAACGCAATGGAGAACTGACAAACCTTACCCTCAATAGGGGATCTGATTACCGCGCGGCCTGATACCTGACACTGATGCATCCG	200
101010462	CCTGCAGAGTAGCATGTCATTGATTCTACCAGCAGTCGGTAATAGACCTCTAAACAAATGTATGTTTTCGCCCCACTCGGCCACTTGTACGATCTTTGTGGAAGATAGCTCTATTATTCCATCCCATACGTGGCACTTATTCCTGTTTCTAGCGCAGCAGTCGTTGCAGGTAGTTCGGAACTCTGACACTGATGCATCCG	200
101010463	CCTGCAGAGTAGCATGTCATTGATTCTACCAGCGGAAGCTTTGTTGAGATATGCAAGTATATGTCGACCGTACTAAGCGGCGCGTCGTCTCCGGGTGCACATGCACCGATTGTATCCAGTTTCGTTAAAGAGGGGTATAGATCCTGATAGTCTACGCGTTGGCTAGAGTGCGTTTCGATATTCTGACACTGATGCATCCG	200
101010465	CCTGCAGAGTAGCATGTCATTGATTCTACCACAGCCAACGATACCGTCATTGCTAACTTGTACTCCACCTTAGAATGTTGGAGTCTTTGATACATTTTCACAAGGTGCGTAAGCTGGGTAAAAGCTCGTCAGTACAATCCAACAGAGGGGGATCTGTTATATAACCGCTTGCGAGCAAATAGCTGACACTGATGCATCCG	200
101010468	CCTGCAGAGTAGCATGTCATTGATTCTACCACTAGGCACTTCCGGCAAAGTGCCCTTTGCGCTTGGCCACCCGGGATTGAAGCAACAACTCAACCGCTCGCGGCAAAAGTGTGAACCCCCACCCAATCATGAGATGAGCTTTCTGTATGGGGACGCTGACTCTTTTTGAACTCACTTTTGCGCTGACACTGATGCATCCG	200
101010469	CCTGCAGAGTAGCATGTCATTGATTCTACCACTCAAAAGTAGCGATGCATTTACCACCTCATAACCTTCTTCCAGCATTACAAACATGGCTGTCGTCCGTGTGACCTTGCAGGAAAGGCATACCTGCTAAGGATGGATTGGCGTCGGTTGAGAAAGCGGATGCGGGTTAGTCACTGCAGCCTCTGACACTGATGCATCCG	200
101010470	CCTGCAGAGTAGCATGTCATTGATTCTACCACTGTTCAGTTCGTAGAGTGTGCGCGGAGTCTATACATCGTAGCCTGCCACGCGTTGGCATCCCGCGCCTACGATCTGTCACCCGTCGTCAGGGACCCGGTTAGACGTTAAAAGCGAAGCCCAGGGGAAATGACAAGTAATGATCGGGTCAGCTGACACTGATGCATCCG	200
101010471	CCTGCAGAGTAGCATGTCATTGATTCTACCACTTCAGGAATAAACCTGTCCCGTAATTCTTACTCTCCCCGTCGAGCTGGCAGAGTTAGTTAAGAATAAAAGGGGGCAACGTACGCGTGTCTCCGCTTTGCGCGTGTGATACGGTTCGTGTGTATCCGGTAAGAATACTCCGGGGCCATCCACTGACACTGATGCATCCG	200
101010473	CCTGCAGAGTAGCATGTCATTGATTCTACCACGATCCCTGAGTGTAGGGATGCGGAGCGATTGTATTGGACCGCCCAAGTGTAGGAGGACCTATCAAAGGGTTAAATCCGGCGTAGGAAGACATTTTGGCAATACCTCCTCTGTGCTTAGGGTGCCCCTTCCAAGCACATGTAGCCTAATTTCTGACACTGATGCATCCG	200
101010474	CCTGCAGAGTAGCATGTCATTGATTCTACCACGTTAGCTGGCACTATTGTTATATACTAACTCGGAAACAACGAGAGCCTGCGCCATCTTTTTGCGGTTAATGGTTGAAGGTGAAACTAATAACAGGCCCTGTCAGCGCGCTCCGTTCCCACGTAGGAGCAGAGATTGGTGATTTAAATTTTCTGACACTGATGCATCCG	200
101010475	CCTGCAGAGTAGCATGTCATTGATTCTACCACGCAATCACCCCTAATGGTTTGTGGCGCATAGCTGGTTGCGAATCAACGTGCTTGGCGTGCTTGTAGGCTAAAGGCCTAGTTACACGACTCAGAGGCTGGACTGTGACCTATCGCAGTCTTGCACTAGCCGACTGCACGTGTCGCCCTCTACTGACACTGATGCATCCG	200
101010478	CCTGCAGAGTAGCATGTCATTGATTCTACCACCAAGCGCGCCATCTAAAAACTTCCAAGTAATGCCGGGACACTCCAGGTGGCATGGTGCGGCGCTGATCGTAGAGGGCAACTGTCTTATCTGAGTATTTCGTATTTGTTCACCTACGCACTCCCTGGGAGACAAGGTCCTCGTAGTGCCCGCTGACACTGATGCATCCG	200
101010479	CCTGCAGAGTAGCATGTCATTGATTCTACCACCGCTTCTTTATATAAGTCGGTCTGACGGGAACAGCACAGTTACTCGTCAGTATATTTTGTTATCCCAAACGCGGGAAACGTTGATGAGTCGTAGTCTGAATAAGCGTCCGCGTCCTGGTTCGGGTTCTCCCAAACACACTCCATGTCTATCTGACACTGATGCATCCG	200
101010482	CCTGCAGAGTAGCATGTCATTGATTCTACCAAACGTGGTGGTATGATTCTCCAACAGCTCTCCATAGTGAATAGGATATTTCTCCTACTATGGATTCCTGTCGCGGTTGGCCGCTGAAATGTAGTGGTAGATCATGAACTCAATGGACTTGCTAGCTTAGGTACCCTGGGGGCACTTAAACCCTGACACTGATGCATCCG	200
101010485	CCTGCAGAGTAGCATGTCATTGATTCTACCAATCTGGGGACCATACTTTACCCACGGTACGCGGTACGCGCACCACGCATTTGGGAAAGGACATGCCATAGACCCCGTCCTGTCGTCTTTAGATTCTAGGTCAATGATGCCAAAGCTTGCGGAGCGCGGGTGAACTTACAGAACAACTCGCGCTGACACTGATGCATCCG	200
101010486	CCTGCAGAGTAGCATGTCATTGATTCTACCAATGTGTCGGTATGGAGGGTACGTGACGGTTGGAGTGTAGATGGCATGCGTGAGCATAGTCGCCACACAACTCTTGTCAACCTACCATTGGATTTGTTTGTGGAGTCCCCTTTGGCAATTCCCTCTACGCCCAACCATATTACACTAGTGCACTGACACTGATGCATCCG	200
101010488	CCTGCAGAGTAGCATGTCATTGATTCTACCAAGGTGAAACCACCACCGTAGCTGCCGTTAAACCGCTGGACTCTGTCAGCAACCCAAGCAAGAGATGTCCGCATAGAACTTCGTAGAGTGGTATGCGGAAATACTGATTTGACCCTACTTCCGCAACTGCAGGGTCGATTGTCCGGGCGGCACTGACACTGATGCATCCG	200
101010490	CCTGCAGAGTAGCATGTCATTGATTCTACCAAGTTCATGCAGCTGCCGCTCAGCCATGCATGGCTGTGATGTCGGCGATACGAGCGGGTAGGCTTAGCCCCTTTGGGTCTTTTGCTTTTCAGACTCTTGGTGCATACGTCCAAGTGGAACGAGCTGTGCCCCCAATGTGGACTCTGACAGAACTGACACTGATGCATCCG	200
101010491	CCTGCAGAGTAGCATGTCATTGATTCTACCAAGCGGGGCCAGGATGACTCGTGAAGACTGTCCCTCACGGGAGGAGAAGGTAGCATCCATTTGGTCTGTTCATACTTCTTCTTTGACGTCTGTGTTAAAGTAGACCCAACTGTAGGACCAATCCATTGTTGGTGTTGCGTAACGGTGTAGCGCTGACACTGATGCATCCG	200
101010493	CCTGCAGAGTAGCATGTCATTGATTCTACCAACTCTGCCATTATGCTACTCACCGCAAGGCTAGTGCATAGAACGATGGGTATTTAGCGGCATAGCGCCGGTTGTACTCAGGACCCAAGATGCGTATGTTGATAATGCGGATTATCTTAAATGGATGGTGGGGAAGAACGAGGCGCTTGCTGCTGACACTGATGCATCCG	200
101010494	CCTGCAGAGTAGCATGTCATTGATTCTACCAACAGAGTAACATGCAAACATAGAGACGAAGGGAGTCAGTGTCGGTTAGTATTCGGGAACGCCTCACAACCCGATGATCGTGCCGTCAGGTCATTTAACCATATGGTCGCAAAACGGACTCAAGGGCACGCTCCGAGGCAAGGGAACCTAGACTGACACTGATGCATCCG	200
101010495	CCTGCAGAGTAGCATGTCATTGATTCTACCAACGCGTCACTTCGAATACAATGGAAACCATGAGGTGGGAAGCTCGACCACGGATGTAACGATTTGGGCTACAATGGGGCTTTGCTTGCAGTCTCGTCGATCGGGTTCTGGGCACTTGTCTAGGGGGCAAAGTTCGGTTATCCCCCATGCTCCTGACACTGATGCATCCG	200
101010497	CCTGCAGAGTAGCATGTCATTGATTCTACCTAAGTTCTTGGTGCTAGGACAATCGGCACTAATGTCGCTGTTCATCTTATTAGCCCCCAAGTGGAGGGCACTTTAGTATCCTACGCCGGTGTACCGGGATCGGGACACTGTTCCAGATCTCCCCATTGCCACGTCTGAATGAAGGAAGCGAGCTGACACTGATGCATCCG	200
101010498	CCTGCAGAGTAGCATGTCATTGATTCTACCTAACAGGGAAACGCGCTGATCAGTTGGTTCAATTATCTCGCGTCTTATGAATATCAACACTCTTCCCTACTTATTTTTGAGAGGACAGGATCCCTGCGGCTACTTCGAGATCGTGGGGGCGTGCAGCCCAATGAAGGCACATGACCCAAAGCCTGACACTGATGCATCCG	200
101010499	CCTGCAGAGTAGCATGTCATTGATTCTACCTAAATCGGTGACAGAGGCGAGCTCACACTGATCAAACGTTCAACGCGCAGGGGATCCGTACCTGGAATTCCACCACGGACGTACTGTTGTTCAGAACTGGACCACTTGTCGGTTGGTGTCCGGCGGATAACCCTTAATGAAGCGATCTGCTACTGACACTGATGCATCCG	200
101010500	CCTGCAGAGTAGCATGTCATTGATTCTACCTATAGATGGTTAACCTTGGCAGTTGTCTGACCTGGCCATCCGCGTCTTTGAGCTCCAAACTATCGGGCGACTCAACATTAGTTGTCCTACCAACTAGATTACAAAGAATTATTAGAGCAACGAAGGCCTAAGAGTAGATTCGCAGGGCCCCACTGACACTGATGCATCCG	200
101010502	CCTGCAGAGTAGCATGTCATTGATTCTACCTATGCGTGCCGGAAAGCAGTGCCAGAAAAACTTTTAAGCGGCGTGCCCAAGTAACCTTATCATGAGAAGCTCCTAATCCAGCCAGATTGTTAGCAAAGCTCGGGTCTGTTCGTCTGTCCAGGGCGCTGAGCCAAGAAACCATCTAATAACATCTGACACTGATGCATCCG	200
101010503	CCTGCAGAGTAGCATGTCATTGATTCTACCTATTTTGAAGTCGTCCTCGATAGTCCACCTCGCGTGGGGACCCTCGGCGGGGCTGTCTGGGGGTTCAGCCACGGTCTCAAATTTAGGAGGTGTCTATGTTACCTGGTATCCTGGGCCCTATTGAATACCTGGTCTGAGTGCAACAATAAACTCTGACACTGATGCATCCG	200
101010505	CCTGCAGAGTAGCATGTCATTGATTCTACCTAGACGGTAGTAGCGATTTCAATGCCAGAACCGCATCCGCGCAGTAGGGAAACGTCGGATTAGTAGGGTGCCTAGGCTGCCCGACCGAAACCTGGTGCCATCCTGGCTAGTCCTCGTGGCAGGCGACATGACAAAGGGATAAAGAATCTGCCCTGACACTGATGCATCCG	200
101010506	CCTGCAGAGTAGCATGTCATTGATTCTACCTAGTTGCTGGCTTCTCCATGCATATAGAAGGATCCCACCTACAGACAGGGGGACCACGGCGCAAATGAAGAAACGGTGAGACCGTGGGTACAGGCATTCGGAGATTGCTTTGCGACAGTTTGAATAGTCAGGAGCTCCGCGAAGGCCTCGGACTGACACTGATGCATCCG	200
101010507	CCTGCAGAGTAGCATGTCATTGATTCTACCTAGCACTCAAGCGCAGCACGACTCAGGATAAGGTTACAGCGTGGCCCGAACACGAGAAGAGAGAATATGCCAACGGCAGTTCGTCTGCTAAGCGCACCTACCAGCACGCCTTGTCCTTTTCAACTCCATTAGGCTTGAAAGTCAGAGTTTAGCTGACACTGATGCATCCG	200
101010508	CCTGCAGAGTAGCATGTCATTGATTCTACCTACCTATGGATGATAGAACCATCGGGGGAGATCTTGCCTTGCGCCGCGTCATGCCTTTCCTTGCATCAGGGTGATACCCTCAAATCTGGCTACGTGGTGTGCCTCCACTGGCTCCGCGGGTCCTATTTGAAGAGTTTTGTAGGGAAAAGTGACTGACACTGATGCATCCG	200
101010510	CCTGCAGAGTAGCATGTCATTGATTCTACCTACACGGATTAGATCACTATTGTTAATCATAGATACGAGTAGCGAACAACTCTTGCGAGTTTTGGATACCAAGCGGTGGTCCTTGGTGAGGGGAGATGCTGGGAGCTGCATGGGTTGACGCCCTGTACGTGTACTGGCTGTCGTGAATAGGACTGACACTGATGCATCCG	200
101010511	CCTGCAGAGTAGCATGTCATTGATTCTACCTACGCCAGTTTAACTTACGCCCAGCGAGGCCTGCTAGAAGGATAGTGGGTACGAGTGGTTGGGCCCCTCCTTACAGATAATTCAGTGCGGTGCGTGAGGACGAAACTCCTATTAAGCCCCGGAGGATCGCTATAACCCTCTCGCGGAGACGTCTGACACTGATGCATCCG	200
101010512	CCTGCAGAGTAGCATGTCATTGATTCTACCTCATTGCGCCATCATGAATTGCGGGGCTGTTGTGAGCTCCGTCGTCGCGCTTAGTGCAGGGAAGCGCCTGGACTTAACGTTGCACAAGGGATGCCAGACCTCGACATCCATTGTCCCACCAGACACGTAGGGGTTCCTTCCGGCGACGCTTTCTGACACTGATGCATCCG	200
101010513	CCTGCAGAGTAGCATGTCATTGATTCTACCTCAGGCGTCAGGATAGGCCGCGCATAGCTGATACTTGTGGAGGGGGTATCACAACCGCGAGCTGGGTTTCAATCTTAAGGTATCCGGGCAGCATTCGAGGCACGTCGTGCCTTTGTGCGTTGTGAGCTCACGAGGATCTAGGGTTCATGCCTCTGACACTGATGCATCCG	200
101010514	CCTGCAGAGTAGCATGTCATTGATTCTACCTCACGAGGATTAGTGAACAAAGGCCGTTCCTTTCTGGCGGTCCTTCGAAATCGCGGGCTACTTAAGACGGTTTCATGTTCGAACCCCAACGGTGGGACGTGTGTGGTAACACTTTGATTCAAATGCACTACTGAAGATAGCACCGGCGTTTGCTGACACTGATGCATCCG	200
101010515	CCTGCAGAGTAGCATGTCATTGATTCTACCTCAAATGTGTGTCCTAGCTTCGGACTATTATCGGCAATCAGACGTTCGGAGACTCGCCTGAGTTCCCATTGCTGGTGTTTCACCCCTCTCGTAGATGAAGGAGTGTGAGGTTTCAAGCGGAAGCCGTACAGTCTCCCCGGCTTCAGGCGGCACTGACACTGATGCATCCG	200
101010519	CCTGCAGAGTAGCATGTCATTGATTCTACCTCTTGCCTCAAAAGCAGTGGCTGCGTCGAATAAATTAGTCTCAATCCTTACTCAGTGGCTAGACGGCTGCGACTGGTGGATGGAGGACGGTTACGTACCTCACTTGCCGACATCTGAACCTTTGTGTCTAATAGTTCGTAATATGTGGTCATCTGACACTGATGCATCCG	200
101010520	CCTGCAGAGTAGCATGTCATTGATTCTACCTCGGCATGTGCTGCTTGTTGGCCCCCGTTTTACAATGTGACGACCGACGCCCCCACTATGTTATCATTCGATGCAATCAACATTGAAACGCCGGGCGAGTGCGCATCTTCCCATGGTTACCGCAACGGAAACAAACTTCGGCATCCGCGAGCCTGACACTGATGCATCCG	200
101010521	CCTGCAGAGTAGCATGTCATTGATTCTACCTCGATCGGGGAATTAAACCACCTCGAACAATACGTTTGAAGCGCATCCAATAGCGTGGAAAGGCTCTGCGTCAGCCCGATGCCGTCTCAACGTTCTCCTCATCGACTTATTCCGAGGTAATTTGAAGATTTAAGTACTTCCTACGTAACCGGCTGACACTGATGCATCCG	200
101010523	CCTGCAGAGTAGCATGTCATTGATTCTACCTCGCGGATCGGAATATGCCACGCTATTTAAGTGAGCACACTATGCTCTATCTGTATGCGTTCTTACCTTGTGTTAGTGCACGCCCCGGTGCCTAAAGTACATATGTGCATAATGTGATCCTATGTGGTTATGACCCATTACGCGGGCGCGATCTGACACTGATGCATCCG	200
101010524	CCTGCAGAGTAGCATGTCATTGATTCTACCTCCCTATGTACATGGTCGTTCGCAAAATACAGCACATGACGGCATCCGATTGAGCGCAACGGAGGTCACTGTTATATCCTCTCATCGTGTCTGGCGCGCACTTGCTACTACGCTCCGGTGTTCTTGCTTCTGTTTCTATTAGTCACTCGAGTCTGACACTGATGCATCCG	200
101010525	CCTGCAGAGTAGCATGTCATTGATTCTACCTCCTCCAGAAGTCACCGAACACATCCCACCGCGATCGTTAAAGCTGAAGGAAACTCAGTCACGCGCCACTTTTGCAGACGATGGTCACGCTGGACCAATTCCGATCCCTATGCCATTACCTACCGTAGAATCACTCGCCCTAATGGGAATATCTGACACTGATGCATCCG	200
101010526	CCTGCAGAGTAGCATGTCATTGATTCTACCTCCAATCCTGGGTCGTTTAAGAGGAACGAAGGGTTGCGAGGCCTAGTTCCCACCAAAACTTGATGGTTTCCCGGTTGTTACAGCGCACAGAGACCCAGCGAAAGCAAATTACTGCCCCGACATAGAGAGGTTGGTTTTGAACCAACACAACTCTGACACTGATGCATCCG	200
101010527	CCTGCAGAGTAGCATGTCATTGATTCTACCTCCGGGAGCCACTCGATCGAAGTCCGATCTGTTTTCAAGACTGCCCGCGTACCGCGTACTTCTATAAACCCTGGAACGTGCAATTCTTCAAAAAGACATTTCAACAATTGAGGGTCTATGGAAAAACCGTAATGACAAATGGAAAGCTTCCGCTGACACTGATGCATCCG	200
101010529	CCTGCAGAGTAGCATGTCATTGATTCTACCTGAGTGGTGGGACCCATTCTTCGTGTCATCACTAACTGACACGGAGTAGGTATCCGCTACAGGCTTTGCACATCTCAGTTCTCGTTACAGAGCCACGCGACTAAACCATTGACGGATCCACTGCAGGTGTTGTCATTTAAGTTCTCTTTACCCTGACACTGATGCATCCG	200
101010530	CCTGCAGAGTAGCATGTCATTGATTCTACCTGACTCCATAAACCGTGCATACGTGGGCTAGCGCTCAATGAAAAGGCTGCGAGAAGGTGACACCGTAGTTCTTTGAGCTTGGAACGGTTATTTTCAACAGGTTCTGTCATTGAGCACGTCGATATTTAGAGCGTTCCACTCCGGGTCCGATCCTGACACTGATGCATCCG	200
101010531	CCTGCAGAGTAGCATGTCATTGATTCTACCTGAATTTGGGTGCGAGATGTTACACAAGCTTAGCCAAGCCATCCGCACCGACGATGAAAAGACTGGACGACGAGGATCTAACGGAGTCAAGCGTCAATGGCATTTCGCATGGGCGGGCATTAGCGCACCGGGACTCTGCTCTCTATATTCGCCTGACACTGATGCATCCG	200
101010532	CCTGCAGAGTAGCATGTCATTGATTCTACCTGTATAATACTGTATTAAATTAAGTAGGAGTACTACACGACAGGTACCGTTGAACTCTCTAAGCTACATGCGCGATAGATCAGTGCTGACCTTCGTATGTGTCGCTCACACGGTCACCTGTCATCCGAGAACCAGCACCCTAGGGTACTTAGCTGACACTGATGCATCCG	200
101010535	CCTGCAGAGTAGCATGTCATTGATTCTACCTGTTCATATGTTCGATCTATTACCGGAGTCTTTGTACTACCAAATCTCTCAGATCACCACGAGACGGGGGCTAGGGCGCCTAGGCTCCAACTTTTAGATTAGATATGGCAAATTCAAGCACCTACAGCCCATTCATTACGACAGATTTGCGACTGACACTGATGCATCCG	200
101010536	CCTGCAGAGTAGCATGTCATTGATTCTACCTGGGCCGGCCTCGATGCCCTCGTAGTATAGCATCCGATCATAATTAAAGGTCGTGGAATTCGAGGCACACGTATCCGTCGGCGCGCCCGCCGGAACGGGGACAAGAGTAGACAGAATCCATCGTGACTAAGGCTTGAGTGTAAGTCAGCACACTGACACTGATGCATCCG	200
101010537	CCTGCAGAGTAGCATGTCATTGATTCTACCTGGATTTTGAGTCGACATGGGGGTTAGCCCAGTGACGGCTATTCACGCGGCTAGTTCGACTGGCCGTACATCAGGAATCATGAAGATTTCGCCCCACAAAAGGGATGCTTCCTTTTCGTTGGAAAAGCGTCTTCAAGTACCCTTATGGCAGTCTGACACTGATGCATCCG	200
101010538	CCTGCAGAGTAGCATGTCATTGATTCTACCTGGTTATAGGAACTATTTTGAGTTGCCATTACAGTCCGCTCGTGTGCCCAAGATGTCACGTATCGAACTAGCACCCGTGTGAGCCTGCCTTGCGCCGCTTTCGAGTAGAGCGTCGTGAGCCCCATAAGGACGAGCTGTTATCCTTCGGGGCGCTGACACTGATGCATCCG	200
101010539	CCTGCAGAGTAGCATGTCATTGATTCTACCTGGCGAGCCATGTTGGCTCATCAGATTACTGGACGAGGGCCGACACCATCCGTACTACCGTAGCCTTTCATGTGGGATTGGTGACTAGGCCCAGCCAAGCCTTCAGCAGTTAACATTGGTACATCAGTGATTAGCATGTTCTCTCCAGTAGGCTGACACTGATGCATCCG	200
101010540	CCTGCAGAGTAGCATGTCATTGATTCTACCTGCCCACGTAAATAGGTACCTAGGGTAAGCAACTTAAGCGCCCTACTACACCATGCATGATCACAATGGGGGACCACTGGCCGTAATAGCTGATGCCTAAATGCTCTCGGCGCAAGAGCATGCGCGGTGGAACAATCGTAACAATTGAAACACTGACACTGATGCATCCG	200
101010541	CCTGCAGAGTAGCATGTCATTGATTCTACCTGCTTGTGGCAACAGACCTGTGACACCTAAACACGACTTTACTTTGCTAACACAACCGACTATAGGAACTAGGATGTTCCGAACGCCCTCCTTGCCTCGGCTATTGAGTCAATTAAGAAGGTGGATTATCACGAGGACGTCGGTTCAAATGGCTGACACTGATGCATCCG	200
101010542	CCTGCAGAGTAGCATGTCATTGATTCTACCTGCACGCTCATACTTCTCAGTAGAAGAGAAGATCAGGTACCTAGCCACGCAGTAGTTCAGTGTAACGCGCAAAACATGCGTCCTAGCGGATAGCCACCCTCGAGTAGGACGAGCCGTCGTCTAGACTGAATTCGAAAACCTTCCATCCCTTTCTGACACTGATGCATCCG	200
101010544	CCTGCAGAGTAGCATGTCATTGATTCTACCTTATCGCCAGCTAGAGGAGGGTACACGTTACTACCCGCAGACCGACCTAAGTCGGGTTTGCAAGCTCGGCGACTGGTTCACGGTCCATTGTCGTTTCACCCCGGTGGTCGATACTATCAGATACGTTCGCCCTTTCGTTCGCAGAAGCGGCGCTGACACTGATGCATCCG	200
101010545	CCTGCAGAGTAGCATGTCATTGATTCTACCTTAGCATGAAGCGTGGGATAGTTGTAATAATCATGCCGGCTCTGGATAATCGTATGTGGAAGGTGGCAGCAATCCGTCCGACGCGCCGGTGCTATCCTCTACAACCTCTACATGGTTCAAAGGCGTGAGTTGTTAGGACTTCCTCTCCGCGACTGACACTGATGCATCCG	200
101010546	CCTGCAGAGTAGCATGTCATTGATTCTACCTTACGGGGGTGAACCGCTCAAGTTGGCACAGAGACAGCGGATGGAAAACACAGGCAATAGATTGTCACGCGAGAGTGACAGATGAACATGTACGACACGAGACCAGCCGGACTCCATATGGTCGTGCATCTGATAGGTCGTCTATGCCTCAGCTGACACTGATGCATCCG	200
101010547	CCTGCAGAGTAGCATGTCATTGATTCTACCTTAACAATTCTACGACGCATTATTTGCAATCCGACTGGTGATAGGGGCGATTCTAAGGGCGGCTTGGCTTAGAGAGCACACCCAATCTTTCAATTGTGAAATAAGTAGGCTTCCATCGAGTCCTGATGCGGCCCCCGCACAAATACAATCAACTGACACTGATGCATCCG	200
101010550	CCTGCAGAGTAGCATGTCATTGATTCTACCTTTGAGGCGGCCCTGGCGCGGCCTGATAATACCAATCCGACTCAGCACTTGCCAGCCAACCTTCCACGCTGGCCTTGTCGTGAGGCGTCCTCGTCGTATATAACTAGGTTGCGTTTAAGATACCACTCGTAGAGTCCTAGGCCGTCGAAATTCTGACACTGATGCATCCG	200
101010551	CCTGCAGAGTAGCATGTCATTGATTCTACCTTTTTGTAGTCGTTGCAAGAGTTGCCATGCCATCTTTGAAGTGCATCCTGCGGCAATGAGGGTGATCTGCCCAGGATATTTCTCATCATTGTCTGGACGTGCAGCCGCGGCTAGACGGTCCTGGGCTTTGGTGTTGTTACATTCAGGTCGGTCTGACACTGATGCATCCG	200
101010552	CCTGCAGAGTAGCATGTCATTGATTCTACCTTGGAATATGAGGTTCTCTAAGCTCCCCCGTTGGGCGATGTGGAGACGATGCTATGAGGTGCAACAAGCGGGTCATGGCGGTTGGTATCTAGACGAGCGTGAAAGATTAAGGGTGCTTGTACCAATCACGCCCCCAATTCGTTTTACCCCCACTGACACTGATGCATCCG	200
101010554	CCTGCAGAGTAGCATGTCATTGATTCTACCTTGTGGGACAGGGCTAGAGGCAGCAGCGGAGCACGGAGACCTCGGATGTCACCTACTGTTTAGATCGCATACCCGCATTGCGCGGGGACGCTGGCGAAGGTGCGTACCTGCTTTCCTGTAATTGGAGCTTTGTATCTCCCCGTCTCCAAATACTGACACTGATGCATCCG	200
101010555	CCTGCAGAGTAGCATGTCATTGATTCTACCTTGCCAAGCGCTGTGAGCAGTTGTACCCTCTGAATGGCGGTTACTAGAGATCCTTCACTCTCTAAGGCGGGTACGCGATGTGACGTGATATAGCTTACTACTTGCCGCCGTAAGGAGGCCAGATTGACTGGACGGCAGCAGTCGTACCAACTCTGACACTGATGCATCCG	200
101010557	CCTGCAGAGTAGCATGTCATTGATTCTACCTTCTACATCCAGGTATGCTTTCGGACATCCAACACATAGACAGCTCCCTTTGTCTTTTTGGAGAAGCCTAATTAAGCGCATAAGCGGGCAGTTCTAGGGTTGTCGCCACACCTTCGGGTCTGGAGTTGTTGCACACAACCCAGCTCGTTTGACTGACACTGATGCATCCG	200
101010559	CCTGCAGAGTAGCATGTCATTGATTCTACCTTCGCTAATCGGGTGCCTCGTGAATGTTAACAATGACGAGCGCAATTCGCTTGCAGGCTCCCCGAAGTTTAAACTGGTAACCACCCCGTCATAGAAGAACGCATGAGGGGCGCGGAGGCTTAAGGCATACGGACTGCTGAACATTCGGAGCTCTGACACTGATGCATCCG	200
101010560	CCTGCAGAGTAGCATGTCATTGATTCTACCGGATTCAACTACCATGCGGCGCGCTGCTTCGTGAGGGCGTTCGTTACTAAAGTTCTGATTAACAGAGTTGTAAACGTAAAATTAATGGGCGTAGATTCACCGACCACTGAGGATCCTGGGGATGTACCTTTATAGGATCTGGACTAAACGCTCTGACACTGATGCATCCG	200
101010561	CCTGCAGAGTAGCATGTCATTGATTCTACCGGAGCCGTCGAAGACGGCGATAGATCGTTTAGTAGCCCCCTGAGCGGAAGTGACCTCACTACTGTGCGAAGGAGGTCGATTTCGGTGTCCCTCGGTATGATGCGAAAATTTATCGGGAATACAACCCACATTGCATGGTGACGTGCCATCATCTGACACTGATGCATCCG	200
101010562	CCTGCAGAGTAGCATGTCATTGATTCTACCGGACGCTCTTGTAGTTAGACTAAAGGCCTGCGATCTCTCATAATCACCAACGCCGTTTGCGGTGAATAGGTTAGCAAGAGGTGGTTTTCTGTTGATGAAGCGTCAGAGTGTCGATAGGACTATATGCAGCGCCGGGTATCAAGAATCCAGGTCTGACACTGATGCATCCG	200
101010563	CCTGCAGAGTAGCATGTCATTGATTCTACCGGAATGGACAACGCTCTCTCGCGGTCGCCGTTAGCGACCGAGCAAGGGCGCCGACCCGGAAGATGATGAATATCAGTGAGTGTGGGGGTGTGTTCAGGATGAGATATGTACAACAAGCTGTTTTTCTAGACTGGGGCTTCGTACTCCCCCTACTGACACTGATGCATCCG	200
101010565	CCTGCAGAGTAGCATGTCATTGATTCTACCGGTCTTCGCGCCCCTCAAGGACCCCCTCTAGAGGGACTTTCTAAAAGCGTGGCGAGTTTCCTGCTATGTGTGTATCTTTAGGCAGACAGTCGGCCATTCAGCTTTTTCACTTCGCGCCCCCACCCCATACAACGATCTTCACTATGGGGACGCTGACACTGATGCATCCG	200
101010567	CCTGCAGAGTAGCATGTCATTGATTCTACCGGTTCATAGGATCTCATTATCCCCCTTACCCACGCCCCTCAGACATTGTTAGCCACACGGCGATCGGGGAAACTGGTGTCCAACATACACCACGCAGCGAAGGTTGTATCTTTGTGACTCTATAAAAATCATTACCGCGTTCTCGGGATCTGCTGACACTGATGCATCCG	200
101010569	CCTGCAGAGTAGCATGTCATTGATTCTACCGGGATGTTCTCGCCTGGGAGAGGAAAGATCATATACTGACTAATCCAGGGTGTTGACCAACTACTTGCACTGCGTAGAATCGTGAGCGCATTTTTAGATCTAGGACAAAATTGCTTCCAACGCATTAGTCCGTCCGATGGTACATTGGCGAACTGACACTGATGCATCCG	200
101010570	CCTGCAGAGTAGCATGTCATTGATTCTACCGGGTCTGTAATTGAGCCTTGTATATCCGTGGTCACTGTTGCTTTTGGCTTCAACTAGTCCATGAACACTAGTCCTAGCCGGCCAGAGTAAAGAGCGAACAGGGTCACGAACCTCCTGTGCCGTAGTGCAGCCTATACCTTAAGGGGTATCAACTGACACTGATGCATCCG	200
101010571	CCTGCAGAGTAGCATGTCATTGATTCTACCGGGCTAACGTGCGGCACGGTGCACGCGACAAGCCAGGTAGACACTACAACGTCGGTGGATTTTATCTCACGGGACGATAGCGCGGGTAAACGTTCGATGTGGACTGCTAAGTTCCACTGTCAATTGTTTCAAAGTTTTAAAACAAGCAAAAACTGACACTGATGCATCCG	200
101010572	CCTGCAGAGTAGCATGTCATTGATTCTACCGGCCAGCCCAGAGATTGCCAGCCACTGACTAGACGTGCTTAAAATGACTCATCTCGGAAGGCGGTTAATGAACTGCGACTAAATGGTCTCATTACCATTTTTGTCTCTGCGGATACCTAACCGTCCCGACCTGGTACAGGGACAGTAGTGTCCTGACACTGATGCATCCG	200
101010573	CCTGCAGAGTAGCATGTCATTGATTCTACCGGCTTCTCTTAGTACGGTTCTACTGTAAATTCCAGTCGCCATCGATAATGGAACTCATCCCAGAATATGTAGCCGCCATACGCCAGGCCGTTTCGACTCCTAAAGATGCGGCCTGGTTAACAACCGTATCCAGAAGTTATCGGATATTTGTGCTGACACTGATGCATCCG	200
101010574	CCTGCAGAGTAGCATGTCATTGATTCTACCGGCAGGCCATGTACGTTGGGAGCTAAGGATATCGGGTATAAATCTCGTCAGTTAGCTGCATAAGTCACCGCTACAGCTCCATAAGGCAATCAGTCCACATAACACGACGGCCCGAATTCAGACGTATTACAACACCGTAACAGGGTGAGTATCTGACACTGATGCATCCG	200
101010575	CCTGCAGAGTAGCATGTCATTGATTCTACCGGCGCTGTAGAGGACCCGCTATGCTCTCCTGTCGAAACCCTGGGTAGCAAACTCAAATGCGTTAGCATAACGCTATCAAGCCCTAGTACTGTCCTGCGCAGCATGCTGCGGTACAATTTTGTGTGTTATCCCCGTATTCAATCTCCACCACGCTGACACTGATGCATCCG	200
101010576	CCTGCAGAGTAGCATGTCATTGATTCTACCGAATCTGGTACAGAACGTAACATAGAGAGTGCACGTACAGGCGTTGTCGTAATCGATCACACTCCGGTGGTAGTTAAGCTACCCAGCGCCCGTAACACAATCAGGTAAATTGCTCGGCTTACATAGGCTCGGGAGTGTAGGCTGCCTCCCACCTGACACTGATGCATCCG	200
101010577	CCTGCAGAGTAGCATGTCATTGATTCTACCGAAGAAACACTAGAGCACCTGCTGATCTCCCCTATAGTCACCAGTGCTATACAGGAGCGCCCCCTAAACTGGAATGTCTAGGTGCGCCGTTCCCGTAGTCCGCTGCGGACTTTGCGAACCAGACATTCCGCGTTTATCGCGAATGAGCTGCGCTGACACTGATGCATCCG	200
101010578	CCTGCAGAGTAGCATGTCATTGATTCTACCGAACCTTCGCCATGCTTCTGCGTACCGGACCAGTCATGCTCTCGAGGACTCCGATTCATGCAGGCTGCGTAGTTAATGTACCAAGTCTGTAAATGGCGAAAACGGGATGCCCAACCCGCCAGATTATTTGCAAATGCCTTTACTTGGAAACTCTGACACTGATGCATCCG	200
101010580	CCTGCAGAGTAGCATGTCATTGATTCTACCGATATCCTTGGATCGTTAGCCCACTGGTGATGTACTCGACCTCATATAAAACACACTAGCTATTCCGCTTCTAGCCCCTATTGGATAGAGGAGTTACTACCCTGTGGCAACCCCTTCCAGTCGGAACCCGGACCGCCCTTGATCACACTCAACTGACACTGATGCATCCG	200
101010581	CCTGCAGAGTAGCATGTCATTGATTCTACCGATCCCCAAAGGTCTTGGCTAGTCACATACGAGAAGATCTATGTAGGTGGGCGTCTTCACGTGCCATTTTGGCAATGAGAAGAGCCGAGATTATTACGCCGGTCCGGTTCTCGTCAGAAGCAGTTGCAGATAACAGAAGAGGCTTCAGCTCCCTGACACTGATGCATCCG	200
101010582	CCTGCAGAGTAGCATGTCATTGATTCTACCGATGAGCTGCGGAACGCGTGGCCGCACCCCCGTTCGGGTCGGAACCCCTGACATCAGCGAGAGTTGGTCGCTTGATTAAGTGCCACGTATAACCCAAGCACATCGCCCAGAGCTTGCACCATTCTTACTCTAGTGTGCATCCTACTGGTCAGCTGACACTGATGCATCCG	200
101010583	CCTGCAGAGTAGCATGTCATTGATTCTACCGATTGCCCAATGTGCGACCTCAGAAGGGTCATCGAAAGCTTCTAGGGTGAGCTACCTTGTGTAAGCCGCAAGATGCATTGTGTTAGAATGCTGTGGTAAATCGCGGGTAATAAGACGTGTGACACGTGCGGGTGGCGATCTCATCTGCCCCGCTGACACTGATGCATCCG	200
101010584	CCTGCAGAGTAGCATGTCATTGATTCTACCGAGGGGTAGTGTTCCATTCAGCATAATTAACTTGCACTGTAACTGAGCATACGCGGATTCCGAAGGCGACAGGCGTACCGGTATGCTCGGGACATATCGCCGGGGCAACTATTATCCCCAAGTTTAGACATACAACGCCGCGGGTAATGGGGCTGACACTGATGCATCCG	200
101010587	CCTGCAGAGTAGCATGTCATTGATTCTACCGAGCTTCTTCCAAACAAAGCGAGGCTTCACTACTGCTCCTGCTTGGTGAACCCTATTACAAATTGTTAAGGACTCGTTTTGCGAGGTGATCGTTCTCCAGGGGTGCCCGATGCTACTAAGGAGACTACGCGGCTCGAAGCGAAGTTGAAGGTCTGACACTGATGCATCCG	200
101010589	CCTGCAGAGTAGCATGTCATTGATTCTACCGACTCAAGCTTTTTGCGTACGGGCATTATGATCTGTTGCACACTGCCGAGGTCATGTGACTTCCGCTCTCCAGGGCTTTTGGACGACGCTATTCGGGTCACCTGCGGCACACTGATAGGGTCTTCAGTCGTCGAATATGGCCCTGGGTGTTGCTGACACTGATGCATCCG	200
101010591	CCTGCAGAGTAGCATGTCATTGATTCTACCGACGTCTTCTGGTGAAAATCACAGTGGTATGTTAACGCAGTGGAAATGGTACCTCCTTGGTCAGAGCCAAACTACTGCGTCGCTCTACAACGCCTAGAGGTCAAGTCTCAACAAGGGATAATAGTCCAGTCACCAGACTCGCAGTACTCCTACTGACACTGATGCATCCG	200
101010592	CCTGCAGAGTAGCATGTCATTGATTCTACCGTATTGTCCGTAGGACTCTTAAGATACAGTAATATTAAGCACCTGGCACAGCGTCCATGAAGGACCATAGATGCACCGGGTACATACTATACTGCCGAAGAGTCGAACTTTGGTCTTGTCTACGAAATTCGCTTTGTCACAGTCTTTGTGGGCTGACACTGATGCATCCG	200
101010593	CCTGCAGAGTAGCATGTCATTGATTCTACCGTAGTCTGCCTCTCTGATACCCACCCTAATGCAACCCGTACAGGTGATCGTAAACCACCTGACGTTTTTAGCTTTTCTCATGCCGCGACGGAGTAAGAAGTCAGCCCTTACCTCTATTCCATCCACCTTTACAACGGCGCGCTACTCTAGCGCTGACACTGATGCATCCG	200
101010594	CCTGCAGAGTAGCATGTCATTGATTCTACCGTACGAGAGACCAACGATCCGGCGACCCGCGCGTCCCGCGTACTTTCCGTGTCGCTTTTGCTACGCAAATACCCATAACACGCCATCGCAGCGTGTGTACGTCTTAGCCGGTGTAGGGGATTAAATAGTCTACTTGATTAATATAGCTTCTACTGACACTGATGCATCCG	200
101010595	CCTGCAGAGTAGCATGTCATTGATTCTACCGTAACTCGAGTGGAGGGTGAGATCCGTCATCGGTCTCTTTGTGTATGCTCAGGTGAATGTGTGCCCGTATGAGGTCGGCCCTGTATATGGGCACTACCACGTTTGCGGCCAGCGGAGTGCGTGACATCCGTTACCGTAACACCAAATGACAGCTGACACTGATGCATCCG	200
101010596	CCTGCAGAGTAGCATGTCATTGATTCTACCGTTAACATACAACCGTGTAGGAAGGGAATAAAGTCCGATTAGATCCTGTTACTGTGCCTAACCTCTACCAAAGCCGAGTTACTCATACTTCGTGGGTCCTGGGATAGGATTGTGCAGAGCTGAGGATGAAGCAGATGAGCTTTATGCGCGGCCTGACACTGATGCATCCG	200
101010597	CCTGCAGAGTAGCATGTCATTGATTCTACCGTTCATTCTATCGCCCGCAGACATGCTCAAGTGACGAGTGCACGTCGCCATGACTCTAGTACCCATTTTACCCGACAAATAGAGGTCGCTTACCATGTTCCGGGCTCGAAACCACCCGCCAGTGATGCTATCACACGGCTTCAGTGTTTACACTGACACTGATGCATCCG	200
101010599	CCTGCAGAGTAGCATGTCATTGATTCTACCGTTTGCGGTGTCCTCGAGTTTACTACAGGCTGTTTAAGCCGCTTCACCCAGTCGTGTCACTCGCCCCCTGGCACGATTGTAGATAACAACAGTGTTAAACAACTGAATGGCACGCTTGGCAGCACAGTTAACCGCCCAGCACTGCTTTACGTCTGACACTGATGCATCCG	200
101010600	CCTGCAGAGTAGCATGTCATTGATTCTACCGTGGTAGCGGCACAGCGGGACCTGGCCCAGGGTACCCGGAGGTTCCTTAGATTTCATATCTTAGATCGGCGGGGGACTTAAGGAGGGCTATGGCCTTAAAGAAGCGAGGTCCCAGGACGATAACCCCACTATAATTGAAAGCGCTCATCATTCTGACACTGATGCATCCG	200
101010602	CCTGCAGAGTAGCATGTCATTGATTCTACCGTGTACACATACGGCTACCCTTAATCCGACGTTACTCTAGCCCCATCATGGCACAACCTCGTGGGTCAGTGAGTACCCAGCCGTAAGTGATCTGTTTATTTATGAATAAACCGTGCCTACTAGTGCGATCCAGAACTGTCCCTAGCCGAACGCTGACACTGATGCATCCG	200
101010603	CCTGCAGAGTAGCATGTCATTGATTCTACCGTGCAGCCGGCGTGTGATTACGGAAAATCACTGGTCGCGCCTGCCTGACATAAGTGCCAAGGACTCGTGTTGCGCTGAAGCATGAAGATACACGGGCACCCGACATGCTCGCTCATCGGTCTGGGAACCACAGCGTGAATCCTCAGTCCATGCTGACACTGATGCATCCG	200
101010604	CCTGCAGAGTAGCATGTCATTGATTCTACCGTCCCCCTGCGCCTTTCGGATTCCAAGAGGATGGGTATGGATAGCGAAGCAAATGCCGAGATAGTCGTGTTGATAACGACGTAGTCGCGCCGATGATTAAAGACGTCTGCCTTCCGCCCGAGGAAGGATCGTTCCCACAGACAAGCGTGTGCCTGACACTGATGCATCCG	200
101010605	CCTGCAGAGTAGCATGTCATTGATTCTACCGTCTGGCCCTAGTCCCTGTTAGTAAGTAGAAGCGCAAAGCCAACGCCGCCTCTTGAGTTCTCATCGATCGCCTGCGCGAAGGGAGAGAATCCTTGGCGAATTCATACAAATCAGAGCACCTAACTTGCACTCGCTTGCTCTGGCGGAAATACCTGACACTGATGCATCCG	200
101010606	CCTGCAGAGTAGCATGTCATTGATTCTACCGTCACTAGGTCCATATCAGAGCTCACGCTCGAGTGCAAAAGCATACCTCTCATCAAGGGCCTACAGCACCACGAACTATTGGCGTGGCCTGGAAGACGGACATTAAAAATTGCTCTGCTACCTGTGTATTGACCCCCACACCGGGGTGGGACCTGACACTGATGCATCCG	200
101010608	CCTGCAGAGTAGCATGTCATTGATTCTACCGCATTAGTCGGACTAGATTGTTGTCGGTAACGATGTATCCGGCGAGCCCTAGATCGCATCCAGGCATGTTTTGCCAGGGAGATCCTCCCCGGATAATTACGTGCTGCGATTGATCAATCTATCTTCTATGCCCGGATAAAACTTCGCCAATTCTGACACTGATGCATCCG	200
101010609	CCTGCAGAGTAGCATGTCATTGATTCTACCGCAGTGTAGCGTGGGATCCTGGGGCTCATCAGTATCCGGCACTCAAACCTCTCGTTACCGACTAAGTTCGGCCTCTTCCAGGAGGTCTGATGGAGAATGCTACGCCTCCTCTCAAAGACTCGAGTTCAGTTTTGCGAGGGTAGAGATCGGGCCTGACACTGATGCATCCG	200
101010611	CCTGCAGAGTAGCATGTCATTGATTCTACCGCAATTCTACAAGGCCTGCACTCTTGACGCAAAGTCGGAGCAGCCGGTCCTAGTCTATTACTGCGTCGTAAGCTACAAGGAATTCTAGCGGCCCTTGACAACTCTATTTCGGCCATTTTACTGCTAGTCGTGATGGGAATGATGCAGCGAATCTGACACTGATGCATCCG	200
101010612	CCTGCAGAGTAGCATGTCATTGATTCTACCGCTAGTAAGAGCAACGACCGGCGCTTGAATATGTCGGCCCAAATTCCCGCGTGACCGAGCAGGCAGTATTAACGGAACCGGAACCCGTACACCGTTAACGCTTGGCCGGGGTCAATGGCGAATAACTGGCACTGAGCCCATCCAATGAACTCCTGACACTGATGCATCCG	200
101010613	CCTGCAGAGTAGCATGTCATTGATTCTACCGCTCCCTCACTAAAGCAGGAAGCGAACAGTATATGGTACGCTTGCATTTCCTCGATTGCTCCGCACATGAACGTGTGACTGCGCCTAGCCCATAAGGATCCAAAAGCGGGATACCGGCCGTGATTTGCCTCGTTTACATGCGTTCGGCGAACCTGACACTGATGCATCCG	200
101010614	CCTGCAGAGTAGCATGTCATTGATTCTACCGCTGATCCATGTGTTCCAGATTTGACAACTGTTTGAAATGGCAATTACTACATTGTGATTACGGATGTCGTCACAGGTTTGAATCAACCTTGCTGTTCGGATCTGTAAGTGTGCTGGGCCGGTTGTAAGATTTCGCGAAATCGTTCCCCCACCTGACACTGATGCATCCG	200
101010615	CCTGCAGAGTAGCATGTCATTGATTCTACCGCTTACCTCCTGTGTAGACCCAACGGCCAACGTGGAAATGGTTACTCCCGGTAAAACACTTTCCAAGGACACTTGAGACCCGGGTCAGTTGTGCGTAACATTCAAGTTTGAAGGTCTCGGACAGTACCTAGCTAGGTGGGGCGATATGGCCCCTGACACTGATGCATCCG	200
101010616	CCTGCAGAGTAGCATGTCATTGATTCTACCGCGGCGAGGCCGGTCACACAATAGAATCCTAGTCCTGTCCTAGTTGTCGTCTACCTTTTGCCTGCCATCCTTGTTCATTCAATACCAGAGCATCGGGCTGGAGCCACCTCGAAGAAAGGCTCACTGTAGTCGAGTCTGGTAAAAATGAACGCCTGACACTGATGCATCCG	200
101010618	CCTGCAGAGTAGCATGTCATTGATTCTACCGCGTGAATAGTATAGGCTTAGCCGATAGGAATCCCGAGGTGTATGTAACAACCGCGGTCAGGAAGTGGAACAACTGGTCGACCTTGGCTCACCGAGATTTGTCTCAGAACTGCTGTGCAAGTGTCTGACATTCATCTCGATAGTCATGTGACCTGACACTGATGCATCCG	200
101010619	CCTGCAGAGTAGCATGTCATTGATTCTACCGCGCCGTTGACGAAACGGATCGTGCGTTTATCTTGACATGAGAACGTTCCCCTCATATCGGATGTTTTTATCGAGACGCGGGACGCAAGACATCAATGTGGAATTTTATAAATTGAAATCCCGTTTCACCCACGCAAGGAGCTCTGACTCTGCTGACACTGATGCATCCG	200
101010620	CCTGCAGAGTAGCATGTCATTGATTCTACCGCCCTTAGCCGCTTCTGGCGCTACAGCTTCTCTCTAGCAGAGTAACGGTGACTAACAGGATCCCTCACACTCGCCACCGGCGGGTACGCCTCAGTCAAGCTTTAAAGTCGCGCTCCAAACCATCGTCAGATCCCTAAATAGGAGCGTCGTCGCTGACACTGATGCATCCG	200
101010621	CCTGCAGAGTAGCATGTCATTGATTCTACCGCCTTCGCCGTCACGTCGCGCAATCTAAGTAAAGTGAAAGAAGTGTAAGACGTGTTACTCGATGAGGCCTGCCAATCCTTGTAACGCGACTAATATACAAAGCAAGCATCCGTACCTCGTGCCCTGCCCTGCTTCTGCTTACAAGCGGAACTCTGACACTGATGCATCCG	200
101010622	CCTGCAGAGTAGCATGTCATTGATTCTACCGCCAGCTTGCTTCACCACTTTACCGAGAAACTTTTGATTGCGGGACCCCGAGAACGCGTTAGCGACCTGCAAATCTTGCTCCCCAGCATATGTCCGCTGTCGCAGTGCGGTCAAATATAAGTGCCACCGTAGACTACGTCTTTACTTCTATTCTGACACTGATGCATCCG	200
101010623	CCTGCAGAGTAGCATGTCATTGATTCTACCGCCGGAGATCAATGCAGATGTTGCTCACCCGTGTGTTACACGCCTTGTCTGTTGCTCCGGAGGCAGACACGCTTGGAGTCCCTGACTAGAAACTTGAGGCATCAGTACGGCTAGCTTGAATACAGGTACTAACGCTAATCCCAAAAATCTGCCTGACACTGATGCATCCG	200
101010624	CCTGCAGAGTAGCATGTCATTGATTCTACCCCATTCGAAGATAGAGAGTCGTTATAGTCAGGCTGATCCGAATGATGTCACGCGCACAAGAAACTAAGAGGGTCCGCGCAGATGCGGTATCCATCCGCAGTAACAGCCATACACGACTTGTTGCAGGTTCCGGGTTTCAGTGCCGCCTGACCCTGACACTGATGCATCCG	200
101010629	CCTGCAGAGTAGCATGTCATTGATTCTACCCCTCCGGGTTTTAGTGCCAGAGTCTTCGTCGCGAACAGGAGAAGGTACATCCGCTTGGGGCTCAGTAGATTGAGGACGCGAAACCGTCTCGTCTTTGCGCTGCGTGTCATAAGCTTTGGAATTATGTGTCTCTTTGGTGCATTCCTGCATAGCTGACACTGATGCATCCG	200
101010631	CCTGCAGAGTAGCATGTCATTGATTCTACCCCTTGGCACGCGTCGCGCGGTTTGTGCTTAGTTACGAAGTTAAAGTGAATCAGAGCCTGCCACATACTCGACAGCTCTTGAATCTTGTACGTGTGCTGCAAGATAGCTCTGCGCGGCGATGCAGTGATAGTAACGATACGTGTTTAATCAATCTGACACTGATGCATCCG	200
101010632	CCTGCAGAGTAGCATGTCATTGATTCTACCCCGGTTCGAAATCGTCAAGCAATATTAAGGGTCCTTAGCCAGCCCCAGAGTACGATCGATTGGGGCAAAGATCTCCACTGGAAATGTGCACCACCTGTATTCACCATTCCTGATTCTACTAACGTTGACTTGCGTAAGAAACACATAAAGCTCTGACACTGATGCATCCG	200
101010633	CCTGCAGAGTAGCATGTCATTGATTCTACCCCGATTGCTATGTTTATATGAAGATGTGGAGCGCCGGGCTGTCGAGGCATCCATGCGCGGATCTCCCCGCTTCTGCACATATTTTAGTGCAATAATTGAGTGGCTACCCGTACAGTTAGCACATGAGGCGTGCCTCGGGGGATTATGGAGCGCTGACACTGATGCATCCG	200
101010634	CCTGCAGAGTAGCATGTCATTGATTCTACCCCGTAAAATGCGAGGGGCACTCACTGCTGGCTCCATGAATAGAACTATGTCGAGCCCTCACGGCATTAGAGCTTTCAGGATTTCGACCGCGTTGCAATTGCGGCCGGTTTAGATTCTGGCTTCAGGTCTAAAAGATTACGCGCCCAGTGTACCTGACACTGATGCATCCG	200
101010638	CCTGCAGAGTAGCATGTCATTGATTCTACCCCCAGCGAGCGTTTAGTCTTGAGGTTCTCAGCCCAAATGCCAAACAAGTTGACTCCCGATGAGATTCTGTGGACTCATTAGGTAAACGAAGTCTCAAGCCACGACCAAGCGTATTTCGCCATCCTGCTGGAGGGCTGAATAAGGCCCTAATGCTGACACTGATGCATCCG	200
101010639	CCTGCAGAGTAGCATGTCATTGATTCTACCCCCGGTAATTGGCGAATTGTACAGTCTGTAAAGGACCTGTTGGAAGGGTTGCTACTGCGGGGCGGGCAATTTACGCAGAATTGCTGCGAATTCGACGATCTACGATGAAACTTACGCATACGTAGAAGCAGAATGCCTGATATTTAGAAATCCTGACACTGATGCATCCG	200
101010640	CCTGCAGAGTAGCATGTCATTGATTCTACCCTATCTGTCCGCTCAATTTCCAGCGCCGTTACGGGAAGTGGAACAAAGGCCGTTATCGTGAGGTAAGGTCGAATAGTCTTTGCCCCCGTGACCCAGGTACTTTCCACCAGCTGTCTTCTCCTCGCCAGCAATGCCCCTGTGGATCTAGAAAACTGACACTGATGCATCCG	200
101010641	CCTGCAGAGTAGCATGTCATTGATTCTACCCTAGCCTGCAGGAGTGGTAGATACTAGAGCAGACGGCGATACACTTATCACCCGTTATGGAGCCAACGGCAGACCTTCGGACACAATCCTCGGCGAGACCAAATGTCTTTCACTCGTTACCTTCCTCAGCTCCAACACCGATGACCTCCTGCCTGACACTGATGCATCCG	200
101010642	CCTGCAGAGTAGCATGTCATTGATTCTACCCTACCCATATTATTAGTCACGGTAGCTGCTGAAGCTACGGGCTGACCACAATGCCGGTCACCAACTGTACCGACGTCCAGGCGTCTTTTGTAGACCCTCCGGCGTAGAACGCTCCTTAACGGGGTCTGCGGCTCAAAGGCGCTGATGAGTCACTGACACTGATGCATCCG	200
101010644	CCTGCAGAGTAGCATGTCATTGATTCTACCCTTAAGACCCGAGCTTTTTGATTCCTTGTACCGCTATAAATCTGCGTAGGCAGCGCAAAATCACGGTCTATTCGCTAATACGATCACTTGCGGGTTGTGTCTATTCACTTATGGTCTTATGGATAGGAAGAGTGGCAAACGGCACAACGTGCCTGACACTGATGCATCCG	200
101010645	CCTGCAGAGTAGCATGTCATTGATTCTACCCTTCTTTAATGCCTAGTGGAATGAAAGGAGTTTTGACTCTGCGTGATGCTTTATGGGCGGCGCGCTACATTATTGATCCAGCTACATAACGGTTAGGGTCGCGGAATGGTCATCAAGGTAGTGATGGGAACACCACATATAGTGGTGTATTCCTGACACTGATGCATCCG	200
101010646	CCTGCAGAGTAGCATGTCATTGATTCTACCCTTGCCGTTTGGTGGCCCGGCAAATATAAAATGAAGGCGCAATTACAAACGTCAAATGGCTAAAAGGCCGGAAAGAATAAAATGAGCTGTTGATCAACTTTAGATGGTGGGCTCCTACCAATCTTTACGAAGACAAGCCCTACACCCAAATCCTGACACTGATGCATCCG	200
101010647	CCTGCAGAGTAGCATGTCATTGATTCTACCCTTTCTGGGAAAGGCTCTCCTTTACTGCCGACCTGGATGCGAACTTAAGCCTTCAATGAACGCGACGCCTGGTGTGATTGTGCGCGTGCACGACGCTTTGGAGAGCGTGATGGTAAGCGTCAATACTTCCGTCGCATTGTCCCCCGGTATTACTGACACTGATGCATCCG	200
101010648	CCTGCAGAGTAGCATGTCATTGATTCTACCCTGGTGTGGTTAATGTCTGCACTACCTGAGTCAGGTGTGAGTTGAGGAACTCCCCGGCACAATTCGGGCTGTATAGATACATTCGTTGCCATCCAGTCCTGAGCTCTCTGACAGGCTAAAACTTGCCAGACCCAGGAATCATTAAAGCCTGGCTGACACTGATGCATCCG	200
101010649	CCTGCAGAGTAGCATGTCATTGATTCTACCCTGACTAATTGGAATTAGTCGGCCCGATCCACGGGATGGGCGGTGTATGCAGGGTACTTTCTGTGTGCTATTCGGGATTGAATGAACACTTGTTCCTAAAATATCCATCCCCGTGCCGTTTGACGTACCGAAGTAAGATGACGCGGGCCCGACTGACACTGATGCATCCG	200
101010651	CCTGCAGAGTAGCATGTCATTGATTCTACCCTGCATAGAGGTCGTGAGAATGCGAGTGACTGATGTTCTTACGTCGGCGCCGCTCCAGTTCTTCCTTGTTGTCAGAACTCCTAAACCGACGGGGTACTTTTGAAAGTTCAGTGCCCATGGGAGGGAATATGTGAGGGTGCGCTTTGTCTAACCTGACACTGATGCATCCG	200
101010652	CCTGCAGAGTAGCATGTCATTGATTCTACCCTCCAATCCGGCCTTGAGTCCTTCTAAACACCCAAGCAAAGATTAGCGATACCCACTACCACCTATACTCTAGCTTTGCTGCGTCTACGAGGCAGACCACCACTAACCCAGCTAAGTTAGACTCTAACTGACTAGCGCTTGTTACGAAGATCCTGACACTGATGCATCCG	200
101010655	CCTGCAGAGTAGCATGTCATTGATTCTACCCTCGTGTCTTCCGCCATTAACGAAACCGATGCTCATCGATCTTACACCATCGATTTGAGGTCGGCATTTGACTTTGGTGCGCTTTCTCACTCTCGAACCGTGACTCAGCAGAGGAACAATACCACAATGAACAAGGAATACTGCCCCGGCAGCTGACACTGATGCATCCG	200
101010656	CCTGCAGAGTAGCATGTCATTGATTCTACCCAATTGTTCATACCGCTTTTCACCCGGGTAGAAGAAGTGGATCTGGGTGACAGTTCCACGGTCTACGACACGTCTCTTTAACTTATCACACACACACAAGTTGCAGGCGTAGCGGAGCGTTATGAATTCAGAACCAATACGCGGCTATTCTCCTGACACTGATGCATCCG	200
101010658	CCTGCAGAGTAGCATGTCATTGATTCTACCCAACTGAGCCAATGGATACTATAAATGGCCAGTGAATACATGAATTACCGCACGTATTTAACCATAAATCCCCGTGCTGCCACGGCACGTGAGGATCAATGCCTAGTCTCGAGGGAATAGTGTAACTGCAGAAAGGGCACTCTCCGAGTCTGCTGACACTGATGCATCCG	200
101010659	CCTGCAGAGTAGCATGTCATTGATTCTACCCAAACCCTGCTAAGCGGTTTGTTGGGGCAAGCTCGCACGATCAAGATGCAAAGTTGCAATCGATGGTATAAGCGTAGGACCCGTAATCTGATCCCCCTCACGATTGCCACGCCTGTCTCATCGTGGTGATGTTCCTTACTTCTTACGTCTCTCTGACACTGATGCATCCG	200
101010661	CCTGCAGAGTAGCATGTCATTGATTCTACCCATCCTTTTGTAGACAAAGTTATAGCCATCTGTTCAGCACGTTTCGCTCCTAAGCTGCAACATGGAACGATCCAGCAGACTAAACCACACTACGCAGTTGTGTCTCCGCAGCTTGATGGTATGTCTGTTGGGAGGCCGGTTCGACTTGCATCCTGACACTGATGCATCCG	200
101010662	CCTGCAGAGTAGCATGTCATTGATTCTACCCATGTAGTGACACGAGTTTACGGCCGAGTGACGGGATCACGGCATCAGGGATAGCGAATCTGGACACACCGCGCCATAACCACTGGCGTATAATCCAGCACGTGTGGATCTCAGTTGGAAAATCGCTAGTTCTGGTAAGCGTGCGGGCCTGGCTGACACTGATGCATCCG	200
101010663	CCTGCAGAGTAGCATGTCATTGATTCTACCCATTTGGGTGTAGGCGCTGATTTTCACGTATCGCGGTTAGTCTGCATACGTCACCTGGCGCGAAAGATGCATTTGCGTCAGCTTGTTATGATAGACGACAGGGGCTTCAACAAAGGGCTGTCTTATCCGTGCCAACGAGTTTATTGCGTAAGCTGACACTGATGCATCCG	200
101010665	CCTGCAGAGTAGCATGTCATTGATTCTACCCAGAGACCCCCAGCACTTTCCGCCCTTTACCGGTAGGATACGACGCGGATGGTCTGAGAGCCGCTTTTAAACCCAAACACTACTAAGCGGGTCTTTGGCTATCCGATCAATTACGGGACGATGTGATTTCGCCTGCGCGGTACTCCCGCAGGCTGACACTGATGCATCCG	200
101010666	CCTGCAGAGTAGCATGTCATTGATTCTACCCAGTATCGCCTCAAGTTAATCACCGAGGCTATAGCTACGACAATGGGGATTGAGCTTGACACATGACGACATCCCAGAGCATGCATAGACATGCGTCCCATCAGAGTGCCTTAAGACTACTGAAAATTGATCGGTAGAGTTTACGTGCACCCCTGACACTGATGCATCCG	200
101010668	CCTGCAGAGTAGCATGTCATTGATTCTACCCACCTCGGGATCGCGTTCCATTCTACTTGGCTAGGAGCAGTATAAAGCCGGGCCCAATGACTGGGCACAGTTCCAAGACTTGAGGTCCTATATAACAATAAGGTGGACTGCACAGGGTTCAGGAGCTGCCTCGCCACGTTCACCCCCTTTAACTGACACTGATGCATCCG	200
101010669	CCTGCAGAGTAGCATGTCATTGATTCTACCCACTGTCACAGAGCGCAGTCGTGGGGAGGGTCTGACTGCATCGTCTCCCATAGACAATACCTAATTTCCTTTCGGGTGGTTACACCGGTTGGGCTCATAATGTCCGCGAAACTGTCATCCTCTTTAATGCATTGGCGAGACTGCCATTTAAACTGACACTGATGCATCCG	200
101010671	CCTGCAGAGTAGCATGTCATTGATTCTACCCACGCGGGCGTCGTCGACATCACCTGCCCCTACCTTAAGCTGTGATCTTCGGCGGGTCGCCGACATTGGTATTGACATTTGCCTTCAGAGCTAAGCGTTATAATCACTTGCCCCTCATTGCCCCTTATTGCCTTGGCCTTGAGCGTTCTTCTCTGACACTGATGCATCCG	200
101010674	CCTGCAGAGTAGCATGTCATTGATTCTACCCGACATTTTGGCACTCCTGACGTCAAAGAACCGAGTATTTCAGGAGCGTGCGAACTCCATCACTCTGTCAACTCTTAAGAATACTAAAGTTTGACTCGTACGTCGCATGGTTAGGCCGCATCGTAACCTGTATGTGCGTAGGCGGCTCGCGTCTGACACTGATGCATCCG	200
101010675	CCTGCAGAGTAGCATGTCATTGATTCTACCCGAATCTGGGCAGGTATCGGTGTGTTGTAGTCGGACTTTCCGGGAAAAGGCAGAGGCAATTGACTTTGCGCCCTGCAGTTAGTTTGCACGATTGTGTAGGTAATCAGGATTCCGGATCGTTGGATAAATAGAGAAAGTTAGGACCATACGTTCTGACACTGATGCATCCG	200
101010676	CCTGCAGAGTAGCATGTCATTGATTCTACCCGTACCATTAAAGTAGCCGTGACGATGGAACGGAGTCGCGTCGAGAGGTTTGACCCTACGTCCCAAGAATCCGCCTCGACTGAAATCGCCACGCAGTACAGCGAAGAGTTCACCGTGAAGAGGGTGCGTGACTAGCAATTATATAAATTAAACTGACACTGATGCATCCG	200
101010677	CCTGCAGAGTAGCATGTCATTGATTCTACCCGTCAGAATACGAGCATGAATTGCTCACCGATGGTGCAATGTTAAGACTGCGCCGAAAGCATGAGCATGTCTAGCCCGCGACGGCGGACCTGGTTCCACGGTTACCCATAATCGACCGGAGATGATGTTCACGTAGCCCCTATCGCATATTCCTGACACTGATGCATCCG	200
101010678	CCTGCAGAGTAGCATGTCATTGATTCTACCCGTGAGCAGGTATACTCAAACTGGGACCTTGGTTAAGGCTGTGCCTTGAGATCGCCAACGCGGTGAGGTATGTGCATCTGTGGGAGTGTTCGAAGAGATCGTTAAGGAAGCGACACCTGACCGAATTTTGGCTCTAGTTGTAGTTGTAGCAACTGACACTGATGCATCCG	200
101010679	CCTGCAGAGTAGCATGTCATTGATTCTACCCGTTGCGGCAGCCAAGAAGCTTAAGACTTGATATCATGCTCGGAGTTAAGACTTTGAAGCGAGCGGGACGGCAGGCGCGAATATAACTCGAATGATCAACGGAATATTTAACTCCAAACCCAAGTATCTTCAGCCGTTCGGTAGGCGGTATGCTGACACTGATGCATCCG	200
101010680	CCTGCAGAGTAGCATGTCATTGATTCTACCCGGGTGTAAACTCTGGGAACACAGGGCTTCCGCGGTTGCATCCTAATCCTTGCGCTTCATATAGGCAGCTCCACGTTAACACACTTTCTATCCTCAGGTGAAGAGCTGGGTGGGATAGATCGATCGCGTCCACTACCCCATGCCGGGGCTGTCTGACACTGATGCATCCG	200
101010681	CCTGCAGAGTAGCATGTCATTGATTCTACCCGGACGGGCGGGGTATCCAGGGTGATAAACTTAGGTTTCGAACGTCCGGTCTTACTCCATTGAGGTCCTGACATCTCCTAGGGCTCTGAGCGAACCTTGTATCTCGATGCTTAACCCCCTGGATAGAAGATCACGTTGCCGGATTCCGAACCCTGACACTGATGCATCCG	200
101010683	CCTGCAGAGTAGCATGTCATTGATTCTACCCGGCCTGCCGTCCACTTTTACCTCCAAGTGGTAACTTTAGAATAACAGCCGCGTTGCGGGCGGACGGTTCATCGATTCTGCGTCTGCGCGAAAGATTCGCCATAGGGTTGTTCTCCATGAGTTCTTAACGCTATCAGTGGAAGATCGTCCGGCTGACACTGATGCATCCG	200
101010685	CCTGCAGAGTAGCATGTCATTGATTCTACCCGCTGGCACCTGGTTGTAACTAGTATGTGGCTGGCCGATACTATTTGCTGTCAAAATCGTGTATATAGTTCCTCTTACAATCGATATCTGGGGACCTCAACTACCGTTGCATCGGCCCCCTAGGTTACGCTGCCACATCACGAGGAAGGCGCCTGACACTGATGCATCCG	200
101010686	CCTGCAGAGTAGCATGTCATTGATTCTACCCGCAGGCAAGAAGATAAAAACTTATGACTACCGGTCCACACCAATTCCCCTGTCGTTGTAGTTGCCTTCGCCTGAATGTTTATCCCATACTAGCCCGTGTCTGTTTCTTGTTGCATTGCTGCGGTGACAGGAGATATAAATGTGATGTAATACTGACACTGATGCATCCG	200
101010687	CCTGCAGAGTAGCATGTCATTGATTCTACCCGCGATCTGGGATGTTTTCAACCACCACTCTGAATATACTATTACCAGGCCTCAGAGGTAGGTCTGGCCCCAGTGACCATGGCTACCTTAGCTCGTAGAAGCCTTCGCAGCTAGTGGTCGAATTCAAAGGCCTATTCTTTCTACATGTCGATCTGACACTGATGCATCCG	200
101010688	CCTGCAGAGTAGCATGTCATTGATTCTACTATATGCAGACCCTAGCGGGCAGGAGCAAATGTTATGTCCGTCGAGAGGTCCGCCGTCCATGCGCGTCCCATTTTAACGCGATAGCTGCATTACAGACCAGCCAGCTAAGGATCATTCGATGTGCGCGTTGAACATAGCTTAGGTGTTCACTACTGACACTGATGCATCCG	200
101010689	CCTGCAGAGTAGCATGTCATTGATTCTACTATAGGTGCTCCACGGAGTTGTATTGTTTCACTGACGCGGACGCTGCATAATGAGAGAGACCTGCAATGCCACCCAGCCCGCGCTAGTTGCGCAACGTCCCAGCGCGGGTATTGTAGTGTGCTGACACACCCTTTTCCGTAATGAGATGGGGGCTGACACTGATGCATCCG	200
101010691	CCTGCAGAGTAGCATGTCATTGATTCTACTATAACTAAATGGACAGAATCGCACGCCAGAGCACCTCTACGCCTCTAGGCAACATAACGCGTGTCCATTGATTGTTTTGTAAGGACGATCCTTGGGTACATGTCTCTAGCCTATAAGGTTATAGACCTAAGGAGTCGGCCGCCACGATCATGCTGACACTGATGCATCCG	200
101010692	CCTGCAGAGTAGCATGTCATTGATTCTACTATTATGAAGTTGACTCACGGGGCGTCAGTTCAATCAGACCAACGCCTCTTCCCGATGGTCGGACCAAACCCCAGACTAGGCACGGTTTCAGGCCCACTGTGCGTAGCACTGGAAGTTAGCTGGGGGAAACTTCGCTAGAATCGTTAGCGATTCTGACACTGATGCATCCG	200
101010693	CCTGCAGAGTAGCATGTCATTGATTCTACTATTCCGCTCCCACCAATTGCAGACGTCGAAGAAGATTAAGCGGGGTATACGACGCCTAGAGCCTCGCGATCACTGTTCATGATCCCGCTTTCTGGGAGCACCTAGTAGGCTCTAATCGCTGCTACCGAAATAAGACGTGTAGGTCACAGCTTCTGACACTGATGCATCCG	200
101010696	CCTGCAGAGTAGCATGTCATTGATTCTACTATGGATGGTCAGGGTGACTGGATTGAGGACCATCGCATCGGATAGGAATTCCCCACCGGATTGATAGCTATCTTACCGTCTCCGTAGTCTCTCCTTCTAATCACTTACGGCGCGTCCGTCTGGAGTTTTCCCCGAAATAGATGTCGAAGCATCTGACACTGATGCATCCG	200
101010697	CCTGCAGAGTAGCATGTCATTGATTCTACTATGAGCGGTGTTCCGGACGACTACGCTATCCTCCAAAAACATCTGCATCGCCTAATTGAGTACAAACTACGCATAGGTCCTGCGGACCGGTCGACAAAAACTTATGGACAACCGTACGAGGCCAGGTCTGAGAACTTTAACCCCCGCTGCGGCTGACACTGATGCATCCG	200
101010698	CCTGCAGAGTAGCATGTCATTGATTCTACTATGTGTCAGGCTTCGTCACCAGTGACTAAAAATTGATTCCCTTCCTATGACGTCCACAGTAGGGGTGCAAGGTGTCTCGCACGCATTTAGTTCTCCTCGTGGACCATCCGTTAGTCGGCATTACGCACGCAATTCATTCTCTTCACCCCGGTCTGACACTGATGCATCCG	200
101010699	CCTGCAGAGTAGCATGTCATTGATTCTACTATGCTCTCCTTTCCTGGCTGGCCTCACCTAAGTGACCCAAAGATGAAGGATATGTTTCCACCCGCCCGGTGAGCACCTACGGTGCCAGCATGTGCCGGGTTACGAGCTCCTGACAATCGCGCCAGCAGCCGGCCGCGAGAATATGACCTATTCTGACACTGATGCATCCG	200
101010702	CCTGCAGAGTAGCATGTCATTGATTCTACTATCAATTAGTGGAGATTATATATGTGACGTACACAAATTCAGGGTTACGTATGGCTATAGTGGCGATACCTCGCGTAGCCCCTGGCCCCCACACTTCGCGTCTCCATTGTGTTTGCCTTTGAAGGCGTATGGCTTTGTGGCTGCGATTGTTCCTGACACTGATGCATCCG	200
101010703	CCTGCAGAGTAGCATGTCATTGATTCTACTATCGATTAGAAGAGGTAACAGTTTCAGATATTGCAGGCCAACCTCGTTCTTAAGCCTGGAAAGATGAACCCATATTGATTGAGCTCAGTGACACTCAGGTGGCAAGCATCGGGAATTTCCTGGCATGCAGTTTCAAGGTGCCCTTTAACCCCCTGACACTGATGCATCCG	200
101010704	CCTGCAGAGTAGCATGTCATTGATTCTACTAGATAGGGCGTGTGACGGCACCAGGCCGTGAAAATGATCTTCTGTTGGACACATTCCGCCCGTTAATGACGCCTATTAGCACTTGAAGACACTGCACAGATAAGCATACTTATACTCCGGGCATTAGTCCCTCGTGGGAAATCATAGGGACCCTGACACTGATGCATCCG	200
101010705	CCTGCAGAGTAGCATGTCATTGATTCTACTAGAGGAGGCCGTCTCTCTACCGACTGCCTTCGACCACGATGCTTAGCTATTCAGTTTCGCTTCTCTATCCGACTTCCTTCCTGCAACACCGCTGTATGATTCCTGTTTAAGATATGTCATAATGTCGCCGTAGCGGAACTCTCGCATGTTACCTGACACTGATGCATCCG	200
101010706	CCTGCAGAGTAGCATGTCATTGATTCTACTAGACCCTCATTTGGAGCACCCTGTGAGTGTTTCCATGGCACGCCGTGGTAGTAGCGACGGTCTCTTGATCTTTCTACATCCATAAGTCGCCACACAGTCCGACCAAGCTGTGTTGCCTCTAGTGCGTAACTGTTAGTTATAGTACAACTGTACTGACACTGATGCATCCG	200
101010707	CCTGCAGAGTAGCATGTCATTGATTCTACTAGAATTAAGCCTAGCCCTGTGTACAGGGTAATTGGCGAGTAGCCTTTCCGTTCCAGTCGGAGAGCCTTCATGAGCAACGTTGAGGGAAGAATTCTAAAGGCAGATGGTGCGCTCTAACTCCCGTACGTTCATACGGACGAGATAGTATAAGCCTGACACTGATGCATCCG	200
101010708	CCTGCAGAGTAGCATGTCATTGATTCTACTAGTAGCGTAGGCGCCACAGCACCTCTTCAGGATAAAGAGGCCACACCATGAGATTGTGCGTCGGTCAACTGGGCCGCTTGGGATGAGTGTACACATTTGCCAAGATAATCCGCGTGATAGTGACTAGCGAGCACTTATCCCTATCAGACACTCTGACACTGATGCATCCG	200
101010710	CCTGCAGAGTAGCATGTCATTGATTCTACTAGTGCTTGCCCTTCTACATGAGACGATTAAACGAGCTCAGGGGGATGGACCCGACCTGGGCCGGGTTCAATAGCGCCCTGGAGACGCGACATTGATTATTAGTAGGATTAGGAGATGAGGCCGTGCTAAAAGAGGTTTTAACCGCACTGCCCCTGACACTGATGCATCCG	200
101010712	CCTGCAGAGTAGCATGTCATTGATTCTACTAGGGGTGGGGATTTCACCTTCGCGGGCGAGCGCTCTTGCCGTATTGTGGGTAAATGGAATGAACGGCAAATTACCGTTCAACGCTAGCACATTATATCGATACAAAGAGGGCTGATTCCGCTCGGGTAATCATGCCCAAGTTAATCTCGTCGCTGACACTGATGCATCCG	200
101010713	CCTGCAGAGTAGCATGTCATTGATTCTACTAGGATCGCAGGTCAGTTCAGCAGAACACCTATTCGCATACTAGGGTGCAACAACGACCTGTGGATGCTATACCCAACTTGGTGAAAATCGATTGTAGTCCATCAAATGATGGTACAAACTCTTCACCCGCTCCCGGAGGTCAAGTTGTAACTCTGACACTGATGCATCCG	200
101010714	CCTGCAGAGTAGCATGTCATTGATTCTACTAGGTGCTCAGACGCCAGCACGGCTTTCGTCCCAACGCAGCCAAGCATCTGTACCGGCTTCAAGTATGCAGGGCCATCACTAATACTTCTATATTGTCTAGGGTTTTCAAAGTGGCATACGTCCGACAAGGGCAAAATACTAGTTCGCAAGTTCTGACACTGATGCATCCG	200
101010715	CCTGCAGAGTAGCATGTCATTGATTCTACTAGGCTCAGTAGCCCATATCTCAGAGTCTTTTGCACTACTAGGTATAATTTGTTCGCGAAAGAGCGAAGTACCTGGTGCGCTTGCTGAAACACCAATACATTCGAGAGAGGTGGGTAGTTGTTTGCTGACTGTACCACGAGCATCCACGTGCGCTGACACTGATGCATCCG	200
101010716	CCTGCAGAGTAGCATGTCATTGATTCTACTAGCCTGCCGTTGATCCGTTAGCTGACCCACTAGCCTCGGGATTCGGGAGACGCAGCAAGATACATTGTACTAGCGAATCATAATGGCGATGTCGTATCGAGCAGTAACCTTCTGTACCTCGGCGGGGTATGAGTGCCAGCACTACGATAAGGCTGACACTGATGCATCCG	200
101010717	CCTGCAGAGTAGCATGTCATTGATTCTACTAGCTTCCGAATTATTGCAAGCTCTCCAGCAGGCGTGCTAGAAAGGCCACTATCCAAAGGCGTTGTTTGCCTAGAAACGGAATGTAAGTTTCTCTGGGTTCACGTCCGTTGTCATCGTACTTGCACTAGAGTGGACGCTCGATGCACCCGCCACTGACACTGATGCATCCG	200
101010720	CCTGCAGAGTAGCATGTCATTGATTCTACTACATTGGATAACCACGATTCTACGCAGCTTTCAAACTAGGACAAATCACGAGGCTCCTCACATGGAGCGGCTGCCATGAATATAAGGGGCAAGATAAAACTCCACGACCATAAGTGCGAGAACTCGCCGGTCTTTTTGAAACGGTCCTGAGCCTGACACTGATGCATCCG	200
101010722	CCTGCAGAGTAGCATGTCATTGATTCTACTACACAAGGCAACTCCGGTAAGCGATCGATGCTTGGCATCCTTAAGCCACAATAGTCACGTCACGTCATGGGTCGCTGTCCCGACTGAATCAAGGAATGTATCCATGAGAGGCCCGGACCAATGAAGATTTTGGAGGGGTAACAAGTCTTTGCCTGACACTGATGCATCCG	200
101010725	CCTGCAGAGTAGCATGTCATTGATTCTACTACTCCCAACTCCTGGGTCCGGGTCGTGGGAATTTTTGGCACGAGTGCGTGGTACGACTAACGACAATGCCCGACTGTGTGCATCCATGATGGTCAGCGCCCTGCACTATCCGCGCTCCGCCGAACTAGTCTCCGTCATGGGTTTTGTAACAACTGACACTGATGCATCCG	200
101010727	CCTGCAGAGTAGCATGTCATTGATTCTACTACTTCTCGCAACATTCTATACTGGCAGGCACAATCCCCCACCTCCGTCCTTGCGTAGACGTCGCGCCGCAGAGACATCCGAGTGTACTACCCCACATCGGGCACTCGAAAATCTCATACCACATTATGAGCCCTCCCCGATCCTTCACAGTTCTGACACTGATGCATCCG	200
101010729	CCTGCAGAGTAGCATGTCATTGATTCTACTACGATCACTGGTATCATAGCAGCAGAGCGGTCCACCATTCCCTGTTAACACCGATGCACTACTGTGTCAGGTCTAATGTGGCTATCGATCTCTCGAAAAGACAAATCGACTACTGAGCACGCTAGGCGAATGTATGGTTGAATAAACAATGTCTGACACTGATGCATCCG	200
101010730	CCTGCAGAGTAGCATGTCATTGATTCTACTACGTGATGATAGCCCAACAGAAACGCGTACAGACCGAAAATTTAATGGAACTGCGTAATACCTCGGTAGAAACGTTTACGAAGCTTGCGGAATATCGGACAGGCTGATGATTATAGCAGTTCACCTCGAGTGACAACCGTGGGCAGCTGGCTCTGACACTGATGCATCCG	200
101010731	CCTGCAGAGTAGCATGTCATTGATTCTACTACGCCCAGTGCATCTGGCAGCCGATATCAACATAGCTTCGGGTCTGACATGATGTAACAGGCGTAAGGGCCCAAAACAGCGTGTCGACTCAAGGATCTCGCTAGGCCCATCCTGAGCAGCCTAATCGTGCGTAAACAGAGTGTTTCGTCGTCCTGACACTGATGCATCCG	200
101010732	CCTGCAGAGTAGCATGTCATTGATTCTACTACCCACCCTTCACGCTTTTCAGACCTCCGGTAACGGCGTACCCTCGGTATTGCGCACCGTCACAAAACTTGGCGAACGGTTTACGACTATTGCAAGCTCGATTGACTGTTGAGACAGTTTGGCGGCTGCGGCAGTACCCCATCCTAGCAATGCTGACACTGATGCATCCG	200
101010733	CCTGCAGAGTAGCATGTCATTGATTCTACTACCTCTCGGGCATACATTGCTTAGATAAGGGCCTACTATTTCAAACTCCGAAACCCTTTATCTGGCGTATAGCGGCCCAGAGGATACCGGTAGGCGGTAACTTGGCCTTTCCTACGCAGTGTTTGCCACACATTGTGCATGACCTCTTTAAGCTGACACTGATGCATCCG	200
101010734	CCTGCAGAGTAGCATGTCATTGATTCTACTACCAATCCGCGGCGGTTCGTTTTGAAAAGACTAAATATGTACGAAGGTGGTATAAGAGACACCTCGCCCAGCTAACGGCCAATGCTTCGTGGAGGTGAGGTTAGTGCCGTTCTCTTTTGGCGGTGAGAAACCTGTACTCCATCTGATATCGTCTGACACTGATGCATCCG	200
101010735	CCTGCAGAGTAGCATGTCATTGATTCTACTACCGATCCAACTCGTTGGAACCGGTAGGTGGCGTAGGCGCGGGCGGATGGAGGAGCTTTCCTCCGTAGCGCCACATCCATACAGGGACTGAACAACGAATGCCGAGGCCATTACTGGAGCACGTCTGAGAGCTATCGTTGTCAACATTCTACCTGACACTGATGCATCCG	200
101010736	CCTGCAGAGTAGCATGTCATTGATTCTACTAAATATTGCTACAGGGGACTACTGGTGCGAACATCCAAATACGTCTGTGTCTCCGAGGGAGATGTCGTGCGTAGTGGAAGGGAAAGAAGAAATGTGACACGCTGGGATCCCGACGACCAGACTTTGACACTGCGCAGTTATCGGACGGCCTGCTGACACTGATGCATCCG	200
101010737	CCTGCAGAGTAGCATGTCATTGATTCTACTAAAGTTGACTGCGTGAAAGGTTAAAGAGCCCTCCGGTGTATCTTACTATCCCTGCGACAGGACACATTACAGGTTCTCATGACACGAGTGGAAAAACTTTTGGCACCCCATCAGGCGCAGGACATGCCGCGTCAGGCTTAACCAGAGACAGCCTGACACTGATGCATCCG	200
101010738	CCTGCAGAGTAGCATGTCATTGATTCTACTAAACGGTAGAATTTTACCCCAAGCGAGGCGATAAACGACACCGATGCTTCTCTCAGGTGCAGCACTACCGCGGACAAAGTATGCCAATACCCGCTAGGAAGGGAGATGGATTAATTTGAGAAGATATCCTGGGGCGTCACCCGCCAGATTACCTGACACTGATGCATCCG	200
101010739	CCTGCAGAGTAGCATGTCATTGATTCTACTAAAACTCCTAGTCAACGCCGGTTTGAGTTCTGGAGGAGCGCACGTTTCCGCTCTCAAGAACGGGCCAGTCAGCGTTTTCAACGGCACGGCTCCCCACGGCTGGTAAAACTCCTGAGGGTGAAATCAACCAGATCTGAGAAACCGACTAGGTACTGACACTGATGCATCCG	200
101010740	CCTGCAGAGTAGCATGTCATTGATTCTACTAATAATGGGACGGCAAATTCAGACGACAACTGCTCAATTCGCCCCAGAAATACCAATCGTCTGTCTTCCCTACACCAGCTATTTTCGGAACTATAGATGGTCAATCAAAGGCCGTTACTTGGTTGCAGTGCAGCGCCCACAAGTTGATTTACCTGACACTGATGCATCCG	200
101010741	CCTGCAGAGTAGCATGTCATTGATTCTACTAATCACGCTGTGTCACAAGAGAAACACGTCCAGTCCGGCATACGAGATCCCATACCATGTTAACATTGCGGATCACCGGCGCGTAAGAAAGCGTGGCACGTCGCCTGCGCGTTGGTATGTCCGTCGGCCAAGATGAAGAATACGTCTCATGACTGACACTGATGCATCCG	200
101010742	CCTGCAGAGTAGCATGTCATTGATTCTACTAATGCGCTGGCGCAATGGTTAGGTTCGACCCAGTTTTTCTAATGGGGCTTCTCTTATATCCAACAGTGACGCGACGCGTAATTGTACACGACCTGGTTTAGTTTCAGCCAGTCAATAGGGTGATTCCCTGAGAGGCTACTAGTTTGTGCTTTCTGACACTGATGCATCCG	200
101010744	CCTGCAGAGTAGCATGTCATTGATTCTACTAAGGGTAATGTCCGTACTTCCTGTGTACGCTATGTGAACGACCAAGACTGTATCAAACCTGCGCAACGCTCGATGGAAGATCGTCGGTCACGCGGACGATTTGAAGCTAATTACTGCTGGGATCAAATTTCAATGAACCGCCAAAGCGGGCTCTGACACTGATGCATCCG	200
101010746	CCTGCAGAGTAGCATGTCATTGATTCTACTAAGTGGAAATCCATAAGCAGCGTGCAGGTCCAGTAACGGGCCCTGGATCCGCAGTAGGGGCAATCACGATACGCACCTCGCAGGCACGTGAATTGAAACCGGTGAACCCTCTTAAGGATCTGGGTGCCTAATGGTTATATCTCCTGTAGAGGCTGACACTGATGCATCCG	200
101010747	CCTGCAGAGTAGCATGTCATTGATTCTACTAAGCGAGGTTGCGCGCCGTGCCTAAATGATGACACTGGTTCGAGTTGTGGGTAAACTAGATATAGTAGGAGTTATGTCCCTTCACACCGCACAGGTGTAGCAGGCATTTGTGTCTATGATACGAAATACAGGGGACGCTGAATGAGAGCGCTCTGACACTGATGCATCCG	200
101010749	CCTGCAGAGTAGCATGTCATTGATTCTACTAACTACCACCTGTGTAGCCCGGCGCGCTCATGACACCCTTGCTTAGCGTTGTTGACACCTTTATAACACCATGTTCTTTCCAAGCAGATACTAGGGTAGAGCTACTTTCCCGGGGCAGGGTCTGAGTGATGTTTGAGAGTTTCATGGTCCAGCTGACACTGATGCATCCG	200
101010750	CCTGCAGAGTAGCATGTCATTGATTCTACTAACAATCTTTCATTAGGATAGCCGGACGACATATCCAGATCCCCGCACTACGGCAAATGGTACATTGTCGGGTGGAACCGGTAGCTCTGGCAGCACACTCTGTACTAGACGATATCACTAGTGGCGGTGTAGCTCACACGGTCCCCAAATCGCTGACACTGATGCATCCG	200
101010751	CCTGCAGAGTAGCATGTCATTGATTCTACTAACGCACTTACGGCGATATATATAATTGTTAGGGGGCCCATGTTGGAAAGCTTGACAGAGCACAAGATGAACGGGGCGCTAGCGATCTAAGACGCCGCCGGTTTCTGACGGCAACAGGTCCCGCGAAGTCCGCTGTAGTCGACCTACTAGAACTGACACTGATGCATCCG	200
101010752	CCTGCAGAGTAGCATGTCATTGATTCTACTTAATAATAATACACCGCTAGACTCGTTCTTAGTCGTTGGCCCTAGAAAATGCCATGATAAGCTCAGAGTTGTTTTGGATGGCATTACATGCACAGAGGGCATTGACCAGCAAGCGCTTGGCCAGGGCAAACTATTGCCCTACCGGCATACTGCTGACACTGATGCATCCG	200
101010753	CCTGCAGAGTAGCATGTCATTGATTCTACTTAAGGCGGTACGCGAACCGGGTCACGTCCACCATCGACACGGTCTAGACTTGGAACGTAATATTCCCATTAGTTGTCTTCGAGCACCGGCTATCTGCTGGCGCACACCAAATAGATGTGACAGTTAACGTAACGGTACACCCATATGATCAGCTGACACTGATGCATCCG	200
101010754	CCTGCAGAGTAGCATGTCATTGATTCTACTTAACCCCCGAATATTTCCACCTGCATTCGTACATGTTACTAAATTCTCCCTGATAGTCATTCTACTGCTGCTCTCTTGAGATTGCGTTACCTTCGGTAGGCCGCGATTGATGGGGTTACTTGCCCATGACCCCGCGCCCAGTAGGACGACACCTGACACTGATGCATCCG	200
101010758	CCTGCAGAGTAGCATGTCATTGATTCTACTTATGTCTGTACTAGATGTTGGAGTTTCCCTAAAGTTATAGAGCGTAGAGGGAGCATCTGTGCGTCCCAGGTTGACAGCGAGCAGATACAGCGACACCAAGGTCCTCGCGTGGTTCATCCGTGTCTATGAGGCAGATAACCGTATGCAACATCCTGACACTGATGCATCCG	200
101010760	CCTGCAGAGTAGCATGTCATTGATTCTACTTAGGAAACACCCTCTACAGGGTGGCCTAGCAGCTCAAGTTATATTCCGTACGACTGTAGATGATTGAGTAGCACCATTCTCGACTTTGTCCTAAGCTTGTTGTCGAGTAGCGAATAGGAAGTGTAATAAGGGGAACTCTTCATGAGGAGTCCCTGACACTGATGCATCCG	200
101010762	CCTGCAGAGTAGCATGTCATTGATTCTACTTAGTTGCTATAGGTATTCGTCGTACATACATCGCATATAGGACCCGTTAACCGTGTTGACGCATGGGGTCAGACGGTGCCGGGAATAGCCGACACTGGTGAGCGCCGGCTCGAACCGATGAAGCGCACCGGTATACGGGTGTACATATAGTGCTGACACTGATGCATCCG	200
101010763	CCTGCAGAGTAGCATGTCATTGATTCTACTTAGCCAGTCAGGAAGCTCCCGCCTGTAGACTGAAATCTCCTGGCTGCTTACAGCGTGAATTGTTGATATGCTCTCTCGTAATCAGCCTCGTCATTGTTCTACTACAAGCGCCGCGTTTTTGTGGCTTGGTCGCTATGTTCGCATTGACAACTCTGACACTGATGCATCCG	200
101010764	CCTGCAGAGTAGCATGTCATTGATTCTACTTACCCAGATTCTACCTTTAATGATTTTTCTGGGAACGTCCCATAGGCCTCAAGACCAGATAACGCGCTAGCTAGGCCTTCGAGTGTTGCAGGTGTTTCCCGGAGACACTCACCGTACTTCTATGCCGGTGATTATAGGCACATATCCGTGGTCTGACACTGATGCATCCG	200
101010766	CCTGCAGAGTAGCATGTCATTGATTCTACTTACAGGAAGATATTCACTTATCAGTCCAGCGATGCGCGCGTCCGAGCATCGGAACCACCGCGCCAAGGGACAACATAATCGGGGTCATCTTTACGCGAAACCCAGAAATTGACCTTTTCACGGCGCTGCCTTATAGCGCACTTCCGGATTGTCTGACACTGATGCATCCG	200
101010767	CCTGCAGAGTAGCATGTCATTGATTCTACTTACGGAATGCGAGCCATGATATGCAAAGCAACGCTGATTTGCGTCTGTTCCCAGCTTACATCGCGACACACAGCGATGTCATTGAAGGCCGGCTTATTTTACGTAGTTCCACTCCCATCACGTCAGATCGCGGTAAGGGTCTTCCGTTATATCTGACACTGATGCATCCG	200
101010768	CCTGCAGAGTAGCATGTCATTGATTCTACTTCATACCGCTTGAGAGATCCGCACGTGTGGGGATGTTACCGCAAGGATGGCCATCAAGGTGGTAGCGTTCGATAATAGAGGTCTAAGCCGCCCACCCCAGCTCCACAATCTGTGAGGGGGCGCGACTCCGGTAAGCGCACTGTGTGAGAAATCTGACACTGATGCATCCG	200
101010769	CCTGCAGAGTAGCATGTCATTGATTCTACTTCAGCCACAAGTTTACCCAGTCCCGCGCTACTTGGCCACCTGGTAACTCCGCGTATAGTGCGACCTTCCATGACGTCGGCATTCGCTAAGACAAATCAACGCATTAGGGCGCGGGTTTAGACAGCTTGTACCTCTCAATCGGGTCAACGGGGCTGACACTGATGCATCCG	200
101010770	CCTGCAGAGTAGCATGTCATTGATTCTACTTCACGCTCAGATCGTGGGACACGCACAAATTACTAGAGCCCGTCGCTAGAGACGGGCGCTATCCGCTTTTACAACCGCCCGAAGTTCTCCATGCGGGGATACCTAAATCGTAATTAAACGTCTGTTTTGCTCATCTGATGCGCAAGGCCTCTCTGACACTGATGCATCCG	200
101010771	CCTGCAGAGTAGCATGTCATTGATTCTACTTCAAGTTATACGGTAAAGTAATCAGGGCTTTAGGACACCCTTAGATAGAAGGCTTCGCGTCAACAACGCACGCTGGGGCCGCGAAGCATGCCACAAGACAGCTTAGCTATCGGCCAAGCGCTCAAATGTCCTAGGGGATTAGAGTGTCGCTTCTGACACTGATGCATCCG	200
101010772	CCTGCAGAGTAGCATGTCATTGATTCTACTTCTACGAGTACTCCCCAAGTTCAATACTCACAGTGCTGGCGTAAAAGTCCGGACCAACGTGGGCGATACTTCAGGCCGCGACAGTACCCAAGCCAAACCTCCGTACCTTACGAGGCGCAGCTGGAGCTAAGCCTCTTGAAGAACTAGGCTCACTGACACTGATGCATCCG	200
101010773	CCTGCAGAGTAGCATGTCATTGATTCTACTTCTCTTAATAGAGACCTACATGAATGCCCTAGCTTATCATGCCAATTTTGTTGGCTTTAGATCCGACCCGGCTCCGCTCGGCCGCCTGTAATTCCCTACACACGCATCCTGGTTCCCGTGAAGCTGGTGGGACGGACGGATACGGTTGGCACCTGACACTGATGCATCCG	200
101010774	CCTGCAGAGTAGCATGTCATTGATTCTACTTCTGCTTTCCTTGCCTCCTGTCCTACTACCTGTTCCCGGCGTAGAGAGAATCACCTTGTTCGGTCGTTCTCTGGTTAGTGGTTAATTTTATATGTGCTCGTACACGCGCGTGTTTGGACGGTGCCAGCGGCATTAATGGGACAATTGCGCCACTGACACTGATGCATCCG	200
101010775	CCTGCAGAGTAGCATGTCATTGATTCTACTTCTTACGTTGAGCTGTTGGATTCGGCTCCTTGGCTTAATCACCAGCCATTTAGCCCGATCAGTATACAAGAGTGAAATGCGGTCTTTCGGTCGCCGGTGTCATTGGAATACTATTTCGTCTTGCTCGCCCCAACTGGTGCCATCTGCGCATACTGACACTGATGCATCCG	200
101010778	CCTGCAGAGTAGCATGTCATTGATTCTACTTCGTAGGCTCCAGCGCCTGCTCGATACCCTTATGGGCTTTACTTTTGCCCGAGTTCGAAGTCTCGTCTTGCGGTACTTGTAAGTTGTAGGCGGTGACGGGGTTATCAACTGTCAATGCACCGATAAATATAGGTTGCAGTGGCGACGCAGGGCTGACACTGATGCATCCG	200
101010780	CCTGCAGAGTAGCATGTCATTGATTCTACTTCCCCGGACCGACGTCGCACCCTTAGTCAATGTTATATCCTTCGGTCAGTATCGACTGAGGACGACTTGGACTCAAACCTGCGCCCGTGCTACCGCAAAGGCGAATGAAGAGGTTAGTGGGCCACCCGCCACACCCTATTTGAAATTACTTCCTGACACTGATGCATCCG	200
101010783	CCTGCAGAGTAGCATGTCATTGATTCTACTTCCGGCAGAATAAAATGTAACATAGACGATTTTCCAGCTTCGTCTAACGAACCAGGTCATCGGGTCGCCTGGTCAGCGAAGCAGAACATTGGCTCTCTTGCACAAACCGATCACTTCTTCCGGCCAGTTCACCCGACTCAACGTCCGCTCGGCTGACACTGATGCATCCG	200
101010788	CCTGCAGAGTAGCATGTCATTGATTCTACTTGTATTCCGAGCAGCACCGTATCCATCGCGACTGCTAAGTCGGATCCCGCGTTTCAAGGAATTAGTAGCCACTTGGGTTCCCTACGGCTCTCAATAGGTTAGTGTATGCGATTATCGTAAACGTGCTCTCATTGTCTACATTAGCTCGGCATCTGACACTGATGCATCCG	200
101010789	CCTGCAGAGTAGCATGTCATTGATTCTACTTGTCTGGCTTACGTATATGGACCGCCAACGTATTTGGTGCGGCGTTGGCGTTTTTCTAATTCGAGCTAACTGACTTAGTATGGCGTATTTCACCTCTCTGAACGGCTTTGAGAATCGACTCCCGCTTGCATAATATTTTGAATGATCCAGGCCTGACACTGATGCATCCG	200
101010790	CCTGCAGAGTAGCATGTCATTGATTCTACTTGTGACTTCCCATCTATACTCAAGCTACGCGCGGGCGCCTGGTGTTACCACCGACCGGTCTCTATATTATCTCCACCGTCTCAGGGGCAAGGGCATTGTAAACAGTGTAATTAAACTACTCTGTTATCGCCGCATCTTTACTATCGGTTAGCCTGACACTGATGCATCCG	200
101010791	CCTGCAGAGTAGCATGTCATTGATTCTACTTGTTTCAGCACCTGATGGTTCGCTGACAATAGTCCAAGTTTGACACACCCTTTTTAAACGCGTTTTCCGGGGCGCTGGTGCATCTCTATGTCGTCCCATTCGTTACAAACACGTGGGGTCAAAGCGTAAGGCGTAAAACCCACCTGAAGCGGCTGACACTGATGCATCCG	200
101010792	CCTGCAGAGTAGCATGTCATTGATTCTACTTGGGTAAAATTTGCTCTGATGCTGGGTGAACGGAGCTTAGTTCTCACTTGAGGGCCTTGTTAGTTGGCAGTAAACTTCGGTCCAAATTATGCGGTAGACCGCAAAAACCGTGTGCAGGATACTTGTGGCCCGCTGGGATTTGTTAAGTATCCCTGACACTGATGCATCCG	200
101010793	CCTGCAGAGTAGCATGTCATTGATTCTACTTGGATGGGTTCGAGAATACGTCGTATCAGGGCGATTGGTTTGAAAGGATACCGACTGCAGAGTCCTAATGGTGTTCATGTCCTATTACACTAGGCGACTGTACTGCATGCCTATGTAGAGTACGGTAGCGGTATATGCGTCAGGGGCAATTGCTGACACTGATGCATCCG	200
101010794	CCTGCAGAGTAGCATGTCATTGATTCTACTTGGTTCAATGTGGCGTGGGAAAAGGGATGGCTAATACCGGCCCATACTACACATAGCGGGCTTTTCACATACGTCTGCTTAGGCGCCGGTCGATGTTCCACGCGCGGAGCGAGATTTTTAGAAACTCTCGCTTGAATCTCTGAACAATAACCCTGACACTGATGCATCCG	200
101010795	CCTGCAGAGTAGCATGTCATTGATTCTACTTGGCGCGGGACTCTACGTCGAGGGACATATTTAGATCTGGTCCACGCGGAAAGTCAAGCGCGAATCGTATAAAGGACTGATGTAACGTAAGCCCCAGATGCTGGGACCGACCAGGGCAAGGGCCTGAGCTTTGTACCCGCCTCTGAACATCTCTGACACTGATGCATCCG	200
101010798	CCTGCAGAGTAGCATGTCATTGATTCTACTTGCACAGTCCCGCTAGCCCCCTTGCCCTGCCTTCTGTAGTTTTTCACCCGGTCGGTTATCTTCAAACTCTAGGTTGGGATTTCGATAGCGGTATAACGGGCTTGTGTGATACCTCGCTCTTCTAAGGCCTCGCATATATACCCTAGCTGTATCTGACACTGATGCATCCG	200
101010799	CCTGCAGAGTAGCATGTCATTGATTCTACTTGCGCATGGCCGACTTTGCTGGGCAAACCGAGCGCGGGTACTCGGTGAGTAAACCATTTGATCCTGAGCAGATATAACGTAATTCTTGCTCCAAGGTATTGGCGGGCATTCGGGGATCCCGCAGGAGTCCCTCGGCCTAAGATGACGGGTGTCTGACACTGATGCATCCG	200
101010800	CCTGCAGAGTAGCATGTCATTGATTCTACTTTATTGTCGAGCCTCTGCCCGTAAATAGTACCATTCCTTACCGTCATATAGTCGTCGGACATTATGCACATAAGTTAGGTAACGGGTGGAGGATCGATACAAGAAGGTGCGCGGACTACACTTTGGATTTGCTCATGAGTGCCGTAAGAACACTGACACTGATGCATCCG	200
101010801	CCTGCAGAGTAGCATGTCATTGATTCTACTTTAGTGCTATAGTCCCAAGGCATCGGGCGGCGTACCGGGCATCCGCGCGTTGAGCGTTAAGGAGTTAAATCCAATATGTGTTTGGGATGCTTTTGGTGTGTGCGTTTTGTAACACCACCTTACTTTTCCCCGGACGTCTTGTACTTCTATATCTGACACTGATGCATCCG	200
101010802	CCTGCAGAGTAGCATGTCATTGATTCTACTTTACCGTTACTAATATGCTGCAGTCGCAGACAAGTTAGAGAAGTTAAGAGGGCCACTTGATCTAGGCGCTTTATGTCTGCCACGGAGTAATAGAGCCACCATTAATTGGCTGCGTTGCTGAGTCGAAACGACCCGGCACAGGATAGTTCACCCTGACACTGATGCATCCG	200
101010804	CCTGCAGAGTAGCATGTCATTGATTCTACTTTTAATCGGCTAGAACGAGCAGTGTAATCCGTGTTACGACCGACGCGGTCACAACTTCTTACCTATGGCTCAGATAGCGGATTGACAGGCGACTAATGATCGCACGGCGCTAGCGTCGAGTTCAGACTCGGCGTGCGTCGCTGCCCGGCTTACTGACACTGATGCATCCG	200
101010805	CCTGCAGAGTAGCATGTCATTGATTCTACTTTTCTGGCTATAAACACATGTCCGTAATGCTTATATCGTAGTTTCAGGAGCCGCTCGGAATGTACCACAACGGCTGTGGCCGCAACCGGAAGTCGGGCCCCGTAAACATTGTTTCGGGTGTCGGAGTAGATAGTTGACGAGGTAAGATCTCTCTGACACTGATGCATCCG	200
101010807	CCTGCAGAGTAGCATGTCATTGATTCTACTTTTTCACCGGTAAAACAACCGGAACTGTATTCATCTGCCGGAAGGACAAGACTAGGCTAGTGAAACATCGCCGGTCTGGGGCTACCTATAGCAACAGTTTTGATATATAAAGGGACTTCTCAGCATCGCCAGCCTCCCGTGGCCTGGGGGACCTGACACTGATGCATCCG	200
101010809	CCTGCAGAGTAGCATGTCATTGATTCTACTTTGACTGCCGCGCAGTAAGATGATATGTGTGCCAAAATAGCATTCCCTTGCCAACAGCGGGTGAATACAGCTTCCGCTAGAGTGCCTGGATTCTAGAGGCGGAGTCCCTTCCACGGCTATATTAGCACTAGTACATCCCATCAGCTGTAAATCTGACACTGATGCATCCG	200
101010810	CCTGCAGAGTAGCATGTCATTGATTCTACTTTGTCGCACAATAAATGTTATAAGTTGGTTTTGACTCGCTTCTTACAGTCAACTTCTCAGCTGACGTGCCTCAAGTCTCCGATGTGGGAGGACGTAACTGTGTATTGCAAACCGCACTAGCAAGGCAAGAGAGGCTTGCTTGATCGGATCCGCTGACACTGATGCATCCG	200
101010811	CCTGCAGAGTAGCATGTCATTGATTCTACTTTGCAGGGAGTGTCCCGTGATTCCTCCACAAGCGCATCGAATCATTTCGCTCCTCACCTGTTCTATACGTCCGAGACGAGGAACCATATCGGAGTAATTTGGTCTTAATTGGCGCCCAGAGACAGATGAGCGAGAAGAGGGTTAAGCCGCCGCTGACACTGATGCATCCG	200
101010812	CCTGCAGAGTAGCATGTCATTGATTCTACTTTCCCTAGTGCGTTCTTAGCGAATTATGAGGGTTTTCACCTTTGAGGAATAAGTCAACGCGGTCAAGACAATACTCCCAGAGCAACCCTTCAGCTATTGGCTGGTACTGCGGGCAGGCCCCCGCTGCCTACAGCCAACAAGAACTATGATGACTGACACTGATGCATCCG	200
101010813	CCTGCAGAGTAGCATGTCATTGATTCTACTTTCTGGCCGGCAGTCTCACCAACCTATAGACTGTAAAGCTTGCGGCCATAGTTGAAGAATTCGTTGCGTGGGTCCAACTACCGTCGGGAACGCTAGAAACATTTAAAGGGTCAGAAATTAGGAACCGGTTTGACCCCGGAACACTGAATTGCCTGACACTGATGCATCCG	200
101010814	CCTGCAGAGTAGCATGTCATTGATTCTACTTTCATCCCCGAAGCTTGGCATTATATGTATGTAACTGGCCCCAGAGGTTGGGTTCGTGAAGAAAGAGAGCAGCCGCGAAAAAGGACGGTTTCGTCGTACGGCGTTGTGGTCGAGCAAACCATATGGAGCGCGCATCCAATAGCACTAAGGATCTGACACTGATGCATCCG	200
101010815	CCTGCAGAGTAGCATGTCATTGATTCTACTTTCGCAGATCAGTATCAAGCGCGGTCTAGAGGGAGCAAATAGTTGTGATAAACTTCATTGACAAAGAAGTGTAATCACGTCGCGCCAATTTGGTGGGACTCGTGCCCATCGCCGTAGCAACACTACATGGAACTTAGAGACGTCGACCTTACCTGACACTGATGCATCCG	200
101010816	CCTGCAGAGTAGCATGTCATTGATTCTACTGGATCTGCGCTGAGTGGTACGGGAGCGTAAACTACATCATCCGTCCTCCGTAGGAGTGATACAGGCGAATCTAAATCTGCGATTTTCACTGGTGTGGCTGGCGTTCGCCAACTCATGCATGGTGGATAGTATTTGTCTCTACATAAGCGAGACTGACACTGATGCATCCG	200
101010817	CCTGCAGAGTAGCATGTCATTGATTCTACTGGAGGCGGAAAAGTCGACCTCCCGTCTGAATTCGGGTCATTCTAGGACTCAGGTCGCTTCTGGGGATACGCATTCTTCTAGATTTATCTCTATCACAGGCTAAAGATCGCTATAGAGGCGAAGCAACACATTTCAATTTCACCCTGGTCATACTGACACTGATGCATCCG	200
101010818	CCTGCAGAGTAGCATGTCATTGATTCTACTGGACATGGATGGGCATACCGTGTTACAACCCTTAGTTCAGAAGCGCATTCTATAGTTTTATCTAAGAGGCGATTTTGAGAGCCCGGCACACGCCACCGGTATAGCTCGACTAACCGATACCCAGCCTCATGGCGGGTAGTAGGGAGCCCATCCTGACACTGATGCATCCG	200
101010819	CCTGCAGAGTAGCATGTCATTGATTCTACTGGAATTTCTTAGTCTCGGATGGCAAAGATAGGGTTGGCAGTCGTCACTTAACGCGCTCATCGCGTCAGACTGCGTCCAGCAGCCCCTACGACCTATACAGTAGTCTCATGTTATGCACAGGATCTCATCCAACCAACCAGTGCCTACAACCGCTGACACTGATGCATCCG	200
101010820	CCTGCAGAGTAGCATGTCATTGATTCTACTGGTAGACAACGATTGTATGGTAATATGTAAGGACACTGCCTGATTGGGATCTAAAGTCAATGCTGCTTATTCAACTGAAAGGCGACGGATCTTCACTCGTGTACGAAGGGCATAGGATTGAGTTGCGCGAAAGTTCCAGATGGCCGTGTATACTGACACTGATGCATCCG	200
101010821	CCTGCAGAGTAGCATGTCATTGATTCTACTGGTCGGAGGCCTAGAGCGGGCCGTGAGAGCGAGAAGAGCGGAAGCGAAACGTCAAGAAATGCTCCAATCCAGGTGCCCCTCGCGGACTCTAGATCGCTCTGCTGCCACCATGTCACAGATTGTGTGACTTAGCCCTATAAGCACGCTGTCGGCTGACACTGATGCATCCG	200
101010822	CCTGCAGAGTAGCATGTCATTGATTCTACTGGTGATGGGGTACCCACTGGCCCCTCGACAGCAGATAATATAGTCCGCCTCAAACTATGACCCACAACTTGCGCCTGAGCTACGGCATCCACGCCGAGATGCTCGACCTAGCAATATTACACCACGCTAGCCGGTCGTGAGCGGGCATGCTGCTGACACTGATGCATCCG	200
101010823	CCTGCAGAGTAGCATGTCATTGATTCTACTGGTTAACTGCAACTGTCGTGAGGGGCCCGGCAATCGGCTTTGCGGCGACATAGTGTTTGCAACACTGAACAAGCTGCGCATTGCTGATAGCTCCCAAAAGGTATGCACGTGCTCTATTCACCCTCGTATTGGTGCCCGGGAAAACCTCAAACCTGACACTGATGCATCCG	200
101010824	CCTGCAGAGTAGCATGTCATTGATTCTACTGGGGCTACACCTTGTCGATAACTTTGCCGCATGTGCTCATCCGTCGATTCACAAGTGTTGCTTGACCATACCCCCTTAAGGTTTGTGAATGCACGTCCCCCTATTCACGGATCGTCGAGAGTCATAGTAGATGAGATCAATTTTGGTGATCACTGACACTGATGCATCCG	200
101010825	CCTGCAGAGTAGCATGTCATTGATTCTACTGGGACGGGGAGCAGGACTCGCGTTAACCAGTTTGGAACTCTGTACTTAAGGTTGGGGAGGAAGGAGTTTACAAACCTAAATCTAAACAAACGTGCGGTACAGTTCTGAGCTAAGATCCTCCTACGGGCGTCGAAGCGGACCGATCTCTGGAACTGACACTGATGCATCCG	200
101010826	CCTGCAGAGTAGCATGTCATTGATTCTACTGGGTAACTAGTAAGTATTGCAGGAGAGGCATGCCTGGCGACTACGGTAATTTCGTAATGTCTACGGTGCATAAGAAACGGTCCTGCAACTGCAGACCTGCCTGCGAATAGTGGATCCTCGCTGGTTGCCTGCAAATGGTTCGGCCCTAAGGGCTGACACTGATGCATCCG	200
101010828	CCTGCAGAGTAGCATGTCATTGATTCTACTGGCCGGCAGAAAAATGGTTATGAACGGGGCTCCTGCTTATATTGCATCTTTCCCCAGGCCACGACGCGGGAAATGACCACACCTATTGCCAACATAATACTAGCTGTTCGGACCAGTGGAGGATTGCTGGGGTGAGTCGCAGTGCCTAATGGCTGACACTGATGCATCCG	200
101010829	CCTGCAGAGTAGCATGTCATTGATTCTACTGGCTGCATCTACAGTCCCTCATCACTGGTACGGCCTATTGGGTTCGAATCTGGGTTGGAGTTTCGTTCAGCGCTAGAGGGACGCACTTGGGTTCTGCCGTTGTTGGGCTAAACGCGCGAGAAAAGTGAAGTCGTAGGCCGCGCTAAGTAGCTCTGACACTGATGCATCCG	200
101010830	CCTGCAGAGTAGCATGTCATTGATTCTACTGGCACCCTGAGAAGTTACCCAGGTGAGGCGCCTGAGGCCAAACGCGGAGGGCCTGTGCCACTGAGTTGTGTGCAACCTTTGGTATTCTAGGCGGGATTGGGGAAATGGGAGTCGTTTAAAACTAAGTTGCAGTTACATGGGGTAAACTATCCCTGACACTGATGCATCCG	200
101010832	CCTGCAGAGTAGCATGTCATTGATTCTACTGAATTCAACTGTTTAGGCGAGGCCCAGAAACACGTCGTAAGGTCTGATAAGTGAGTAACTGATTGGTCGTAGTCTGGTAGTCATCTACGTTGGCGGGCCTAGCTGATCGCTAACTGTTCTTTCCCGCTGGGAAGTGCCATTTCTGGTGGGGTCTGACACTGATGCATCCG	200
101010833	CCTGCAGAGTAGCATGTCATTGATTCTACTGAAGAAGCCCCAGACTACCGTCCTTCTACATTGCAGACAGGGAATAAGCCTATATTCCACCAGGTCTACCGGGCTAATCGAAACGAGCAATAGATAAGAAGTCCGCCCAACCAGGCCAGTATGCCTTCTAACTCGATAGTGGATGTATGTCTCTGACACTGATGCATCCG	200
101010834	CCTGCAGAGTAGCATGTCATTGATTCTACTGAACAAAACCGTCGGGTCTGCGTCCCACAGCTGCCTACGCCCACAGGGTGTGGCTGGGGAAAAGACTCCCTTGCGGTGAGACGTTCCAACCTTACAGACACTGTTTCGGTATAAACAGAAAATCACAAAAACTAGAGGGGAAGCATAAACCCCTGACACTGATGCATCCG	200
101010835	CCTGCAGAGTAGCATGTCATTGATTCTACTGAAATATGAAGCAAGCGACGTCAACCATCAAGATCCTTAACTCGGAGCTACGGCAGCTGTTGATCTCTACGAGAGAGGGAAATCTAATAGCGGCCGGCACCCCCGATAGGCATCTCGTAACCTACACTACCATGGTAGGATCGGCATCCAACCTGACACTGATGCATCCG	200
101010836	CCTGCAGAGTAGCATGTCATTGATTCTACTGATAGTCGAACTCATGCTCTCGTCTCGGTCCTAAAGTTTGAGGACGAACAATCGCTCTTCTGTTTGTCGATTACTGTGCTACCTACCGTCTACGAGCCCCTGATCTCTACAAACCCTATCCCCCAACTCCTGCTGGGTGGAAATTTCACCACCTGACACTGATGCATCCG	200
101010837	CCTGCAGAGTAGCATGTCATTGATTCTACTGATCGGGAAGGACCGTGAGATGGGTTAACATAGCGTGTGACTCGCGAAGTGACGATCGGAGGACCTGTTTCTTAATTTCCGCATGTCGGTATCTTGCCGCTCGTCCTGCTCCCCTGACCGTCTCTGCCGCAAGCAATCTGGAGTAACTTCAGCTGACACTGATGCATCCG	200
101010839	CCTGCAGAGTAGCATGTCATTGATTCTACTGATTTTACGGCACGGTGGCATACTGCAATGACGGTTCGTGCAGGGTCTATTAATCTGCGCATTTCCCATTCCGTCATAGCTTAGTTCGCTAATGCACGGCAGGATCATAAATGCGACTCGAGATAAAGCACGATAACTCTCGATGTCCATGTCTGACACTGATGCATCCG	200
101010840	CCTGCAGAGTAGCATGTCATTGATTCTACTGAGGGACGGTACCTCGCCCCCGATCCTCGGCCCGGCAGACTGTTAAGGGGCTGGCACACAGTGCTACATAAAATTCCTACGCACTTCTACCCCCAATAGCGATGCGTCCGCCGCATTAACCATCGATCTCTTGGACGTATAACGCCATGGTGCTGACACTGATGCATCCG	200
101010841	CCTGCAGAGTAGCATGTCATTGATTCTACTGAGACAACGCCGAGCATCGCGCGTGTTTATAGGTCATGTGCTGGAGTACAGCGACGAAGGGGCAACTGGGCGTTAGTGCATTCCCTCGCGCAGCGTGAGTTAGAGCTTCTTTACATTGAACATGGCTACCCCAGTAATGCTGCACACCCCTCCTGACACTGATGCATCCG	200
101010842	CCTGCAGAGTAGCATGTCATTGATTCTACTGAGTGCAAACACGTGCTTCTACTCAAGTTACAACCACTGTTATTCCATATTCCAATCAGTATTCAGGACGATCGTTAGGGCTCAAGCCACTGCGTGGTGGTGCACCCAGCTCGTGGCGACAGGGGAAGCTCACTCATGCCCCGACCGGACAGCTGACACTGATGCATCCG	200
101010843	CCTGCAGAGTAGCATGTCATTGATTCTACTGAGCGCCACGTGAAGGGCAGGCGCTTACAACCGGGATTCAATCACTAATCGATTAAACATGCATCGCGGCGTATGAGTAGCAAGGCGGAGATATTAAGCGGGCTCCGTGATTTTGCATTAGAATGTCCACAGTCCCGGCTAATACGTGCCATCTGACACTGATGCATCCG	200
101010844	CCTGCAGAGTAGCATGTCATTGATTCTACTGACCACCCGTACGCCGTCGGGCCTAAAGGACCCTCTCGAGATCCAGTCATCTCAGGGTCGACATTGCCTTCGTGGACCAAGCAAAATCCCCAGTGCCCATGCATGCTTTGTCCAGTTGCTCGTAAACATCATATGGTTGCTAAATGTAGCGACTGACACTGATGCATCCG	200
101010847	CCTGCAGAGTAGCATGTCATTGATTCTACTGACGTGAGGTCAACCTTAAACGCCGTGCTGTTCGACCGACATGCGGGTTCCTCGACCAGGCAGGAGCAAACGTCAGCATGCCGTGACGGTTACGGATAATCCCGCCTTTAGCGCGGGCCGGAACGCTGGTCATGACAGAATCAAAAGTTAGGCTGACACTGATGCATCCG	200
101010848	CCTGCAGAGTAGCATGTCATTGATTCTACTGTATTGAATTGGCAGTTGGGTTTGTCATGGCATGAACCCTGCGCGGCGTTGACCCTCAACGGGCCATTGTACACATTAGTAGTCTGTGTAAGTCGTAGTTCCCTGTCCCTCACTTACTAGTGATCTCGATGGGGTTCAATGACGGTCCCCACCTGACACTGATGCATCCG	200
101010850	CCTGCAGAGTAGCATGTCATTGATTCTACTGTACACAGCCGCCCATGTATCGTGTACTATCAGAACCGTTTCATGTTGTCACCCAACTTTACAGTAAGTATAAAGGCGGGACGGATAGTCTTAGTAACGCCTTCGAACAGTGCTGCAAGGAAACTAACTATACGAACTGGAGATCTAAGGGACTGACACTGATGCATCCG	200
101010851	CCTGCAGAGTAGCATGTCATTGATTCTACTGTAACAGCCATACCGATGGTCGGAATTGACGCCCGATCCGTCGTAAAAGCTCCCTGAATAAGTTCATAGAACGTTGCACGTGTCTCGGCGCTCAATTAAGTGTAATCATCGCCGACGAAACGAACAATCCAATGTCAGGCGTGCACTACCTTCTGACACTGATGCATCCG	200
101010852	CCTGCAGAGTAGCATGTCATTGATTCTACTGTTATCTTTCTGGAGGATTTAAACCCGCATGCTAAGGTCCCGCCGTTGCAAATCAACTGCGAAGACAGGATTTTCCAGGTAGGCGCTGCTTGTTAATCTTAGTCCTTCGGTACGGGCTAGCTAAAGACGCTGTCATCCACATTAGCGATGTCCTGACACTGATGCATCCG	200
101010854	CCTGCAGAGTAGCATGTCATTGATTCTACTGTTGGGGCACCCAAACCGGGCGGCGGTAAGGGAAAATTATTGTGGGCGCTATAAGATTCCGCCGGAATTGTCTGTTAAGACAGTGGTGCACTAAAGATAGTGGCTGTTAGTATGGTTTGGTTATGACATGTATGTACTTGCGCATTCAACCTCTGACACTGATGCATCCG	200
101010855	CCTGCAGAGTAGCATGTCATTGATTCTACTGTTTGAACCCTGCCCCGTTCGTGCATTAGATGACGCGTTACAAGCACGTAGGTAATTTCCTTACCTGTACTCCATCAGTGTTTAAACCATAGTCTACCAGGAACATCAACTAGGGTTTGTGGTGCCTCACCAGAGTTCCGGGTGGTCCGACACTGACACTGATGCATCCG	200
101010859	CCTGCAGAGTAGCATGTCATTGATTCTACTGTGCTCGCGATCCACATGTATTCAATTCGGAGGTCGAAGCGTAGGCGTGGCAGGTCCCGAACATAAGACTTTTACGTTCAACGGATTTGACAACCCGCACGTGAATCTGGCAGGTTTGCGATTTTCCAGTGCAATGAGCGCAACGTTGGGATCTGACACTGATGCATCCG	200
101010862	CCTGCAGAGTAGCATGTCATTGATTCTACTGTCAGCTCTTCCATCCAGCTCAAGGTAAAAGACGCTATGTCCTGGCTCACAATCCCCGTACAACATCTAAGGCGCGATGGTACCACCATTGGCGGCTTTTGGGGGAGACTACACATGGTGACGAAGTTTACTGGGACAAGTGGCAGGGGGCCCTGACACTGATGCATCCG	200
101010863	CCTGCAGAGTAGCATGTCATTGATTCTACTGTCGTGCCCAAGTGAGCCCGCCGTGCCAAAGAGTCCGAGTGACATGCATATTTGCCAGGTTAGTATGTAGAGTTCGAGTAGTATACCTATCTGGCGTTCTTTAAACCTTGTCGGGTGGACGGTGGCGTATATCTTTGTTCCCCTGAGGGTGTCTGACACTGATGCATCCG	200
101010864	CCTGCAGAGTAGCATGTCATTGATTCTACTGCATAGGCACCACACATGTTCCGTCTCTTGAAAACGCATCGCATCGGTTCAATCCAGTAATTTCACCAGCCGCACTGTGGACAAAAAGCGGATGGAGGGCATTTTAACACTTTGGCTCAGTGTATAAGAGTGGCATAGGTCGCAATGGTCTTCTGACACTGATGCATCCG	200
101010865	CCTGCAGAGTAGCATGTCATTGATTCTACTGCAGCAATAGGTCCTGTGCTCAAACGAGTGCGTGAGAATAATAGCAAGAGTGGAAGCTTCACGACTACGATATCTCCGGTTGGAACTCTAGCTCGAGCGGTCCAACTGATTGTTCGCACGACACGCCAATTACTTTGGCACCGTCTCGCGCCCTGACACTGATGCATCCG	200
101010868	CCTGCAGAGTAGCATGTCATTGATTCTACTGCTAGCGCGACAATCGGCGAAGATGCAAACCGACCTGCTAACAGGAGGTGGTGGCACTTTAATCCCGTTTCAACTTGGAGCTCGAGGGGAACGCCTGATGTGCTACACTAGCTAACATACCATAGTGGATGGTTCTACGGTCTCACAACGCTCTGACACTGATGCATCCG	200
101010869	CCTGCAGAGTAGCATGTCATTGATTCTACTGCTCCGATTACCCAACTCAACGTCTTATCCCGCCATTTCCCAGTCCATCGTTACCGTACAATGTCCCTGTGTAGAACACGGCGTTGCAGTGGCAAGCCGTAAGCCGGAATTAATCCGAGTTGAGCAGGGTGAACTGGAAAGATGGTCTGCTTCTGACACTGATGCATCCG	200
101010870	CCTGCAGAGTAGCATGTCATTGATTCTACTGCTGTTAGTCCCAGCGATGTAACCATCTGCCACGAAACGCACCCGCAATAACATAGTGCCGACGTCAGTATATTCCCCGTGTTTCACGCCATCACCTGGAACATAATGTTCTGCAACGGGGTATAAAAAGCATGATCTCTTGTCCCGTTCAACTGACACTGATGCATCCG	200
101010872	CCTGCAGAGTAGCATGTCATTGATTCTACTGCGGAATCAACGACAGGATTACACACCACAAGCCTGCTCCCTGGACGATATGATACTCTGTGTCCTCAATCTCCGATCCGTCGCTGTTATGTATCCTCGCTGCTCGGCCGTTGTTCGAACACAGGTCCGCAACCCAGTACACATGAGCACAGCTGACACTGATGCATCCG	200
101010873	CCTGCAGAGTAGCATGTCATTGATTCTACTGCGACGGAGCTTGAGGTCGATAAGGGTATACTCTGCCAGTCTTAATACCGCCGGAGCTATCTCAGCACATTAAATAAGACATGCAACAAATGTCTGAGCTTGGAACGGGCAACGGTTCGTACCACGCTAGGAGCCCGCCTTCTGTGTGGTGCCTGACACTGATGCATCCG	200
101010875	CCTGCAGAGTAGCATGTCATTGATTCTACTGCGCTTCATCGCACTAAGGACTGGTGCAGGAAGGAGCGAAGACTACATGGACTTCACCGCCTTTCACATGTTTGTGAAAGGACGTCCGAGGCGAGCTCAATAGATACAAGAGCAACCTCGCTACAGGCCTCTCTTCCCGTGGTCGCTGGGTCCTGACACTGATGCATCCG	200
101010876	CCTGCAGAGTAGCATGTCATTGATTCTACTGCCCGCGTGTCCGTTCGCGCAGTTGTGCCGACTTTCATTTTGAAACCGCAATGGTCACTTTCTGACTGAACGCCAACGCGTCCGTCGGGACTCCAGAAGGAAATCAAACTTTGTACAGAGTACTAGGTGTTAAGGCCTCAAAAGTACTTTTGCTGACACTGATGCATCCG	200
101010879	CCTGCAGAGTAGCATGTCATTGATTCTACTGCCGCGCTGAGACGATAGGGGAAACGACTCGTCCCCGTAACGATGCATCCCCCTACCATGAGATTTATGTGAGTCGGCGACCCGAGCGCAATTCTGCTGGTTTCCTCACTGCCAAGAGAGGCACCAGAAGCTATTAGGGGGCACAAGTCTGACTGACACTGATGCATCCG	200
101010880	CCTGCAGAGTAGCATGTCATTGATTCTACTCCATCGGGAACGGGAGCGCCTATGGAGCAACGTGGCTGGTGATGCCACACGATACATAGTCTAAGAGTCAGATTGAATCAAAGAGTGGATGGATACCGTGTGTCTACAGAAGGGACGATGTGATCCTCTAGGATTAGAATCCAAATGGCGGGCTGACACTGATGCATCCG	200
101010882	CCTGCAGAGTAGCATGTCATTGATTCTACTCCACCACCCCGATAATAATGATTGTAGGCATGTGATTGCGGATTTAACTTCACTCTCAATTGTGGGAGGGCGAAGTCAACGGGTACCTGAGCATCGCTTACATCAGTTTCGGTGTGTGAGACATTCTGGGTAGCCGTCAAAACCCACTAAAACTGACACTGATGCATCCG	200
101010883	CCTGCAGAGTAGCATGTCATTGATTCTACTCCAAGTAGAATGGGAAGCCACGCCTACCCACTCTCTTAACCAAAATGGCCCGAAGCGTGGAGGTGGACGGCTGTTCTTAAGCGGTACCGCCCCAATCGCTCTGCTATTGAGGCCCCCAAACTGGATGCTAACGGATGGAAAGATCCCGCACGCTGACACTGATGCATCCG	200
101010884	CCTGCAGAGTAGCATGTCATTGATTCTACTCCTAATGTGTGCGTTGCCACGCAGGCGCACCCCGTGTGATTAAACCAGTTTAGTCTCCTTAGGGTTCCATTGGAGGGCCGACGTAGGTGCGCATGCGAAGCACATAGCTGTTCAAACGTTTAGTCGCACCACTATGCTATCCAAATTCTACGCTGACACTGATGCATCCG	200
101010885	CCTGCAGAGTAGCATGTCATTGATTCTACTCCTCTTCTATGTCCTCTCCCCCGCAACGGTCTAGTAATCTAGCAGAGAATCCTGAGAAAAGCACTACAGGAACCGTGTGGCTTTCTAGTTCGTCCCTTCCTCTATATAAATTGCTCATGTCGGGGTTCCTAATGCACACATTAAAGTGGTTCCTGACACTGATGCATCCG	200
101010886	CCTGCAGAGTAGCATGTCATTGATTCTACTCCTGCCGTCTCGGTGGGTGTCCCCGAGCTGGTGCTCTTTAGGCCAGTTACTCAGCGTCCCCGTCACTGCCCTCAGCGCCGTAGTATCTGAGTTCGGTTATTATCTCGAAGTACGGCATCTAAAAAGGTTGCTTCGATAGCGTGTTCCGCCTACTGACACTGATGCATCCG	200
101010887	CCTGCAGAGTAGCATGTCATTGATTCTACTCCTTGTACAAGGCCCAGACTTGCCCATACAGTTTAGGCAATCCGGTAAATCTGTGCTGGCGGGCGACTAGTTTATTTAAGAAGATGGGTGTTCCTTCCAGGGCGCACAGGGAGCGAGTGACCTTTAATTCCATATACAATGGATGAATATGGCTGACACTGATGCATCCG	200
101010888	CCTGCAGAGTAGCATGTCATTGATTCTACTCCGGCCGCTGCTGACACAGGAGGTTACAGCATTCAACAGCATCCCATTAGGCTGCAACTACATGGAAGGTTAAAGTCCGATAGTTGTGGGTCGCATGTGCGACCTGCCCATAGGACCTCACCTCCGGGAGGTTCGATTTGTTCCCCGTCGATCTGACACTGATGCATCCG	200
101010889	CCTGCAGAGTAGCATGTCATTGATTCTACTCCGATTGGCAACCGACCGTAGACAGGCAGGGGTCGTGGACCCAGCCAAAAATGAGACACCCATGACCGTACGGACGCAGTGGGAAGCGTAATAAGAGCGTGTTACGTAGTAGCCCTCTAAGGCTTGAGCACTAGCTAAGTTTCGATAGTTCCCTGACACTGATGCATCCG	200
101010890	CCTGCAGAGTAGCATGTCATTGATTCTACTCCGTAGTTGGTTTTGCCATAATGGGACTCAGCCTATCGTTTGGAGCTCACTTACCTGTAACTAGCAGGTCACTGTGATTTCGTGGTCGCCAAGTTTACTCCTTTGCCCATGTTTGTTTCGGCACAAAGGTTGTATATCGGGTCCCTTTACTACTGACACTGATGCATCCG	200
101010891	CCTGCAGAGTAGCATGTCATTGATTCTACTCCGCCTACGCGGAATGGCTCACGATTACGTATCTGGCAAGCACCCTCTCAGACCGGGAAGCAGTGTTCCGTGCCTAGCTAGGCAGGTAGACATATTCCGAACACATCGTCAACATTTAGATCGTGCTTTGCGCGAAGGTTACTTAGGGAGGACTGACACTGATGCATCCG	200
101010892	CCTGCAGAGTAGCATGTCATTGATTCTACTCCCCATCAGTTTGTATATAAGTTTGTCGTTAATAAGGGCCCCTCCCTAGAATTGCGACGTCGAACGGGGAGAGGCGCTACAACCTGTCGCCAGACGTTTCGAGTGGTCCATAGCCCCGTAAGACCTTGTGAACGTCTTAGCTTCGGCCAGCTCTGACACTGATGCATCCG	200
101010893	CCTGCAGAGTAGCATGTCATTGATTCTACTCCCTCAACGACATACAAGTAGGATCATTGCGTGGTAAGTCGAATTGGGAGAATTCTCCAAAATGCCCTCAGCCGGTCTGCCCTCCTAATGCAGTCATGATTCGAGCTCAGGGGTATATTTTGTGGAAGTATCCCTGAGCATTATATGTTCTGCTGACACTGATGCATCCG	200
101010894	CCTGCAGAGTAGCATGTCATTGATTCTACTCCCAGTATTCCGTTGATGCCTTCCGAGCAGTTGAAAGTTTGCCATATAGGATGAGGGGACAACCATCCGGTAACGTGTGCCCTGGTTGATGTTAATAGTCAGGAATCCAAGTCCTCCGCATTTGCATGACAGTCTGGATATCGTGCCATGCGCTGACACTGATGCATCCG	200
101010897	CCTGCAGAGTAGCATGTCATTGATTCTACTCTAGAAGGAGTGGTTAGCGTTACAAGCTAATCGACAACATTTCGCGCACTGGTCGTAGAGGTCTGAAGGCCTTTCCGGTCGCTCTCACAGCTTACCTTTGCCGTAGGCTTGGCCGCGCGAGCATCGCGAGCACCGAAGTGCTAATCGACTTGCTGACACTGATGCATCCG	200
101010898	CCTGCAGAGTAGCATGTCATTGATTCTACTCTACAAGCCGTCGGCTAGTGGACCTTCATTTTGCGGGGCTCGGGTGCAGTAGTAACTCTGTAAGAATCAAAAGAGGGTTATCACTGAGTAATATGCTTCTGATGACATGATAGCAGAGTCCCGGGCCATTAGGACAATCGAACAGGGAATATCTGACACTGATGCATCCG	200
101010901	CCTGCAGAGTAGCATGTCATTGATTCTACTCTTCAGGTCACCATAAACGGGCAATAGAGAAGAGAATCTGACACCGTTAGGGTTAAGTAACATTATCAAGCATCGAGTAAGCGTTGTTACTCCTCAGGCAGGTTTACAGACGCAAAGGCATCTTCTAGTTGCAGACCCTGGTTGCCTAGGGGCTGACACTGATGCATCCG	200
101010902	CCTGCAGAGTAGCATGTCATTGATTCTACTCTTGTGGAGACGGTCATTTTGTGAGGCGGCTTTGGAGGGAACATTAGGACGCGCTCGCTTTCCATACATGTCGCCGGTCGAGGAGATGAGACCCGTTTGATGATTTCTGCGCACGGGATTTCACCCCATGCTCCGACCTGGGATGAGCTGTGCTGACACTGATGCATCCG	200
101010904	CCTGCAGAGTAGCATGTCATTGATTCTACTCTGGGGAACTGCTGGCTAGCTTTCTCTTAAGGTCGGCTATTTACAGCATTGTATATGCCCCATGCCTGAATCGCCAAGTTGATAGTTTTAGGGGTCTCTGTGTACCAACGTGATGTTGACTTGAAGCCCCGTGGCGCCTCCTTAGAACGTACCTGACACTGATGCATCCG	200
101010905	CCTGCAGAGTAGCATGTCATTGATTCTACTCTGACGTGTTTAGTGCGGTGTAGGCGAGATTCCCGAAATGAGCCTTAACCGGCGTGGCGGAATAGCTGTTCGACAAGTAATCCAGACTATACACGCTCCACTATCTAACTAGCTTAGGAGCCTATTATAGGTCAGCCGGGTCCGCCTTGTAACTGACACTGATGCATCCG	200
101010906	CCTGCAGAGTAGCATGTCATTGATTCTACTCTGTCCAGATCCCCGGACCGTGGTGAGCGTGAAGACATATAATTCCCGCGCGCCCATATGGTTTAGCTCTTCGGTTTCTCAAGGTCTGAAAAAGTTGCGAGTGACGAGTCACCGGATCAAGCCACGGATAAGCTCCCCGTAGCCAGATTACGCTGACACTGATGCATCCG	200
101010909	CCTGCAGAGTAGCATGTCATTGATTCTACTCTCTAGGATACGCTGAACGGCCTAGGATACGTTCCTCCTACTGTGACTCTCCCTCCCGGAACACTCGGTATGTCTTAACCTCATCACAAGTAGTAGACGTATACAGCACGACAGCTAATTCGGTATCGTATACGTGTTTTTACGCATCACAGCTGACACTGATGCATCCG	200
101010913	CCTGCAGAGTAGCATGTCATTGATTCTACTCAAGCTGAAATAGCCCTGCCCCGGAGTTAAGGTAACTTGCAACCTTGCGCAATTAGGCAAAGGATTTGGAACCGTAGAATTTCACGCCGAGACCCTCTCGATCCTATGCTAGTATAAGTGACATGCGCCGTCGGGGTCCGGCTAAACCAAAACTGACACTGATGCATCCG	200
101010914	CCTGCAGAGTAGCATGTCATTGATTCTACTCAACGAGCGCCAATAATGGTGCGTTCGTCCCGAGCTCGATGAGTATGCTTAGACTAGTATCGTAGGTTCTTGGATATTCGAAGATGAGCTTGTAAGGCAAAAAGAACCACAGGTCAGGCAATGAAAGTGTAATGCCTAACTCAATTACGAGACTGACACTGATGCATCCG	200
101010915	CCTGCAGAGTAGCATGTCATTGATTCTACTCAAACAGTCGTTCGGCAAGCGGATTCGTAAACGTTTGGCGTGCAGCATTCGGGTCCTCCCGACGATATAGCGCATCCTGTGTTTAGCGCGCTTGGAGAAGTGAACCGCGCGCAGCTAGAGCCAGGGAAATATAAAAAGGGACCTATGTAATCCTGACACTGATGCATCCG	200
101010916	CCTGCAGAGTAGCATGTCATTGATTCTACTCATATCTTCGGACATATTATTGTGTGCAGTTGCCATTAATATGCAGTTTGTGTGGAGGGTGGCGGTCCCGCGTTAGGCATTAGACATACCCTGAATGTCGCACGGAATGTGCCTAATTACATAGACATGATTACGTACGTATTAGGGAGGGGCTGACACTGATGCATCCG	200
101010918	CCTGCAGAGTAGCATGTCATTGATTCTACTCATGTTCGTCAGTAAACCTTGATTCGCGCGCAATGTCAGGTAGTACCCATTGTCACGTCCTGTGTCCCTGTTCCATGGGAGAAAGTTATCGAAGCCTAAGAATTGGTCCGGTTAAGCTGTCCGTTTCATGGGACCCTCGGGTCTTAACAAGCCTGACACTGATGCATCCG	200
101010923	CCTGCAGAGTAGCATGTCATTGATTCTACTCAGCCCTAGGATTAGGTGCCCCTGTAAATCCCCCTGCAGCTTGGGAGATCCAAAACTAAGACTTCGTTTTCCGTTCCTCATCCGCGAACTCGGCCAGCGCTAGCCGAGGACATACCTAATAGGATTTAGTACGCAAGAAGTGCGTCAAACTTCTGACACTGATGCATCCG	200
101010924	CCTGCAGAGTAGCATGTCATTGATTCTACTCACCGTCAAGCCCCGATTGCTTGACCGCCTATGGTCTTACACGGTATTCTTTAATCTGGAGGGCGTCATGCTCACAGTAATTCACCATATCATATTCCAAGCAGCTCCGGAAGGCGGTAGAGGCGCGCAGCACTTATCGAGCTAGACCACACCTGACACTGATGCATCCG	200
101010925	CCTGCAGAGTAGCATGTCATTGATTCTACTCACTAAGTTGAGCTAACTCAGCGCATCACTAGTTGTAGGGCATCTGCATGTCTCCTACTTAGTTACGATACTCATACGGAGCTGTAGCCGAAGGCATGTAGGCACATAGCTGGAGCATGCACCCAAAAGTAGAGGCGGGTGTCTCGATGCAACTGACACTGATGCATCCG	200
101010926	CCTGCAGAGTAGCATGTCATTGATTCTACTCACACAACACGAGACACGGCGGGATCGCAGCCTTACTCTGCCCCTATGGGGACCTAGACTGCTGGCATAATCTTTTGTCGGAGTAGAGAGCGTCTCCCCTGACCTTTGAACATCCGAGTTAAAAATATTAAACGTTAGCAATGGCCCGGCCGCTGACACTGATGCATCCG	200
101010927	CCTGCAGAGTAGCATGTCATTGATTCTACTCACGTCTGGATAAACCCGTAGCCGCTCAACCAGGTCGACCTCAAGCATCATAGTACTCCATCATGAACTCTACGTGAAGGTACTCGCATGCAACCCCTTACAGGACCCTAATGTTCCCAGCCCTTGTGTGCTCGCGTGGGAACGAAAACTTTCTGACACTGATGCATCCG	200
101010928	CCTGCAGAGTAGCATGTCATTGATTCTACTCGATGGCGCGCCAACGGGGCCTGTGACATTTTAGACGACCGGGTAGTGAAAATCTCCAAATGCTGGCCCTGACGAGTGGGTTGACGCTTCCAGTAACTTTGTGGATCGTCAGAAACGAGATACACGTGGGGTCAACTTCAGGAGGGAGCACACTGACACTGATGCATCCG	200
101010929	CCTGCAGAGTAGCATGTCATTGATTCTACTCGAGCCGAAATCCACACTTTACCTCACGTAACCGAAGAGACGGACATTCGGCCGATGAGAATGTCAGCACAGACACGGAATGGCTTTTGACTTATCCTACGCTGAACGTACTCAGACGTTTACGGGACACGCCACGTGCACGCCGTCGGCGTCTGACACTGATGCATCCG	200
101010931	CCTGCAGAGTAGCATGTCATTGATTCTACTCGAAGGTACACATGTGGCTGACTCGACAGTGTATTCTTTGTCGATCGTGTCATGACTGCCAGAACCGAGGGGTTATACGTTTTCGACTGTTCAAAAGTGCTAGTCCAAGTCCCGCCGCGGCCGCACGTCCAGGCCCATTTTCATGCTTCCGACTGACACTGATGCATCCG	200
101010933	CCTGCAGAGTAGCATGTCATTGATTCTACTCGTCGGTGCCGATTCATTCTTTCCTGAAGAGTTTATATAAAAACGCTCCTGCAATCGACACCTGAGATGGGGAGGACCACTCGCGTGCTGCGGCACCTCAAAGCTGAGTTCTGGTATAGGGCGCCCCAAGACCTCGATCAAACCGCAGTGGACTGACACTGATGCATCCG	200
101010934	CCTGCAGAGTAGCATGTCATTGATTCTACTCGTGACATGCATAGGGGTTCGCGTGCCCGAAAGCCTGTGGAGGGGCATATCACACTACAAGCCTTAGAGCTAACTACCGTTCGCTTTCGAATAATTCATCTGTATTTTCACCATTAAAGGCTCACGGGGCGAACCGTCACTTCGCCTGATAACTGACACTGATGCATCCG	200
101010937	CCTGCAGAGTAGCATGTCATTGATTCTACTCGGACACACGCGCCGCGGAGATGTCTGAGATAACCGGACTCCGGACCAATCCGGCGATCAACCTGCTGCCTTTCGTCATGCGTGTGGTAGCGCCACCGAGTCAGAGTAGGCTGCTCCCTATCGTAAGCGATTGTCGTCATTGCGCAAGCGTTCTGACACTGATGCATCCG	200
101010938	CCTGCAGAGTAGCATGTCATTGATTCTACTCGGTCGAGCGGTCCCCGCGCAGGATAACGGCTTTACTCCCCTCACATTTGACCGAACGTCGATACTGTACCATGGAGAACTACCCAGAGGTGAGTGATAAACTAAGTCCTGCTATACAAGATATCTCGTTAGGGCGATACATAGACGAGGTACTGACACTGATGCATCCG	200
101010939	CCTGCAGAGTAGCATGTCATTGATTCTACTCGGCAAATAGGCACCAAGGCAAGTGCGTGAATGTGCGTTCTACAATGAAAGGGACTCTACGGATATCCGTGTCACTCCATACGGGATGAATGGGTCGACGTAGCAATGCAGCGGCTGATTCGTGTTAATTCAGCGCTGCGGACCTCAATTCGCTGACACTGATGCATCCG	200
101010940	CCTGCAGAGTAGCATGTCATTGATTCTACTCGCCATTCGGTACCGCAGTGAGGCTTTGTTGGATTTACCGTCTCTCGAGATATTTCGGCATCAAGTTTGGGACGACGGATTGACTCAGTCCTGGAAGAGAATCTCAGACCTGGATGTTTCACTGTTCAAATAGTAGCTTACACGCTGTTTGACTGACACTGATGCATCCG	200
101010941	CCTGCAGAGTAGCATGTCATTGATTCTACTCGCTCTGCCAGGACTTCTGAGCACCAACAGACCGCCCGCTCGGAACGTATAATTACCGTGAAGGCAATGACATAGGTAAACCTTGCTTAGGAGTCGGGGGCCGTGGCAGCCGTGGTAAACACGTGTGTAAAGTCCAATCTCATGGATAAGCACTGACACTGATGCATCCG	200
101010942	CCTGCAGAGTAGCATGTCATTGATTCTACTCGCAGGTCTCCCCGCACGCACATAAATAGTAAACCCACTCTTTCTAGAGTCGGACCGGGGGCAACTGTTCCTCCGCTCGTCAACGAAATTGCGACACCTCATGAATATTTCTACAGAGTGACGTCATTGGATCTGAGTCCTAGTTTATCCTCCTGACACTGATGCATCCG	200
101010943	CCTGCAGAGTAGCATGTCATTGATTCTACTCGCGTCATGTGTCTTTACTTTGTAACGCGAAATGTGCGATCGCTTTCAAGCATCGCTGCCAGGGCCTTTTAGCTCGACTAACGTGGTGCTCGCACGACTGAGTGGTGCGACGTAGGAATAACCGTTTTCTTATGGATTTAGTGTTGATTGCGCTGACACTGATGCATCCG	200
101010944	CCTGCAGAGTAGCATGTCATTGATTCTACAATATTACCCTTCGCCGTCTATACTGTGGCGGCATGTTTTGAATATGCCTAAGTATTAAGCGGGATTGGCATTCTACTTGAACACCGCTGGACTGACAGTTTCATAATAAGCACCTTTCGTAAGGCCTGGTGTCCGGACCCGTCGCCATGGACCTGACACTGATGCATCCG	200
101010945	CCTGCAGAGTAGCATGTCATTGATTCTACAATAGTCGAAACTCCTGTGCAAACGTTATTGTCGTGTTCCTGCCGCTACATTGAAAGCGGCTTTGACCAGCCCGAGTCATCTAGCCAGTGGGGATCGGATGCCCACATTTGTTAGACCACAGGGACTGGGACTACGCACTACCACATGGGGACCTGACACTGATGCATCCG	200
101010949	CCTGCAGAGTAGCATGTCATTGATTCTACAATTCCAACGCATTGACGGGAGGAATGAAGCTCAGATCTGTGGATGGTTGGGCCTCACACCGAGGAATCCAGCATGCTACAAGTTGGACCGGGCTGGTGCCTGCACTTATTGTCTTTGAAGGTGTAATAGTTCTCTTGGTTTGACCCAGGCGACTGACACTGATGCATCCG	200
101010952	CCTGCAGAGTAGCATGTCATTGATTCTACAATGGCAAAACCGAGTTCTTAGGCTTGTACCCGATGTTGAAACTGAATTCGTTGAGTGTCATCGCGACAGACTGCACAGACGGCACAGGTTCTTTTATACTCCCTCGATGACCCTAGTGATAAGAATGCTTTAGATCGCAAACAGGATCAGGGCTGACACTGATGCATCCG	200
101010953	CCTGCAGAGTAGCATGTCATTGATTCTACAATGACAAGCGTTGCATTGAGGGTAGACTATGAGATTATCAGTGCGCCCGTTTCGTTATAAGCTATCCATACGTCTCTGACGCCTCTGCGGATTGATCAATATCCGAGAGTCTCACGTCGTTGCAGAGATACTCATTCGCTAGGAAGTGAAAGCTGACACTGATGCATCCG	200
101010954	CCTGCAGAGTAGCATGTCATTGATTCTACAATGTGCTTGCCCTCTCTCGGGGAGGCCTCGTTTAGCTTGAGAGTTAACTCGACAGTCGGAATCTAACGCTCTTGGTACGGCGTCGACCCTACTATGTGTATTAATCGGGGAATGACGAGATGTCCCGCCTGCCTTTCTGATAGTATTTGACGCTGACACTGATGCATCCG	200
101010955	CCTGCAGAGTAGCATGTCATTGATTCTACAATGCAATTAAAACGTTCCAAGTAGTGTTCCGCTGGGAGATCGGCTCGTACAATGCCGCCTCCTTGTCTCCTAACGGTATGCTCAGCATTAGTGGATCGCCCCGAGACGTGAGCTGTCCTCGGTACGTAGTAGACGTATTTGTCACACATATACTGACACTGATGCATCCG	200
101010956	CCTGCAGAGTAGCATGTCATTGATTCTACAATCCAAGAATCTTCATATTACCTCACCCCGATCGACCAGACGCATTAATAACTGTAGCAAGAGGACATGCTGGAGGACACTCCCAGATGTGGGCCCCCTGGGCTTCGCGCTAGGGCTCGCTCTATGTCGAGGAAACCGTTGAACTGTTCTCACTGACACTGATGCATCCG	200
101010958	CCTGCAGAGTAGCATGTCATTGATTCTACAATCAGCTACAGCCACTGAGATACGACCATGCCCTGTGCTCACAGGTACGCTGGTTAGCCCAAAATGCATCTGGTGCGACTGATCCGTTGCAACCTAATTGGCCTCTAACTTATCCCTCCTGATGGGGACCAGATAATATGGACCAGAAAGTTCTGACACTGATGCATCCG	200
101010959	CCTGCAGAGTAGCATGTCATTGATTCTACAATCGGCGTTTTAGGAGCTCAAGTATATCATTCATGTTCTCGGTAAGCCCGCCAAACGGCAGAAGGACGACACGTGGACTCTCTCGGGGATGAAGGGACACAACGTGCACGTTGCATGTTTCTTGGAACGATTGCGCTATAGGACTCGCTCTTCTGACACTGATGCATCCG	200
101010960	CCTGCAGAGTAGCATGTCATTGATTCTACAAGATTGTTACAGGACGTTTCGCGGCCATTGCCAGTCGAATTTGCCTCCCGGCTCGTCGCAAGTGATCAGTCCCGCGGGCTTCCCCCTACCGGTCCCTCCTGATTGTGCCTTAGAAGGACCGTCACCTAGATGTGGAGCGTAGCCTCAACACGCTGACACTGATGCATCCG	200
101010961	CCTGCAGAGTAGCATGTCATTGATTCTACAAGAGTATGTATCAGCTGCCCGTCTGCCTGGGGTCACGAGTAAGACGCACAGTGTACCGTGTTAGTGTTTGAGGACTCCACCCGGGATCATGCAGCATCCCGTCCAGAATCCCGGCAGTCATTACGTGATGTCTCGGCATATCGTGAAGCTTTCTGACACTGATGCATCCG	200
101010962	CCTGCAGAGTAGCATGTCATTGATTCTACAAGACGAGCCGTTGATCCAGCCTGCGTTAGGCCTAAGTCCGCATCGGGCTGGTACTGGAAGTGCCCTACTACAAGAGGTGAAGTCCTGTATAAATCCACTGGTATCAGCTTACGATTTCTTAACGTCGTCAACGCTTCCACAGGGGTCATGAACTGACACTGATGCATCCG	200
101010963	CCTGCAGAGTAGCATGTCATTGATTCTACAAGAAAACACATACCCTCTGTCCTGCACAACAATTTTGCCGCTGCGGGTATTCCTGGAGTGTTACTCCAAGGACCAACGAGAACATCAGGGACCGACTGTCTGGACCATACCCAACTACCAATACGATAAGCATATGCCTATGTCATTCCCGACTGACACTGATGCATCCG	200
101010966	CCTGCAGAGTAGCATGTCATTGATTCTACAAGTGCGGATGCTCTCCTGAGTAAAGTCCTGCATAGGGCTGGTTACACGCCTTCATGTTGGGAGATCCCGAGGAAGTCCTCGAAGACTGATTGGCCCTCAGGATACGAAATACCGAAATTAACTAGAGCGTAAGTTCCCTTGGCGCCATCAACCTGACACTGATGCATCCG	200
101010968	CCTGCAGAGTAGCATGTCATTGATTCTACAAGGGGCGCTCTCGACTAACAACAAAGTAAACTTGGGAGCTTATTTATAGAGAGGCCGCGATGTCTTGCAGTGAGGCTTCGCACCCTACAGTAAGATGTGCTTAAGGCCTGTGAAGGCTTCGCTAGGCGCCAATATGTCTCGCCCTACTCACCCTGACACTGATGCATCCG	200
101010969	CCTGCAGAGTAGCATGTCATTGATTCTACAAGGACATCGAATATCTCTCTCCCTCTTTGACCTTCTTACGACGCGCACGCAGGTTTAAGTCTGATAAGATAGATTAAGGCTTACGATTCATAGTACCGCTCCGGCTTTTCGAAAAGAGCCGGACCCCACTCAGTCATGTAACTTTCCTTTGACTGACACTGATGCATCCG	200
101010970	CCTGCAGAGTAGCATGTCATTGATTCTACAAGGTGCACGCCGCATTTATATCGGCACAGACCATGCATGTGGTCCCTGGGTCAGCCTCGGTTGGTCCTCGTGAGTTAATGCACGCAGTTCTTAGCAGGACTCCAAATACACTCTTGCCCCTCACTGTTCAGTAATTGGATATCCGTGTAGTACTGACACTGATGCATCCG	200
101010971	CCTGCAGAGTAGCATGTCATTGATTCTACAAGGCTGCTTATTACCCCAGAAGCGGGCAGCATTCGGCATCAGTTTCGGCCAACGAGGTCAACTGGGATCCCCTGTAAGTCTACTCTCAACAGCTGCGGGCAAGATATTAGATTCGAAGGGAGGCCTCTGTGCAGCGTATCTTGCCGTTATTTCTGACACTGATGCATCCG	200
101010974	CCTGCAGAGTAGCATGTCATTGATTCTACAAGCATGGGAATTTTGAGGCATTCGACCTTGCCACGCAGAGAGATAAATTCTACTCACACTTCCACTGCAATAGGTAGCCCTTGCATTAGGACTAGTCGCCATACCTTTTCACCGGCTCGCGCGCGGGGAAGGGACGAGGACGAGAATATATCCTGACACTGATGCATCCG	200
101010975	CCTGCAGAGTAGCATGTCATTGATTCTACAAGCGAACGGGAACCCGGGGCCTCATTAGTTTAAATATTGTCCGTAAATAATGGCGACCCGCGGTGAAGTTATCAAAACGGCCCGTGTCTGCGTCACCTTTGTCCCAGACATGGCAGTGTTCAGATGGGTAATCTCATGACAAGTTATCTGTTCTGACACTGATGCATCCG	200
101010978	CCTGCAGAGTAGCATGTCATTGATTCTACAACACTGACTCATCGAGCGGACAGAGCAGCCATAGCATGGTTAGTAGACGGGGGATCTCGTTATACGTCTGAAGACCGAAGTCGTCATTCGGATCTCTATAAAGTGTCAATGCTAATCTGACCGGCAGGAAGTTCCGCTCTCCTTTTACACCCCTGACACTGATGCATCCG	200
101010979	CCTGCAGAGTAGCATGTCATTGATTCTACAACAAGAGTATGCGAACTTCTCACTCGGTACCGGCCACCATTATTACCGCAGACGCAAGGAGGGCGGACAGATTTATCACGACGTATCAAAGGCCCCTTGACAGCGGGGACGTCTGTATACTCTCAGACTGTAGAGAGACCTAGATCTCAACCCTGACACTGATGCATCCG	200
101010980	CCTGCAGAGTAGCATGTCATTGATTCTACAACTAGCAGCGGCCACTGCAACGGGGCTCGTCATAGACGGGATCTCAAGAATATCTTGCTTAGCTCAACCCTAGCCCGTAAAGTAAAATCGCTTCTTACAGATAACACCACACTCTCGCATGGCAATCGTCTTCCACTCCTAAAGCTTTTCTCCTGACACTGATGCATCCG	200
101010982	CCTGCAGAGTAGCATGTCATTGATTCTACAACTGTAGTAAAGGTAACGGTCTTTTCCACACAGGCTTAGCGCTTTATAAGTAGTTTTAACGTATCCTTCTAAAGGCAGCTGTAGACATAAAGGCACCTCTTTCCCCAAACCCTATCCCGCTGACCAGTTACAGGATCCGCCACGGGATGTTGCTGACACTGATGCATCCG	200
101010983	CCTGCAGAGTAGCATGTCATTGATTCTACAACTTCCGGGTTAGATTGCCCCTCTTTGTTGTGTGACTTTCCCCGCTGCGTCGCTAGCAGTTTGTCCTCTCGAGTACCTAGGTGACAACGAGCACGCTGCACCGTCGAAACTACACTAGCATAGCATAGGGCCTAACCAGTGTGATCTCGGATCTGACACTGATGCATCCG	200
101010984	CCTGCAGAGTAGCATGTCATTGATTCTACAACGGACGCCACGATCATTAGTAACTCTCCAGTTACGTACTTATCCAAAGACGTAAGCACACACCATTGGTCCGCCACGGGCTAATAGATTGCTGCCGTGTCTGCCGTGCAATACTGGGGTTTTCCGAAGGGAGTTCAAGACTACAACTTGATCTGACACTGATGCATCCG	200
101010985	CCTGCAGAGTAGCATGTCATTGATTCTACAACGACGCTATGCCGGTGTTGCCGTTTGACAAGCACGAGTTGCCGATTGGCAAGCAATTGTTGGCGACGGGAACGAAGGCCGACAACTGAAGAGAAAACTACCTTACGCCGATGCCATTATGGAAGATCAAGCAAGCGCAGTGAAGACCTTTCCTGACACTGATGCATCCG	200
101010986	CCTGCAGAGTAGCATGTCATTGATTCTACAACGTACTAAACAACTTTAGGGGGTCGATATACGCTCCTGGACCTGAAGCAGCCGTGAGTCGCGGAAACTGCTGCAGGATACACATATAAACACCCATTTAAAGCTGGAGAAAGACCCTATTTGCGCTTGAATCTACATTATATGTCGGCCCTCTGACACTGATGCATCCG	200
101010987	CCTGCAGAGTAGCATGTCATTGATTCTACAACGCCGCCAACTAGGCGCTGAGAAAGGAAATTCTTTAGGAAAAACCACGAGAGCGCGCCTCAGGCGACGTCCATGTGCCAGACTTCTACAATCTTCCGCTCTCTTATCTTACTCTTATAGCCGTCATAAACCCGACTAGGGCTTCCACAGCTCTGACACTGATGCATCCG	200
101010988	CCTGCAGAGTAGCATGTCATTGATTCTACAACCCTCTGTCTTCTCCCACCAACGGCCAGTTCCATCGGAAAGTGGTGTATCAACTTCGAAGCGTCCACTCACTCTGCACAAAGGTCGAGGATCCCAGTTATTAGCGGGAATGGGGTGTGCTATCAAAATACGGGGATCTAACAATAAGGGATCTGACACTGATGCATCCG	200
101010989	CCTGCAGAGTAGCATGTCATTGATTCTACAACCTTATAGTACTCATCCAGAAACCTTGGGCGGGTGAATCGTTCGAAACACACGACTCGGACGGAAGTGTCTTAGAGGGATGAGTATTGTCTTTACCCGTACAGTGGCCCTGTCACATTGTTGCTTATAAGTACATCCGCGCGAGCGATCTCCTGACACTGATGCATCCG	200
101010990	CCTGCAGAGTAGCATGTCATTGATTCTACAACCAATGTCGCCACGACTATGTCACGCTCGAACATCGAGTCGCGTGACGCAGTGGCGGACACAACAGGAAGCCAGTTGTGACTGGCCCTGCCAATATCGCCACAGGATTTACTTGCCCCCAGGGTTAATTGTTGCCCCTCGCACGCTTAATTCTGACACTGATGCATCCG	200
101010992	CCTGCAGAGTAGCATGTCATTGATTCTACAAAATCTGCACAGCCCGCACTAGCACTGCCCATCATCGGCAGGCATAAGAACGACAGGTCAAAGGGCCCGCTGCACCTGCTGCCACCATAGTAAGATTGCACACTCCGATGGCCTGCCGTCCTCTCACAGGACTACTCGGCAGTCTGAATGAACTGACACTGATGCATCCG	200
101010994	CCTGCAGAGTAGCATGTCATTGATTCTACAAAACAATCAGCAAATGCACATAGCTAAGTGATCCGACGACTCAAATATACCTCACTCAAACCTTATTCAGGGCAGAGGCACGCAACATGGCCGTTTTTAAGGGCTGTATTGAGCTACCCCATGGATGTTTTGAACCGAATCACGCTCGCGCCCTGACACTGATGCATCCG	200
101010996	CCTGCAGAGTAGCATGTCATTGATTCTACAAATATACCAAGCCCCCGAAGCTAAAGGGGGCCCTAAACCCGCCCTTATAGAAGGCACCATCTAGCACACACCGTATAACCGAATTTATCGTATAAAGTTTCGAAAGGCGCACCGTTACTTCTGTAAATGCTGTGGCGACCACACTATCGACACTGACACTGATGCATCCG	200
101010997	CCTGCAGAGTAGCATGTCATTGATTCTACAAATCTTACGATCAGGGCGAGCAATTGTCCACACCTTCCAAACGCTCAGGTGATTCTCCCTGCTGCGGCCTGGGAGGATACCCGGCCGGATTACAATAAGGACCCTTTCGTCTGCAATTTCCGCCTTACAAGTGGTACGGTCCAGAGTTGCGCCTGACACTGATGCATCCG	200
101010999	CCTGCAGAGTAGCATGTCATTGATTCTACAAATTACCGCAATAAAGGCTCTACACAGGCCAGTTGATGCGTAGAAGACTCAAATGATGGTTGCTGGGAATATAGTATATCGAGGTCTCACTCATGAGCCGCGGAACTCGGGTTAATACAAAGGATCGATCAAGGATGCGCGAGCCGACTGCCCTGACACTGATGCATCCG	200
101011000	CCTGCAGAGTAGCATGTCATTGATTCTACAAAGGCTTCAGACGGTCGGTGGGCCGTCCCCTCGTGTAAGTAAGCGGCTCATCAATGGGAGGGGTTAACATTGCGTTCATCTCTAGACTGGGGTAGTTTCTCTGTAGCTGGTATAGTCTATTGGTGCACGATGCTTCCTCAATAATTTGGAGACTGACACTGATGCATCCG	200
101011001	CCTGCAGAGTAGCATGTCATTGATTCTACAAAGATGCCCCTAAAAGACACTCAAAGAACCTCCGATGTCTTGTTGACGTCTGGCAAACACCTTCTCTCTAAGGTTAACCCTACAAGCGGCCAACGATTGAAACCTTAAGGGTTGGTGGTCTCGCAGGATATCATATCGGCACCTCCACAGCACTGACACTGATGCATCCG	200
101011003	CCTGCAGAGTAGCATGTCATTGATTCTACAAAGCTCAGGGGCAAGGCATGTAGTATACAAGAACCTAAGTCTCGCAAGATGAATCACGGAATCCTGGTCTGCAAATACTTGCAAATCGGGCCTAGATGATTGCGAAGTCGAAGATTTACTATGAAATCACTGGCCAACGCGGTAGAAGGCGCCTGACACTGATGCATCCG	200
101011004	CCTGCAGAGTAGCATGTCATTGATTCTACAAACCATGGGCTTGTTTTACCCCTCTTGTATAACTTACTGCGCAACTCACGCCAAATCGCGTCTTGGAATGCGGATACCTACCCTGCACTCCTTTTATAACCTAACGATCTCGACGTCCCGACGTATGCGTTTCACAAAGTGAGCCCATATATCTGACACTGATGCATCCG	200
101011005	CCTGCAGAGTAGCATGTCATTGATTCTACAAACTTCTGGCCCGTTCATGGTGAGATACCGGGTCGCCAAAGCCCGTGTGGAGAGTGGGTATTTGTGAAGCACGTGATGGTCATGGTAAAATCAGAATCGTGGCGGTCTCTGCAAACCGATGGTAAATTTGATTAGAGATTTACAAATGTGAGCTGACACTGATGCATCCG	200
101011007	CCTGCAGAGTAGCATGTCATTGATTCTACAAACGGGATATCCCTTTCGGCAACTTACACTGAACGCACAGTAACTTATGCGCAGACCAGGAAAGAATCTCGCCTGTAAGATGCGGAAGGCACGATTTCTTCATCCGGGGGATAAGATGTGGAAAGTGGTGGAAATCACTGCCAAGTCATGTACTGACACTGATGCATCCG	200
101011009	CCTGCAGAGTAGCATGTCATTGATTCTACATAAGACCGACGGAATGACAACCATAACCATCACTTAGGTTGGGTAAAACGAACCGTCTTTCGCCGAGACGAGACGTCTCGATACCTTCAATAGGCCGAAAAGGGGTGTATCGCCCACTGGCTCTCTGGCCGTTCGGTCTTACGCCTGAGTACCTGACACTGATGCATCCG	200
101011012	CCTGCAGAGTAGCATGTCATTGATTCTACATATAGCGGCTGAAGTCAAAGTCAGGACACGCCAACAAAATCGCCTCGCTAGCGGATCGTATACACGCTTCCTTTTCACCGTATACTTATACCCCAGGTGGTAATGATACTCATAGTAAGCCCCCATTTTGGGTTACCCCAGTCAAAGGTGCTCTGACACTGATGCATCCG	200
101011013	CCTGCAGAGTAGCATGTCATTGATTCTACATATCAGATTACTTTTCCAGCGAGAGCTGCACCATATGTGTTCGTATCTGCGTATGCTATACGGCCTGGCACCACCAACTAATGGTAGGAAACATGGTAATTGGCCTGGGACGGCGTAATCTAGCTGGGCTCATTCACTCAACGTATATCTACCTGACACTGATGCATCCG	200
101011015	CCTGCAGAGTAGCATGTCATTGATTCTACATATTTAAGGCCCATGAGAGCGGATTGTATGGTAGGGGTCCCACTAGTCACGCCTTATCTATGGTGGTTCCTCCAGGGGGCCAGGACGGGACCAGCATCAAGTGAGATCCGGCAATATCATCGACGATGTGCCACAGCAGGTTCAGCTTGAAGCTGACACTGATGCATCCG	200
101011016	CCTGCAGAGTAGCATGTCATTGATTCTACATAGGCCTGGGGGCAGATAGATTGCTACCGTCCGATAACCTAAACGGTCCGGTTAAAGTTAGTCGCAATGAGAAATTCTAGAGTGCGAACTTTCGCTAAGAGTGCGTTAGTAACAGAGTTCCTACCCAATCAGGACAACGCTCGCGTACGTAGCTGACACTGATGCATCCG	200
101011017	CCTGCAGAGTAGCATGTCATTGATTCTACATAGAATCTCTTAGGTTTTCCCTACAGTACGGCGGCAGAGATCTCTTGAATCACGTATTTTGGAAAGACCCCCTAGAAGGTGGAGCTCCAGCCTATAGGGTGTTGAAGCATATATAACTCTCCCGGACTAACAAGTTGTGCGTCTGGCTAGCACTGACACTGATGCATCCG	200
101011018	CCTGCAGAGTAGCATGTCATTGATTCTACATAGTGGCCTCGGGCGCATGGAAATGAGCAGCGAGGCGAAATGAATGCGTTTACATTCTCTCGCGCAAGATATCCTAGTTACCAACGAGTGATAGGATGATTCTCCACGCCTGACACCGATTTTCATAGTTGTTGCTCGCGTCCTAAGCACCCCTGACACTGATGCATCCG	200
101011019	CCTGCAGAGTAGCATGTCATTGATTCTACATAGCTATTTTTCCAACCGCACCCAGTACACTCACACCGAGGCAGGTCAAAACGGGCTTCCACGCTTCACCATATATACCAATGTACGACATGCCCGAGCGACCACCCATCTGGGACATCACTCTCCTGCATTCCTGCGACCCCTTATAAGCTCTGACACTGATGCATCCG	200
101011020	CCTGCAGAGTAGCATGTCATTGATTCTACATACCTCTGTTCAATAGGCTCAACGCACTGTACTTTCGAAAGGAAACACTAGCGTGGTAAAATTTACTTGCCGCTCGTTAGACTCGCAGTGTCCATCGAGCTGTTGCCAGTCGACAAAGAGCGGTACAGACGAACTGGGTCTATCGTATGATGCTGACACTGATGCATCCG	200
101011022	CCTGCAGAGTAGCATGTCATTGATTCTACATACACGCAGCAAGTGAGATTGTGAGGCATGAGCGGAGGACCACACTATATTGCCCATTATCCGAGTCCTCAGCGCTCGGCCAGTGTCCAGACCGAGTCACCAGGTACGATGTTAACACAGCTCGAGTCGGGCCCGGTTCGAAGAAATACTTCCTGACACTGATGCATCCG	200
101011023	CCTGCAGAGTAGCATGTCATTGATTCTACATACGAGACGTTCTGGCAGGCTCAGATTGATCGGGAGATACTTGGGCAATGAACGACATCTGTTAATCACTCGCAATAAGCTACCCCAATCCTGCTCCAGACTAAGCAGTATAGCTTGGAAACAAGGGAAGCCATGGGTATGATCGGTTCACACTGACACTGATGCATCCG	200
101011024	CCTGCAGAGTAGCATGTCATTGATTCTACATCATAGTGGAGCGTCGGGAGGGAACCCTTCTATCCTGATTGCGTCATCCGCACCATGTGATGCATCGCAGGAAGGCCCAGGCCCGGCAATTATGAAGTGTTATGATTGGGAAAGGGCCCCATTCACGGCCAAAGATTCATGGCGAGAATATGCTGACACTGATGCATCCG	200
101011025	CCTGCAGAGTAGCATGTCATTGATTCTACATCAGGTACAGCACCCCTCGGGGTGCTCCCTCGTGCATCCCCGCGTCTAACACGTTCTGAATCGGAGATGCTTCTCGGGCCTTTCAGGTTAGACCTACGAATTCTGCCGATCCTTCGTCGGAATGGGATGTTAACATTTACCTAGGAGCGAACCTGACACTGATGCATCCG	200
101011027	CCTGCAGAGTAGCATGTCATTGATTCTACATCAAGATCGACGGTAGCCTTGGGTAGACAGTCCAGCTGCAAAGCCTTAGAACGGCCACAAGGAAGAAGCTGTTAGATCGCTGGGAGGGTACTTGGTCTTCTTTTCCACAGCGAGGGGGCCGCTTGTGAAAGATCGCCGACCACGATAAATATCTGACACTGATGCATCCG	200
101011028	CCTGCAGAGTAGCATGTCATTGATTCTACATCTAAGCCGCATCTACCTGAATACCACTGGACCTGCACCACAAGTATCTGCATGTGTTAGAGAGGTGCGACGACTTGCTCAAACAGTCGTGACAGCCACCCTGTTCCCTCTCTATTGGACTGTGGTTGACAGATTCCGCTGTGACTCGGCGTCTGACACTGATGCATCCG	200
101011029	CCTGCAGAGTAGCATGTCATTGATTCTACATCTCCTAGGGAAGGCTCCGTACTGGCGCTAGTTTTGTCTTCCCGATAGATCGATTTATTGAACGAAACAACTTTTCGACGTTCGGGCAAGGAACTAATCGAGCCGGCTTAATACAACCCTAGGTATTGACTGATGGTCGGGTAGGTATACATCTGACACTGATGCATCCG	200
101011031	CCTGCAGAGTAGCATGTCATTGATTCTACATCTTCGTGTTTAGTTCATGTGGCCGGTTCTTGGCAGACGAGAATAGGCATTGCTACATATCTACTTGTCAGGCTGGTGATATGGATAACTTAAAGGAAACGACAGAGCCATCCTGTCTATGCGTAGAGTTGTGGCTGCAGAGGGCATCGAGTCTGACACTGATGCATCCG	200
101011032	CCTGCAGAGTAGCATGTCATTGATTCTACATCGGTGCGGGGACCATGTTGTGAACTTCTCACCTCGCCTAAAGCTTGGGCATATAGAGTTATTTCGCTAGGAAGTGGATCAGGCTTCGGTACTATGCCCCACAGCCAAGAAGTTTCACTCTCTGCCCAACGTTGCCCAAAGGAACAGCTCCTCTGACACTGATGCATCCG	200
101011033	CCTGCAGAGTAGCATGTCATTGATTCTACATCGATCTCATGTCAGCACCCATACCACAATATGCCAAGCATAGTGGTTTATGAAAACCGGCGGTGCAAAAGCAGGGTGGGTTACAAGGGGTAATAGTCACGAGGCGAAACACGGCAGCCGCACCGTCACGACTATATAGAGCTGGAGACACTCTGACACTGATGCATCCG	200
101011038	CCTGCAGAGTAGCATGTCATTGATTCTACATCCAACTTAAGTACCAGCTTTGCGCAATCCGAGCAATAACCTTAACCTTGTGAAGCAGAGCTCACAAATGACTCACACGTCGACGGCACCCGTGCCGACACTGGACAGCACTGTTGCTATAGCCCTATATGAGGCAGTCCGTCACTTTCCCGCTGACACTGATGCATCCG	200
101011039	CCTGCAGAGTAGCATGTCATTGATTCTACATCCGCCGTGGAGACCAGCTAGGAGTGTACAGAGTATCAGGCATTTATTTCCGTATCACAGTCTCGGGCCTAACCACGGCGATTCGAGCAGTGTTAACATCTTGTATGTCCACCTCCTTAATTCAGTTGGGGCTCATTAGTTGGAGAAAGTGCCTGACACTGATGCATCCG	200
101011041	CCTGCAGAGTAGCATGTCATTGATTCTACATGAGTCAATTAGTAACCAGAGGACCATCTTCAACCTTCTCCCGACTGTGTTTGGCCACCCTTATCGACCTACGGAAAGCACATATTGGGTTACTCACTTTTGTAGAATAGATATCCGGTACGGACCCAATAACTACGAATCGGTTCTCAGTTCTGACACTGATGCATCCG	200
101011042	CCTGCAGAGTAGCATGTCATTGATTCTACATGACGTGATATAAAGGAAGTGGAGGCAGAAGGATTGTAGAAACCCCATATACTTATGGACTGTAGGACCTCGAAGGTGTGCACCACGGCGCGTTATACGAGAGGGCCCTGGGGTGACATCTATGTTATCGAGTATGATCAGATTCGAAAACCCTGACACTGATGCATCCG	200
101011044	CCTGCAGAGTAGCATGTCATTGATTCTACATGTACGCGCTCCCTGTAGCGCAATAACGCAGTGGTCTCAGCCGTAGCCATATGCAGCATGTAATTATGTGTCTTCGGCACGCGGATGGAAACCAGAAGTGTTGCGAGTGCTCGGTAAGACCCTATCTACGGCCACATGTCACACTCGCTAGCCTGACACTGATGCATCCG	200
101011045	CCTGCAGAGTAGCATGTCATTGATTCTACATGTCCTATGATTATACGTAGTGGCCCCTATCTCCTTCTTAACTACCGAATCAGCACTACCTCCACAGGGACACTTATCGACGGGAGGAGACAAGACCATGCCCCAACGTGCTATCTTATGAGCGGGGTCCTTGTCGTACCTTCGAGTGATGCCTGACACTGATGCATCCG	200
101011046	CCTGCAGAGTAGCATGTCATTGATTCTACATGTGCCATCGTACCTGCAAGGCCTATGACCAGATCAACGATCGCCAACGTGGCCGCGATCACTCACAAGCTAACAAGTGTGTCAGCCTAGCAAGTGGGAATAAGTCTTGGGAGTCGCCATTACGAGTAAAAGCCCTAATAGAACAAAACGAACTGACACTGATGCATCCG	200
101011047	CCTGCAGAGTAGCATGTCATTGATTCTACATGTTCGCTTTGATCGGCAGGCTATAGGCTGGTCTAAGTTGAGAATCACTGTGCCCGTGATCCGGGGGAGATATGGTATAAATACTTCATGCTGCAGACCTAGGTGGGCCCTGGCTAGGTACCCTGCAGCGTATCAATGGATAGCTATTTTAGCTGACACTGATGCATCCG	200
101011048	CCTGCAGAGTAGCATGTCATTGATTCTACATGGGATAAGCTAGGGGAGTGCCCAGAGGCATATCAATGACTTGAGTGACGGAACTAGAAAACAGGCAGATTCGTAGCGGAACGAGGTGGCTATACGCAGCTCTCGATCCAACGGGTGCCGTTTTCGTTATTGCACTCCATGACTTAGCGCTACTGACACTGATGCATCCG	200
101011052	CCTGCAGAGTAGCATGTCATTGATTCTACATGCCCATGGCAACCTGCCAACCCGCTTTCTGCATCGCTGTCAGCGTACGCATGAAAGAATCGAGTGACCAGAAACTACGAACAAGGGTAGAGCGTGGACCTGCTTAGGCTTGACGCGATCGTGGGCAGTCCTGTGCCACGATGCCTTTTGCACTGACACTGATGCATCCG	200
101011053	CCTGCAGAGTAGCATGTCATTGATTCTACATGCTTTACGAGCTAGACTGGAACCATTGTACTGGATTTCGGTCACCGATGGACATGCAGATCAAAGCTATGTTCTACGGCCGACGATCTTGCACTTGCCCCGTCTCCGGGGTTCCTTATGTAGTACAGTTCTGTTTTTAAATTGTCCTGACTCTGACACTGATGCATCCG	200
101011056	CCTGCAGAGTAGCATGTCATTGATTCTACATTATGCTCTTCAGAACAATGCTTAAGCGTTCATGTAATAGCCGTACAAGGGCTTGGAGATCAAATTTTACCGTGTCGAAACGCGTGATCGGTCGCAAGGTCATAAGGGCTCTGCCTAAGACTCAAGGGTCACGTTTTTCTGAGTTCGTCGGTCTGACACTGATGCATCCG	200
101011058	CCTGCAGAGTAGCATGTCATTGATTCTACATTACAGAGCATGCTGAAAACTGGCGCGAAAGTCTCAGGTAAGCTGAGCCTTACCCTGAGAATTGTAACCGCCACCATCATGCCGTCAACTGTAGAAGTCTCAGGCCTGGCTTGCGTTCATACTTGATAGTGCTTTCGAGGTGTTAATGCACCCTGACACTGATGCATCCG	200
101011059	CCTGCAGAGTAGCATGTCATTGATTCTACATTAATGAAATCTGCCCTGCATGCAACAGTGTGTCTCAGCTCGGCAGTCTTCCAGATAGCGATCAAGGGCATTAAGGACAGTTTGTGGGCTGGCTCCTCGGATGCATCACATGCTTCGCAGTTCGCTTTGTCAGGCGGATGTTATCTCTGAGTCTGACACTGATGCATCCG	200
101011060	CCTGCAGAGTAGCATGTCATTGATTCTACATTTATGGGCGAGCGTTTGTGGTGACGGTACAATCACTAGTGAAAAGTGTTGATACGGGAGCAAATACTGTTCTCGTGTCAGTACACGAAGGGTATGTCTGTGGCTGCCGTGTGAGTTACGCGTTTTCGTAATGACCCGTTAGGGACCGTGAGCTGACACTGATGCATCCG	200
101011061	CCTGCAGAGTAGCATGTCATTGATTCTACATTTCCCTTTATGTAATAACGCTACATTAGACGCTTACGCAGCCCGCATACCTGTGCTTGATGTGCGGCGCCAGCTGTCGATATGTTCCCATACATGCTGCTCTGCCGTGAGTGCTTCCAGTATGACCCACGGTATGATGGCCGCTCTTCTTTCTGACACTGATGCATCCG	200
101011064	CCTGCAGAGTAGCATGTCATTGATTCTACATTGGAAATATGCAGTAAGGGGACGGGTCCATTCTCCTCCGTTCGGTCGGACATACGAGATGCCTCGAGAGATGAAACCGGAACTTTCGTATCGGTTCTTGCCACAAGACTAATCTGTGGTCACAGATTATCCCCGGTGCTGGTGGGGAACTGCTGACACTGATGCATCCG	200
101011065	CCTGCAGAGTAGCATGTCATTGATTCTACATTGAGTCTCAGCATATTGTATATGAACAGTCGTTTTGTATTTACCTGTCCTGGGCACTCCTATGCCTAATTAACATCCCCCATGCGGCATCGTCTCAGCCTGACGGTCTTACCGATGGAAAGGGCGGCTTACACCAAGGACACCCGAGAGCGCTGACACTGATGCATCCG	200
101011067	CCTGCAGAGTAGCATGTCATTGATTCTACATTGCCCACGACTGTATAAGTTCCTGTGGTGAAACCACGGCCAGGCTTTAACAACAGCAGGGTGGTCAATGGATCAGAACTTGCCTTGAAATCGCGTTCGTCACCCATAACGGCATTGACACCAATTCGTAGCACGGCCTCAGGGCCTAGCATCTGACACTGATGCATCCG	200
101011068	CCTGCAGAGTAGCATGTCATTGATTCTACATTCCTAAAGCCAAGCCACCCATATGGCCGAACTGCAGCATTCTCCGGGAATGTTCAACACAATGTGCGAACCCCTTCCAAAGTAAGAGAGGTTGTCGAAGCCGGCGGTTCGGCTACGGATGGCGACTTAAAACACCTATAGCAGAACTCAAGCTGACACTGATGCATCCG	200
101011069	CCTGCAGAGTAGCATGTCATTGATTCTACATTCTTCCGAAATTGGTTCCGAGATATAAAGAAAGCTAGCATCCTTCCTTTGTTACATAGTACTTGACTAGTTACTGGCGTCGGTAACACGGGATCCGTTGCATAAGCTGCCCTGCAAACGACCTTAGGTCGACCGTATGTAGCCAATCCCGTCTGACACTGATGCATCCG	200
101011070	CCTGCAGAGTAGCATGTCATTGATTCTACATTCATGGAATGAGCTGTGGCTGGCCGCGCCTCACTGCAATTCAAGCGTCGAGTCATCTTACTAATCAAGTCCTGTGGCTCCGGGCGTCTCAGCTAGACCGGGCTAAAATTGTGGGGTCATTGAACCACCCTATTATAACTAATCGGCTGAGGCTGACACTGATGCATCCG	200
101011072	CCTGCAGAGTAGCATGTCATTGATTCTACAGGATTCACAGTCCTGTGGTGTCGAACACATATATTAGATGAGTTCAAGTGGAAACCCTCATAGTATATCGTTACCTCCGCAGGTTACTCCCGTAGGAGGTACTCCGTTTCGGAGTATCCTAGTTGCAGGGGACACTTGGTCTCCCAGGTAGACTGACACTGATGCATCCG	200
101011073	CCTGCAGAGTAGCATGTCATTGATTCTACAGGAGATAACTCAAAGATCGGCTTCCAAGAGAAACGACATGGCTTCGGGCATAAATTGTGGATTGCCCCAATCTTGCAACGGGTCGCCTTGGCCGCGAGACGCGCATTTTATTCGCCAAACGAGCTGCTTGCTGACACGGATCCGAGTCACCCCTGACACTGATGCATCCG	200
101011074	CCTGCAGAGTAGCATGTCATTGATTCTACAGGACCGCTTGGTAATGTAAGCGGTGATCTGACAGGGGTCGTATCCACCGACTTGGTGGGATATCATCGGATTGCGCCCACCAGAGTCAGTCACGAGGCTATCCAAGGACACGCTGAAGACACAGTAGATCACATAATCCCAAAGTCCTATCTCTGACACTGATGCATCCG	200
101011076	CCTGCAGAGTAGCATGTCATTGATTCTACAGGTATTTCCACCTCTGCGCGGGATCTCCAAGGCATCGCTGACACAGTAAGCAGCATAGTGTCTAGTGGGTAAACAGACTAACGGTGAAGAAAGGTGCCCTCCGCTCTCAAGAGTTTTTATATTTGAGTTCAGTGCTGGGTATGATTCCTCCACTGACACTGATGCATCCG	200
101011077	CCTGCAGAGTAGCATGTCATTGATTCTACAGGTCGTTGCCGCTCGCCAGTAGCAGTTCGATTATGTGGTCGGCAAACCCGAATTACTCGGCGCGCTATGGTCCGCCCTATACTCCCTCGGTAGGCAGACAATTGTTCGGAATCCCATTTGCTTCTGTTCAGCCGCGACAATCTCATCGAGACCTGACACTGATGCATCCG	200
101011078	CCTGCAGAGTAGCATGTCATTGATTCTACAGGTGCCATCCCCGCCGGTGGACCAGCAGAATTACTCGATACTAGGAATAGCCGCCCATCCGAAAGTGGACGCTATTATATGTCAAGTCGCATTAGCACGTCGCGACGGTATACGCTACGTGGCACATAAGTGTTCCGGATGGAGCATCACCCCTGACACTGATGCATCCG	200
101011079	CCTGCAGAGTAGCATGTCATTGATTCTACAGGTTATCATCGCACCTTCGCATAAGCAACGTAACACGATGGAACTAGACCATTCAACGGTGACAATATCAAGTTTGCGAATAAGAAACATCCGTGCACCGGCGTTTGAGCTACCCTCGTTAGGCTTCATCGTAAATAGTCATGAGTCGCGAGCTGACACTGATGCATCCG	200
101011080	CCTGCAGAGTAGCATGTCATTGATTCTACAGGGGCACGTCTGTAAATTTGGAATCCAAAATGCTCATCGTGCGAAAGTAACCTCTGTACCACAGCGCGTTGCCTAGGTCCATAGGGAGAGTACTGAAATTTCAACGACTGTGCCATCACAAAAGCAGGAGTGGTTCTGCAAATCAAGTCCCGCTGACACTGATGCATCCG	200
101011081	CCTGCAGAGTAGCATGTCATTGATTCTACAGGGATCTATTCCTGCAATATAAGAGGTCCGAAGAAGGCATACTCGCCTGGTCTCCGGGAAAGGAAAAATATGTCGATCGCCAGTCATCGTTGTGATGTGGGGATTGTGTATTCTAGCTGTAAACGCGGACAACCAGGCTGTCGGACAGCTCCCTGACACTGATGCATCCG	200
101011083	CCTGCAGAGTAGCATGTCATTGATTCTACAGGGCAGCAGGGATGGATGATGAAAGGAGTGGGGCGCACCCAAGTAACATATGTGGTACGGGTTACCATCCTGGCCCTCTAAACGGTGCTTCGTACTTTCAGATCACTCGGGCGTAGTCAAGACGGGGCTTTCACAGAGGTTGTTCTTCGAATCTGACACTGATGCATCCG	200
101011085	CCTGCAGAGTAGCATGTCATTGATTCTACAGGCTCGTTTGTCGCACAGATTGCCCCCGGTAGTTAGACGGTTCCACCGTCGTATTACTTGTCCCTTATGACTGACCTCGCCTGCGTGAGGTAGCCCCGAGAGCTTACGAAACATAGAGGAAGCAGCGAGGGCAATACTTTCGCATCGAGTTACTGACACTGATGCATCCG	200
101011087	CCTGCAGAGTAGCATGTCATTGATTCTACAGGCGTCGGGTGCTCTATGCTGCACTTATTCGTACCGTATGAATCTAGCTGGCTGTGGTGCCTCACAGTGGTGGCGCCACTGGTGATTACGATTCTTATCACTGGCTCCCTCAGCCACACTCCAGGTGTCTTCTCATTGCGCGACATTAGGATCTGACACTGATGCATCCG	200
101011088	CCTGCAGAGTAGCATGTCATTGATTCTACAGAATGTTCGTAACACAACGGTGGGTCCCACCTCGGGACTCCGGAAATCTAAATCTCCGAGTAGAGGTCGCACGATTAACAGGATCATGTAACTCGAAGTCTGAATGTTGGCAATCGATCCTATCTTAGCTCATGAAAGCAACGTAGACGTACCTGACACTGATGCATCCG	200
101011090	CCTGCAGAGTAGCATGTCATTGATTCTACAGAACACTTCCCGACTATCTGTTATTCCACAGAATGGCCCGGGCGCAGTTGAGACAATTATGTTGGCAGGCCGAGAGGGAAGGTGCGCGAGCGGATAATCTGAAAATCTTCCTCTCTCAGACGCGACTTGATATCCCGCCGGTAAGGTCCCAACTGACACTGATGCATCCG	200
101011091	CCTGCAGAGTAGCATGTCATTGATTCTACAGAAAAGTCCGCATACCCTGAACCGCGGTCTCTAGCCTAAATCGCCTCTGGATCGCAGAGACGAAATAATTTGTTCGCTATTGAGTTGTGCATGGCAGTGAACTAGCAACGTCCACGCACGCGGGTTTCCCGGCTACTTGGCGGATCTACGCTCTGACACTGATGCATCCG	200
101011093	CCTGCAGAGTAGCATGTCATTGATTCTACAGATCTTGGCCACATACTGCTTCTGGTTATTCTCATCACACACGATATGATGTCCCACTCCTATCACGTGCTGAAGTCCATGCGAAACAGGTTGCGGCGTCTGGATCGAACCATGGGGAGTCGATGTTCCCGCATTGGTTGGACCGAGGCGTACTGACACTGATGCATCCG	200
101011094	CCTGCAGAGTAGCATGTCATTGATTCTACAGATGTAGTGGCACCCACCAAGGTACTCCGCGTGAGTGGTAAGTCTAGAATATAGCGAGCTGCACCCATCCCATAGAATTGGTTGTGGGTCATTCATTAGGTTGAGGTCTCGTCCTTCCGACATTTTCTAATTTCTCACGATTCTTATCGCTTCTGACACTGATGCATCCG	200
101011096	CCTGCAGAGTAGCATGTCATTGATTCTACAGAGGAGATCGGCACGCGGGGAATCCAGTAAGCTGTCACGCGAGCCCAACTCGTCATGAATTAGTAAAGGAGATCAGCTAGAATTTTACTACCCCTGAGAGCTACATCGGGTAAGATTACGCCATCTGGTTCGGGACATTCTATCGGTTTCCCCTGACACTGATGCATCCG	200
101011097	CCTGCAGAGTAGCATGTCATTGATTCTACAGAGACCATCCGGTCCTTTTATTAATACCCTTAAGATAAGAGTACACCCGTTCTTGGCAGATTTTATCCTTACCAGCTCACAGCGGGGGCTCGGCCTTGTGAGTGGCTAGCGGAGTACAAAATCCAGTAACCGAATCGAACACCTCTTACGTACTGACACTGATGCATCCG	200
101011098	CCTGCAGAGTAGCATGTCATTGATTCTACAGAGTATAGGATAAATGTCCCTCTATTAGACGGGCCCGCGGGTCGACCGTTGAAGACCCGGGTGTCTCGAGGGTCGTCAGCCTCGCACGGCATATCTGCCTGAGCCGTTATTCCGGGAAACTAGCCCGGGGTCACGCTGTATCGTTACTTAAACTGACACTGATGCATCCG	200
101011100	CCTGCAGAGTAGCATGTCATTGATTCTACAGACCAGTGTGTTGAGATTTTCGGACGTGAAACTTAAGCCTTACCCACCTCGCAGTTCTGAGAGTTATTTACGTCCACGACCGGCACCGCGTGAGACAGTTCCCTGGCCCTAGCAACCGCAGGATAGTACAGTTGTTTAGCTCCGTGTGCAGTCTGACACTGATGCATCCG	200
101011101	CCTGCAGAGTAGCATGTCATTGATTCTACAGACTCTTGCTACTGGAAACATGCACACTGTACTTTTCCGCGTCCGGCGGAATAATATTCTACTCCGGGCGACCGCAAACCCCAATGGAGAATCTCCCCTTTAGTGTCTTAGTTGGTGACCAGGGCAATGTCCACATAATACTGATTTTATCTCTGACACTGATGCATCCG	200
101011103	CCTGCAGAGTAGCATGTCATTGATTCTACAGACGGTGACGGACAGTAATCGCCGACCCCCGAGTGGGAGTGTAAGTATATACTAGCACTTTATCATCATGATCTCTAACCCACCAAGTATCTCGACTATTGTCTTGTGGTAATCTGGTTCCTAGACTGGGTACGTCTCCTCTAAGCAGAACCCTGACACTGATGCATCCG	200
101011104	CCTGCAGAGTAGCATGTCATTGATTCTACAGTATCCCGATTAGACTTCGGCTTCTCGTAATCCCACCGAGAAAGTACCAAACCGCTCGTGAACAATCTGCTCTCTAGAGGCTGCTTTTATCCTCCAAGATGGCGGGCCCATGGCGATATATCTATCCAGCCGGGGAGGACGATTGACTTTAACTGACACTGATGCATCCG	200
101011105	CCTGCAGAGTAGCATGTCATTGATTCTACAGTAGCCGCAAAGTAGCACATACGCTATGGAATACCGGGACGAATAAGCAGTCAAAGGCTATGGCCGTAGCAACCAGCTGGCGTTAGGTAGATGCGGACACCCGCAGGCCGGAATTTGTCCGCTCCAGAGCAAATTTTTGGGCGCGGGATGAGCTGACACTGATGCATCCG	200
101011107	CCTGCAGAGTAGCATGTCATTGATTCTACAGTAAGTATCCCTTGGGCTTTTGGAGGCAGAACTCGTGTTGTAACAACACTTATAGCCCGCTCAACGTACTGACAGCACAGTCGGGTATCTTGTTCTATGTCTATGTGAGTGTAACGAGAATGTCGATGAGTTTCTGGAAAACGCCCTTGAAACTGACACTGATGCATCCG	200
101011108	CCTGCAGAGTAGCATGTCATTGATTCTACAGTTAACAGTGACCCATGGGGGCTTGATACTGCACGGCGCTGACTCCGAAAATCTCCTTGATTAGGACCGGCATTCAACGAGCATCCTCATTGCGTGAGTAACGTGTCCGACGGCATGTCGGTCGCTAAGCTGGTTAAATAATTGGTGTGCGTCTGACACTGATGCATCCG	200
101011109	CCTGCAGAGTAGCATGTCATTGATTCTACAGTTCCTGGGTACCTGGTTCACGTACCCAACCGTATCCCGTACTGTATTTCCAATTCGGACGCCTCCACCTTCTACGGACGGCTCGTTACGCTATACACCGGCCCTCCGAACCTACCATACCCGAGAATAAGGATCCCTTGCGCGGATCTTTTCTGACACTGATGCATCCG	200
101011110	CCTGCAGAGTAGCATGTCATTGATTCTACAGTTGCAGTAACATCCGCGGGCAAACCCCCACGGAGGGCGATGTTACATCTTCTTCAAAGCTAGGGATCAACAGACTAAAAGTACCTCTCTGGTACGGTGTCAACGGAGGGGACCGCGGGGCCTTCATATGGCGCCTATTTTTACCTAGATAACTGACACTGATGCATCCG	200
101011111	CCTGCAGAGTAGCATGTCATTGATTCTACAGTTTCGAGTAGCGGTAGTGCATCTAAAACGGTTGTGGGCGGGTTCTTTTGCATGGGACTCTTGGGGTTACAAGTGACCTGATCCGCCACGCCTACATCACCATTAGACCGAATAGACCTAAGTATAATCGAGCAAACATACGGCGATGAACGCTGACACTGATGCATCCG	200
101011112	CCTGCAGAGTAGCATGTCATTGATTCTACAGTGGGTCGTAGGTTCTAGCCATAGATCGCTTACAAGTTTGCTTTCCACAACAATCGATAGCGTTTGGACTGAACATAGTTGGGACAATTGAAGACCGAAGCGTCCGCTTTTTCACTTTTGCAACGATCCTTCCTTCATCAGTCCAGTACCATCTGACACTGATGCATCCG	200
101011114	CCTGCAGAGTAGCATGTCATTGATTCTACAGTGTGCTTCCTCTTCTAAGAGCTGCGTAATACCGGCTTCAGCGCCACCTCCGAGGGTGCGACTGCCGCGCAAAGAGATGGTAATGGGAACTACGATGCTCGCCTTTAGACCCCGCTTAAAGCTGGGTGGGTGAGGGTTCCCAAGTTAGCTAACTGACACTGATGCATCCG	200
101011115	CCTGCAGAGTAGCATGTCATTGATTCTACAGTGCTAAACCGTTGGTCCACTCGTTGCAGTACCGACGACCGTTTAGGAACCATTTATACTCCTGTATGTCTGGCGATTTGGAAGAGACCAATCGTGTGGCCAGGCCTCAACCTTAATTTATCGGCGGGTCGTCTTTCAAGAAGAAGGTAAATCTGACACTGATGCATCCG	200
101011116	CCTGCAGAGTAGCATGTCATTGATTCTACAGTCCCCTCGCAACTTTGGAAGCGCTTACCCGGTTGAAAGGCCCCTCTCATAACATCATGTTGGACAGGCAGACCAATTCGATTTTCATACTTTCGCAACGGCCACGTACAAGGGTATAACAGTTCGTGGCAATAATTTCCATATCGAGAACACTGACACTGATGCATCCG	200
101011119	CCTGCAGAGTAGCATGTCATTGATTCTACAGTCGCGGGGCACGATGCTGACAGATATGTACGAGGCCGTTAACGGACATTGTCAAATGACTGCAGATGTTCCGGATTGTGAGTACTTTACAAGTTACTGAAAATCCGCTAGGTCTAAGTCATCACGACTTGCAACATCGACCCCGATTGGGACTGACACTGATGCATCCG	200
101011120	CCTGCAGAGTAGCATGTCATTGATTCTACAGCATCACTGGTCCCGAGAGTAGTACATTACTGAGCTTAGGATAGTGCAGCACCGGGTGTTACTTGTCATCTCTGCACTATCTCAATAACTGTCCGGGCCTAAAGCCGTTCCTGCGTACTGGACCGCGTAGGGTGAATCTCTAATTATGGATTCTGACACTGATGCATCCG	200
101011121	CCTGCAGAGTAGCATGTCATTGATTCTACAGCAGTCTTGCATCATCCATGCTCCATGCTTTCTGTGTTGCATAGATATGAGTAGGGCGAACGAACCTACGTCCCTCCGCTGGCCCTAAGCCCTCTCATCGCTTAGCGACCTGGTTCTGCATACATGTAGTTTCACATTCCGGTATACACGTGCTGACACTGATGCATCCG	200
101011122	CCTGCAGAGTAGCATGTCATTGATTCTACAGCACTTCTTCGAAATCTGGAAGTAGCCTGGGAAATTGAATGTACTCACCCCGCACCCCGCTCTGTCACCACTATCTGGGCCCCCTGCTGTGCGTATGACCTACCTCTTTGAGTCCTAATATTGATCTAACAAGGTATCCTAGGTGGAGGATGCTGACACTGATGCATCCG	200
101011123	CCTGCAGAGTAGCATGTCATTGATTCTACAGCAAGGTGCAAAATGTCCCCAGTCCACCTCCACGACAACTCTGAGGGATAATTTGTCAGATGCATAATATTAGCATAATCTTTTATTGAAATCATCTCAGGCAGCTTGGCGCAGGCCTACACACTCATTAAAGAGTAGCGTCATGCCGCTGTCTGACACTGATGCATCCG	200
101011125	CCTGCAGAGTAGCATGTCATTGATTCTACAGCTCTCCCCCTGTTCCAAGCGGTGACGGACCCTGGTCTGGTGTCTGTATGGCTTGAGGTGACTCACTACACCCCTGTTGTCTGACGGGCGGTTTCCACAAAGATTAACCGATCAATCATGAGAACCGACCCGCTGATATCCGTGATAAGTTGCTGACACTGATGCATCCG	200
101011127	CCTGCAGAGTAGCATGTCATTGATTCTACAGCTTAAGCCGACGTTCATCTGTTATCGAATCCGCAGGAGTGTCTGTCACGACTCTAACATGAAGTTCCGTCGAGTGTGAGATATACAAAGCGGCCACAAAGTTTTGATTCCGCTGTACATCCCTGTCTTCAAGGGCCTATCACCGCTGCATTCTGACACTGATGCATCCG	200
101011128	CCTGCAGAGTAGCATGTCATTGATTCTACAGCGGAAATTCTCTTTGGCGCGATTATCCTCTACAACGACCTCGACCGAGCTTGCTGACCCAGCCAAATTAAACGGAACCCGTGGTCGCCGGGGAACCGTGCTAGACCATGATTCAGTATCTGCGTCGTTTTGAATGACTTTCACGATCCTACCTGACACTGATGCATCCG	200
101011129	CCTGCAGAGTAGCATGTCATTGATTCTACAGCGACTCCTCTATAACCTGGACCGCATTAATGAGTATTGTGGGACCACCAACCCCTACGGCACGGTTGTAGCAATGTTCTTGTTAACAAGGGTGACTTCGCATGCGCTACGGACGAGCTGAGACTGAGGCGAATGAAATTAGCTCATAACTACTGACACTGATGCATCCG	200
101011130	CCTGCAGAGTAGCATGTCATTGATTCTACAGCGTCGATGATCCCTCGAACCGCGATTAAGCGTGGACCCCGGGCGACTCGCTCACGTCATGAACGGCAGCGTGCTAGGGCTGTCATCGTAACCTTCATTGTAGCCGCATAGTTACAGAGCTGCTAGAGGACGTTCCGGTAAATTAAGTCGGACTGACACTGATGCATCCG	200
101011131	CCTGCAGAGTAGCATGTCATTGATTCTACAGCGCGTTCGTCTTTCGCCAGCTCAGCCCGAGAATGTGCTCTCGGAGGACGACCTGACAGTACTATCTAATTCTGCGTGAAGTCGGTTATAGGGTGGGAATACAAATCCTTTCGAATTGGAGCTAACCTCGTACCATCAGTGCCACGGCAATGCTGACACTGATGCATCCG	200
101011132	CCTGCAGAGTAGCATGTCATTGATTCTACAGCCCCATTATACTACTGCAACTTTTGAAGAATAAGTCATGGGAATTAATCGGGGGAGCCCCTTGCTCCTCCCTCCGCTGACGGACAGGTGGAAGTAGGCATCTACTGCAAGATGGATTCACGGGAGAGCAGTCTGCGGTATCAAGGGGTTGACTGACACTGATGCATCCG	200
101011133	CCTGCAGAGTAGCATGTCATTGATTCTACAGCCTCGTTCGTGAGATATGACTTAGCTTCCGATTTCTGAAAGAAAACCAAGGCTCCCCTGTAGTTACGGTCTGAAGGATCTTCAGCCTGGTGGGGTGCCTATCTCCCAGGTAGTACTAACTTTAAGGGCCAGACCCGTCAGGGACCGTAGGTCTGACACTGATGCATCCG	200
101011134	CCTGCAGAGTAGCATGTCATTGATTCTACAGCCATGTGTGCTTAGGGCAACGTGTGAAAAGCTTCCATTCGATGTTCACGGATGCCGAAGTTGGGGAGGACATCCTACACCTCGAGACCCTAACAACTCTTTACCGCAACCTAACAGGAGTGTCGAAGGCATCTTTAGGCCGCAGAGACCCACTGACACTGATGCATCCG	200
101011135	CCTGCAGAGTAGCATGTCATTGATTCTACAGCCGCCTTTCGTCATGCTAAGGTCAGTCTGAGACAAATGATTTGACTGGGCCAGCAGGCGACTTGGAAACTCATGGGACTACGGCGAGCATAGAACATTCAAGATTTCCGTAACATGTGTCCGATTTCACTGCCTCCTCATGCCCCGTGTTACTGACACTGATGCATCCG	200
101011136	CCTGCAGAGTAGCATGTCATTGATTCTACACCATCAGTCGAAGTATCCCCGAGTCTTCTAAGTAGGATGTCTAGCATGTGATTGGGATTAGAACTAAGAGAGACTGTAACTTAGCGGTGGGGCCTCGGCCGATTGGCAGGAAGTGGTTATCCGCTCAGCTAGCGCTGCCTCGACTTAGTGGACTGACACTGATGCATCCG	200
101011137	CCTGCAGAGTAGCATGTCATTGATTCTACACCAGACCTCTATTATACGTAGCCACCAGACTCGTATACGTACCGTGTGCGCACGACGACTATTAATTTACCATCTCTAGTCCTCCACTGGCAAACAACGCCGAGACTTTACTACACACGTGTTATACGACCCAGCGCAGCGGTGTTAACAGCCTGACACTGATGCATCCG	200
101011138	CCTGCAGAGTAGCATGTCATTGATTCTACACCACCGGAGGCTGAATTGCAGTTACGCTAAAGGGTTAGTTTAACGAGTACAGCCGCAGCCGGGCCCGTTCCAAAATGCGTCTGGTCGTACCTCTCGTCAAGCTAACTGAGGTGAGTTCCTCGACACGCTAACTACTCCAGATAGGGACGTCCCTGACACTGATGCATCCG	200
101011139	CCTGCAGAGTAGCATGTCATTGATTCTACACCAACAGGCGATTGGACCCTGTGGCTGCTCAACGCACGCGTTGAGACAGTCGAAATGGCGCGGGCTTATTTTCTGGACAGGTCCGCAGCGGCCATAACTCTCCTCATAGCCATTCGTCAACCGAATATCCGTGGTACGTACTCGCCGAAGCCCTGACACTGATGCATCCG	200
101011140	CCTGCAGAGTAGCATGTCATTGATTCTACACCTATAGGACAATCATGAATGTCTCGACATTTTTATGGCGGAACTAACCAGTCGTCACAAAGGTCAAGCAACGCACTTAAATAATCTTACCGTTGAGAACAGTTTAACGTGGTCCGGGTTGCAGCTGCAACAGACAACTCGGACCGCTGCGACTGACACTGATGCATCCG	200
101011141	CCTGCAGAGTAGCATGTCATTGATTCTACACCTCTATGCGGATAGCGAGGACAGAGTTTCGGCTTAGCCCTGTGCCAGTCAGCGCAGAGCGCCACTCCTGTGAAAATGTAACGGGCTTGGACTGTCGGGATGGCCTTCTAAGCCTGAATAGTGCCTGCCGAGAAGAATGCGGAGCTCGGCCTCTGACACTGATGCATCCG	200
101011142	CCTGCAGAGTAGCATGTCATTGATTCTACACCTGAACTCGTAGGCAGAATAGGAATTAATGCGCCTTCTCTCAGCACCCTACGTGAAAACGTTTTGTATTCGATATTTTCATTGTGTTCCCTCCGTGCCCTCCTAGTGACGACATATGTTAAGAGACTACTGGACCGAATACCCTGGATCGACTGACACTGATGCATCCG	200
101011144	CCTGCAGAGTAGCATGTCATTGATTCTACACCGGAGGCCCTAATCGGGATAATTGGACCTCAGATTACTGGCGAGCGCCCGCCCAGTCGACACTCCATAGTTCTATTCGTGGGGTCCCAACCGTTTATTAGAGGGGAACAGCGCGGATCCGCATCTGCGAGCATGCAGGCCAAACATTCCAACTGACACTGATGCATCCG	200
101011145	CCTGCAGAGTAGCATGTCATTGATTCTACACCGAGGAACCAAGCTTCGACGTCAGGAGATACAAGTGGGTCCCTAAATAACCTCAACCTCAAATCATTTAGAGCCTGCCAACTTAGCCTTAGGGACTATCTTAAATCTACGGTAGAGCAGTTGCTACGGCCACAAGATTATTCCAAGCACGGCTGACACTGATGCATCCG	200
101011146	CCTGCAGAGTAGCATGTCATTGATTCTACACCGTTCGACAAAAGCCGCGCCCTGGAAGCCCTAAGTTAGTGAAAACGTTGTCGGGTAACTTTGCTGTCCCTCTTTGACCTCGTAGAGTGACAAAATATACGGTCTTACTCGTATGTCCTCTGATTTCAGTGGAACAGAGCCTCTCGTGGCCTCTGACACTGATGCATCCG	200
101011147	CCTGCAGAGTAGCATGTCATTGATTCTACACCGCCTATCAGGGGAGCACAGGAGTGGAGTAATTAAGGGGTTAGCACGCGGTACTAGGTCGCTCAAGCAAGGAGTTTTGTTTTAGCGTCTAAAACGATTCCTGGAGTACTAGTTGCACAACGGACGTTTATTCTGCCGTAGGATGACTTGTGCTGACACTGATGCATCCG	200
101011148	CCTGCAGAGTAGCATGTCATTGATTCTACACCCCAGAACGTTCCGCTGCTGTGCTTATAGTCCGATTATGCCGCGCGGCTGGAGTTTATATGTTAGGATGAAGGTAATATGTGCAATAATTCGCCGCGCGCCTCGGTAAGTGTCGCTCACGCGAACGGACGTAGAGATTGGGCTCCGTAATTCTGACACTGATGCATCCG	200
101011150	CCTGCAGAGTAGCATGTCATTGATTCTACACCCAGGGACAAGAATGAGGCTACGCACTTTCCCGTCGAAAGCATCAAGAGACACTTGTCAGAAACTATACATAGGGTTCACTATAGCGGTTAAGGGCCTTCACGCAGCCGGTTGATGACTGCGCAGAAGCGAGGGCTTGAGGGTACGCTTAGCTGACACTGATGCATCCG	200
101011154	CCTGCAGAGTAGCATGTCATTGATTCTACACTACAGCCGTAGCAGCCGTGCCCCTCTAAGGTATTAGTCCACGGCTCTTACGGAGCAAGCAGTTCAGTGTTAAAAGTGAAACCGTTTCGCTGATTTTGTCGTATACTAGTCAACTAATTGGTACTTGACGTCTGGGGACTTATGAAATAGGTCTGACACTGATGCATCCG	200
101011155	CCTGCAGAGTAGCATGTCATTGATTCTACACTAATAATACGAATACTCGGGATGGCAGTTACACAAATCACCGTATAGTACGGATCCTACCCAAAATCTACACCCCTACGCTGTCATCGTGACCAAAACTATACACGTTAGATGCGTCCTGTGGAGCTTTTCATTGCCTGTGGGAAGCCGGCCTGACACTGATGCATCCG	200
101011156	CCTGCAGAGTAGCATGTCATTGATTCTACACTTAAGAGTTCGGTTACTCCGTTCAACGTTCTAATCAAGATCAAGCCACTGCGCCGAGGGAGGATCAGGCGACGAAATCCTCTAGCCTCTAGACAGTCACCCCTGCGGTCAGCGATCGGTTCCTCACGGTAAGCTTAGTGGCTAATGGTAGTCTGACACTGATGCATCCG	200
101011157	CCTGCAGAGTAGCATGTCATTGATTCTACACTTCTCTGAGGACAACTGGCGCGGCCAGTACAAACGCCCTGGCAGGTCTCAAGTAGTGAGAAAGGCCCGTGAAAATCGGCACAAGACCAAGGTAAACCGTGGGCCAACGTAAGGAATTACAGTCGCGGAAGTAATGGCGCTAATCTGCACGTCTGACACTGATGCATCCG	200
101011158	CCTGCAGAGTAGCATGTCATTGATTCTACACTTGCACAGTCACAGACGCATGTTAACTTTCGCCTAAGTAAACGACCCAGCTTAATCCTGGGTCGGGGAGCATCACGGAAGATGGGGGCGTCATCTCAGCTCTGGTTACTAGAACTACGTAATAATCCCGACGAAACCCTGGCCTTAGTCCACTGACACTGATGCATCCG	200
101011161	CCTGCAGAGTAGCATGTCATTGATTCTACACTGACCTTAGGACGATAACATAGCGCACTCTCTCTTCGAACGTAACGTTTCGGGCTTCTGTCGCATTACTGATGGTCCCCGGGAGCCTCTGGGTTAGGAGAGTTTAGTCCGACTAAACTGCGCTCTGAGGCCGAAGCGATCACCAGTAGTGCCTGACACTGATGCATCCG	200
101011162	CCTGCAGAGTAGCATGTCATTGATTCTACACTGTGATGCATCGCAGACTCTCGTACCCTACAGCGACCCGCAACCTGAATACGGGAATCCCGTTCATGTAATGGCGTGGGAGCCTTAAATCGCTTCGAGACCAATTGCTTAGGTCTATTAGCTAAAAGCGATGCCCAAACGAGTTAAATAGCCTGACACTGATGCATCCG	200
101011163	CCTGCAGAGTAGCATGTCATTGATTCTACACTGCAGGACTCGCAGGGCCCGTCGCTCAATGGGATACGGTTATGCGAGGGCTCTTGTTGCTTGGCGATCGGACTGACTAGGTACTTTTGGGAAGCTATCATGCGTGGAGTCCATACACCCTGTCTCTGGGCAAAATGTCTAGGAGATCGGACCTGACACTGATGCATCCG	200
101011165	CCTGCAGAGTAGCATGTCATTGATTCTACACTCTTGAGCTGCAATCTGGTCGTGCCCCCGCAAGAAAGCAAGCCGTACCCGAAGGGTGATCACCTGTGCACCTGGATGATAACGGGTGCAGATGTTGATTTCTGCTGATTCCCCTTTTATAAACGGGGCTAATCCCTCGGGTGGAGAGAGCCCTGACACTGATGCATCCG	200
101011166	CCTGCAGAGTAGCATGTCATTGATTCTACACTCAAAGGACCAGTGTGCGCAAGGCACGCCGTCACGTCGAGCTCGTTGAAATCCAATAGTGTGGGATTATCCCCAGCCCGTCTTAGTTTGGCATTAATCACGATGATGGGTGCGTATTCTCATTTCGAATAGAAGGTTCCTCGAGTAAACACCTGACACTGATGCATCCG	200
101011167	CCTGCAGAGTAGCATGTCATTGATTCTACACTCGCGTATGCTGACCATGGCTTTCACGCAATCGTCTTAGTTGTTATTCTGCCGTTAGTAGGGGGCACCGTTCGATTCCGGGAGGGGTTACTACCCTAGGGGTTTATCTTATGGGGCGGGAATAGGGTTACCTAAAGGAAATTGTCTGTGCTCTGACACTGATGCATCCG	200
101011168	CCTGCAGAGTAGCATGTCATTGATTCTACACAATATTCGGGATACCCGATGGGTGGAAACGTGCAATTCTCCGGTAGATCTTGGGAGTTCACGACGATATATACCGGCTGTGCCAACCGTCTGCGTGCCACAGTTTACTGTCGAAAGGCTGTCGTGGAAGTTAGATAAGATTGGCGGTCAGCCTGACACTGATGCATCCG	200
101011169	CCTGCAGAGTAGCATGTCATTGATTCTACACAAGGTAGCTCGTCGCCTCCGTTATTTTGTGCATGTTTGAGGCTTCGACGGTGATTGCACCCTACAGCCTCGCATGTATCGGTCCTTAGCACATCAGTTGTCTCCTCAGACGTTATTAGATGACCATATTAGCTAAAACAAGACGTTCTCGGCTGACACTGATGCATCCG	200
101011170	CCTGCAGAGTAGCATGTCATTGATTCTACACAACGCCATGAGATACCAGGTGAGTTTTCGTGCAAACTAGGTGATGAGGCGTTTGCAATCACGGACTCTCCGTGGGGCTCGGCCTAGCTCGGCCAAACAAGCAGATTTGTTCGGCGATTACGTTCCCAACGCAATCGTTCCATGATCTACATCTGACACTGATGCATCCG	200
101011171	CCTGCAGAGTAGCATGTCATTGATTCTACACAAAAGGAAACCAAGGTAACGTGTGGTCTAATTGACCGAAGGCAGCTAACACCGACGGTTGCTTGATCGATAGTAAAGATATACACACTACTCAACACGGGGTTAACTTAGAGCGTAAGTCGTACCGGCATATGAAAAACGGGCGGCCACTCCTGACACTGATGCATCCG	200
101011172	CCTGCAGAGTAGCATGTCATTGATTCTACACATAAAAATAAACTCCATACGCGGATAGGTCGGATCAATGACTCGCCAGAACACTGGAGACGTGATCTCCTCCCATGAATGGACTTCCCGACAGTAGCCTCGTCCAAACTGCAAATGAGCTTGTGTCCGTTTTACAACGTTAAGCGGCTTGGCTGACACTGATGCATCCG	200
101011173	CCTGCAGAGTAGCATGTCATTGATTCTACACATCTGCGTAATGATCCTAGTGTAATTCCTTACGGCTGCTCCTCGGGCCCATCACAAAGGAGGTGCTTACGCTTTTCCGAAAGAAGTCGCATGAGTTGGTTCGCGCAACAGTTCGTCGCTGCGAGGTGAGCTTGATCAGCCGGGCGAATGATCTGACACTGATGCATCCG	200
101011175	CCTGCAGAGTAGCATGTCATTGATTCTACACATTGGGAAGACCGGCCAATATAACCGCTTGTGCGTTTGAGAGCGTGCCTGAGTCTTGTACAATCGTGCTAATAACTGCACCACTACGGTGAAGGACAGTATACCGGTCATTAGCCGACTCTGAAAGGGGAAATATATGTAAACGACAAATTCTGACACTGATGCATCCG	200
101011176	CCTGCAGAGTAGCATGTCATTGATTCTACACAGGTTTCAATGCTGTTGACCCCCGAAATACTTGTGACATATCCTTAAACCGCACGAATGGGCCTGGTCCAACCATTGTCAACTCATCCAGGAGTACAGACTCACGTGCTAGAAGTATTACGTCTGGAAGTAGTTCTAATGGTTCATCGGGGCTGACACTGATGCATCCG	200
101011177	CCTGCAGAGTAGCATGTCATTGATTCTACACAGAAGTTCAAATCGTCGTCGTGACCAGTCCACCTAGCGCTGGAGAAAAATAGGTGGCGAGCAGGATGGGATCTCTATCAGCTTCAACGCACATACGGCGATCCTGCATTACATGTCCTGCATCTGACTGCATTGATTGAGGTTATTTTTATCTGACACTGATGCATCCG	200
101011178	CCTGCAGAGTAGCATGTCATTGATTCTACACAGTAATTAACAAATGCGATTTCTCACGTTATTAGCGGCCACGGGACCTGAGTTGGCAGTCGATTTACCCGGAGCAATCGATTTGTGCGCTTGTATGGGAGAGTACCTGTAAGGGTATCTTGCTGAAGTTTTTGCTCAGCGTTATGAATAACCTGACACTGATGCATCCG	200
101011179	CCTGCAGAGTAGCATGTCATTGATTCTACACAGCCCTGGCGGTGTCTGGTACTCTAGCCTTGTCTTCCTACCACGCTAACAAGACGTTCAGTCTGAAGACGTCTGTACAGGGACCCCTAGCTGAATCTTTAAGGCACTCCCGTCCTCCAGGATTCATGGTTTCGAACTGTCCCTAGTTTAATCTGACACTGATGCATCCG	200
101011180	CCTGCAGAGTAGCATGTCATTGATTCTACACACCTTGTTTTGAAGGTCCGGTAACTATCTCTTGATTAGAAGGGTCCGGAGCTATCGCGGTCGAGCTCTGTTCCCAATGAGGGAAATTTATCTGTAGGCTTGTCCAGCGGCGCGCGACCTTATGGGATTATTTCTAGAGGAACCGGGAACGTCTGACACTGATGCATCCG	200
101011182	CCTGCAGAGTAGCATGTCATTGATTCTACACACATCCAACTCAGAAACCGGCAACGTCTCGAACTAGTAGCTAGATGCCGCTAACGAGGCAGGGCACGGCGTTTACCGCAATGTGGTTCTCCTCGGCTTGATGATACTGACACGCAAAATGAGTTCCCCCAGACTTCCTTACAGCCATATCGCTGACACTGATGCATCCG	200
101011183	CCTGCAGAGTAGCATGTCATTGATTCTACACACGCGACTTCCATTTCCACCCCGTCGGGTTTGGTAAAATATTAGCTCCGCGGGCATCACCTAACTGAGAGCCGGCCTTACTTTTCACTAAGTCAACAGTTCTCTAACACAACGCTCGTGCTCCGTGGCATCTCACGTCAAACAATAACTAGCTGACACTGATGCATCCG	200
101011185	CCTGCAGAGTAGCATGTCATTGATTCTACACGAGCGGATTGCCAACAATCCGGATTGTATAGGCTTTAGCAGTACAAAAACGGCGACATCCGTTACTGGTTACTCGCTCTACTGGCTCTGGCTTAGGGTTTCACGTTCAGCAACCAGAGATGACGTCATAGCGCCAAATCGGCAAGTACCGACTGACACTGATGCATCCG	200
101011186	CCTGCAGAGTAGCATGTCATTGATTCTACACGACTTGAGGCTAGACGAGGAGTTCACACAATGCAGTAGTGCCGTAGAGGGGCGGGAGTCCACAAACGCTGCTCTAGTTGCGCATTTTTAGAAAGAGCGGTTCGCAAGCTTGGGGCTAGACGAACCGGTAAATGTGGGGATGCTGTTACATACTGACACTGATGCATCCG	200
101011187	CCTGCAGAGTAGCATGTCATTGATTCTACACGAACCTGCAGGTAAGCATAGGAGTTAGTCAGAAGAGATAAAAGCGAAGGAGGACAGCGGAGTGACAACCGTAACATGACGACGCAGATGGGACAAAGACAAAAGCGAGGAGTGCAACTTGCTGTGACTCGCCCGTACCTATCGCATGGCAACTGACACTGATGCATCCG	200
101011190	CCTGCAGAGTAGCATGTCATTGATTCTACACGTGTTCCAGGCGGAAGCTACGAGGGTTGCCCTTCAAGTAAAGCAGTTACTGCCCGACGGTAAGCAGGATGTGTCGTGACAGGTGCTCCATTATACTCCTGCTTACTCGGGACGTAGACGAGCGCTGCACCGTGAACCGTAGCTTATTGCAGCTGACACTGATGCATCCG	200
101011191	CCTGCAGAGTAGCATGTCATTGATTCTACACGTTGAGGTCGGAGGCACAATTTTCCCGTCATTGTATGGTTCCATTCGAAGTATTGGGCGCTTAGCAACTCAATGCTAGGTGTCCACCAGCCTCTGACCTGTTTATTTAGCAATCCGGGGTGTAGGGAGTCATGCCAGGACTTCTCCTGCCTCTGACACTGATGCATCCG	200
101011195	CCTGCAGAGTAGCATGTCATTGATTCTACACGGCGTAAGGTATATGCACCTACAATCCACGCTTGAAGGTTTGGGGTTGTCTACATAATGTAGATGATATAAGTAAGCTATCCGCCCCTGGCTCGAAGGGCAAACAAACCCGCCACCTCTTGAATTAAGCGTCGTCATACGGCTTGGCTCTCCTGACACTGATGCATCCG	200
101011198	CCTGCAGAGTAGCATGTCATTGATTCTACACGCAAGAAATTTATCCAAGTGGGACATTAAGTCGTCTCTGATCACCTTTCTTCTGGGATAAGCGACTGGCTACACTATCCCATCATGAGGTGGCGAGAGGGCGTGCACTGTTTGACAGTCTATACGATAGCATTCCAGGATTGGATGAATGTCTGACACTGATGCATCCG	200
101011199	CCTGCAGAGTAGCATGTCATTGATTCTACACGCGAGGTCGCCTCAACATACTGCGCATTTGTTTTCTCTTACCAACGGATAATAAACAAGCTCAAGTAGTCAGAGTCTGGCGCGCGATGACTGCCCTAGCTCGCATGTGGGTTACGCTCCGTTCGGGCTGAGAGGGTCAGCGAAGATACAACCTGACACTGATGCATCCG	200
101011200	CCTGCAGAGTAGCATGTCATTGATTCTACGATATAAAACCTATTATCTGAATACACCGCACTTTCAGTCTCCTCGGCGGGCGAGTCGCAACGTTCTATCGCAACTCGCACAGGGTTCCTTATCAGGAACCACGTGCGAACGTAGCTCTACGGGTGGCAGAGGTCGTGGTAAGGCCGGGCATGCTGACACTGATGCATCCG	200
101011201	CCTGCAGAGTAGCATGTCATTGATTCTACGATAGGACTAACTTTCCTTGTCCGACCCGTTGGCGCCATGGACCTACTCTCTTTGCGCAGGAGCGTTGTTGATAGATACGGTGAGGGTAACGTGAGCTGGCACTCGACAGACCCTCTGAGTAAAGATAGCTGCATGGTTCATACACCTGACAACTGACACTGATGCATCCG	200
101011203	CCTGCAGAGTAGCATGTCATTGATTCTACGATAAGCAATAGTGTATCTACCAACATAATGATGACTATCCCACTATCGGAGCACTCAGTTAGAAAATTCGGTTACTCCCAAAAGACGAACGTTGCCCCGCCGCCTCTCCCCACTGTCTACAACCTTTCCCCACAATTTGCAACCAATTTTCCCTGACACTGATGCATCCG	200
101011204	CCTGCAGAGTAGCATGTCATTGATTCTACGATTACCCGTGAGCGCCGGAATCGCCACCAGGACTTGACGTTGAGACATATTATCTCCTGCCGTTCGCCACTCACTTACCTGGTAGTAGCACGCTGTGATTTGAAGATTATGCTTAGAGAAACTGAACAGGGAGCATCTTTGTGCGTCGGTTGCTGACACTGATGCATCCG	200
101011205	CCTGCAGAGTAGCATGTCATTGATTCTACGATTCTATTGCTCGGAGCACACACACTCCGGTGAAACACCGAGTGCAGTGGTCGTTTCAGGGGTATATCCCGGACCTCGTTAGATGATGGACAAAAGCCTTGTATGTATGTTGTATGTTTTGCCCTCCCTAGACTTGGCAGAGGGACTGCAGCCTGACACTGATGCATCCG	200
101011206	CCTGCAGAGTAGCATGTCATTGATTCTACGATTGTGAGGCCTCGGATATGCCGTGGTCCCATCATGGGGGTTCGCTTGCTTCTTTGTCTCCACTCTCTAGAGGATGAGCCATTAATCATCGTATCGTCCTTCCATAAGAAGGGCTTAATGCCTCACGGTGCTGCAAAGAGCGCCTTCCGACGCTGACACTGATGCATCCG	200
101011208	CCTGCAGAGTAGCATGTCATTGATTCTACGATGGCGGGAGTACGGCTGTAACTAAAAGATATTGCCACGCTCTAATATCACCATAACGTTCGGAGCTTTCAGCCAGGAAATTTTCTACTTCTGCGAGTCGCCAGATCAAATAGTGAACGCTCTCTGGATCTTACAGGCAGAACGGACACTGACTGACACTGATGCATCCG	200
101011209	CCTGCAGAGTAGCATGTCATTGATTCTACGATGAAGAGACGATCAGGGTGTCTCACGAGACAACCTACCAACGAGAACCGTTTGAGACTTTTCCGAGTTGCAGCGGACGGGCGCCGACCAACACTCGAATGCTAGAGGCAGGATCTTCTGTATTGTTCTTGCCTGCCGCGGCCTCCTTGATTCTGACACTGATGCATCCG	200
101011210	CCTGCAGAGTAGCATGTCATTGATTCTACGATGTCTGAACGGTCTTATACTCGTGGCCAGGGTTAGTCCATAGTCTGTAATGTTCAAGGCTGAGGAAGGTCCGGCTCTTGACCTCCTTTTGGCCACTCAATCACGTTAAGGTTTAGATCTCGACCTCCGGCGGAACCTCGTAGCTTTATTACCTGACACTGATGCATCCG	200
101011212	CCTGCAGAGTAGCATGTCATTGATTCTACGATCCCATCTGTGTGTCGGAGTTCTGCCACCGGCATATCGTGGACATTTTGACGGCCTTTCACAGCACATCACCATTCATGGAAAAGCTCTGAGTTTATAGTCTATGTCCCTCTGCCTGTCGCTAGATCATCTCATAGGCCCTAGAAACGGGGCTGACACTGATGCATCCG	200
101011213	CCTGCAGAGTAGCATGTCATTGATTCTACGATCTGGAACGCACCGCCACGCATGCTACCGGAGTACAAGGCCACGCGAGGGTGCGCCAATATCCCGACTACGTTGTTCAACCGGAGCAAGCAGAAAAGATAGTCGTGTCCCGGTTCACATATGCTCGAACGTCAATATATTCTCTTAAGGTACTGACACTGATGCATCCG	200
101011214	CCTGCAGAGTAGCATGTCATTGATTCTACGATCAATAATAATCAAATACGACACCGCCCTAGTTCTCGACCTTGGATCGTGCGTCCGCCTCTGTCCATCATACTGTCAGTGAACTACGTACGCGCCCGAACTCCACACTTTACGGTTCATATCGGTAGCGGTGTACTAGAGTATAGTAAGCACTGACACTGATGCATCCG	200
101011215	CCTGCAGAGTAGCATGTCATTGATTCTACGATCGTCGAGACCTTGTGCTAGGCATAAAAAGTTCGTACGTGACGGTGACAGGCACTATCTGATTGGCATCATTCTCCGGGCACAGAGGACGGGAGATGTAACCGGTTCAGTATGCCCTTTACATTGTGGAGAGCTCAGTCGCATGAACATCACTGACACTGATGCATCCG	200
101011217	CCTGCAGAGTAGCATGTCATTGATTCTACGAGAGATCGGAAAAGGCACGAAATTCAGAGGTGCCTGCAGGACAGAAGGATGGCGATGCGGAATAGGGATCAACTGCAGACGCGCGCATCTCATGAGACGAGTCGCTCCTTTATATGATAAACCGGCACTAAACCCAAACAACCTATCAGCTCCTGACACTGATGCATCCG	200
101011218	CCTGCAGAGTAGCATGTCATTGATTCTACGAGACAACGGTCCTTTATGTAGACAGGCGGGGGACTGAAGGGCTGTTCCCCCTCAAGGGATATGCATGTAATGAGCAACGAAATATCCGGCGGCAAAGGTGCCAGAATGGGGCGTCGTTAGCAGCGGGACTATTGCCCTTCGAGGCGGGTCGCCTGACACTGATGCATCCG	200
101011219	CCTGCAGAGTAGCATGTCATTGATTCTACGAGAACCTTTCAAGCCTTTTGTGAATTCCGAGGAAACCATAACACCTCGGACTTTGTGGTCACGAAACATACGTCTATAGCCAACCCTGCGTATTACGAGCCCAAGTAGGCTCCAGCCTGTGTCAGCCCGACTTTGTTGAGAGGAAGTAAAATCTGACACTGATGCATCCG	200
101011220	CCTGCAGAGTAGCATGTCATTGATTCTACGAGTAACAGACAAACGCTTGATAACGGTGAGCCGTGCCACAGCGTAGGGGTCCTTTGTTGGTTCCTTACGCAAATAGACTGGACAGCCGCACTATATGAACGCCCTCCCATACGCTGGCTGTACATTGGAAGCTCCAGGCCTACGTAATTCCCCTGACACTGATGCATCCG	200
101011221	CCTGCAGAGTAGCATGTCATTGATTCTACGAGTCGGCCCGTGCCCGACTGACGGCAGACTGTGCATGTGGTATCGGGTTCCTGAAACGGGATACATCAACGGAATTCTGGATATGATGTAAGTAGTGATTCAAGATCCGTAATACAATTTTGCATTTCAGTTGGGCCATCGTCCGCCCGACGCTGACACTGATGCATCCG	200
101011223	CCTGCAGAGTAGCATGTCATTGATTCTACGAGTTGCGCTTCTAACGTTAGCAGATATGGGCGGTGGTTACCGATACCGCGACACCCCACTCGTAATGTCGTCAGGATGCGGGGCGGCGCCTGAACGCAGATGGTTATATGTACCGGCTCGGACGCACATGTCGGAAAATGTGCTGATCGGGACTGACACTGATGCATCCG	200
101011224	CCTGCAGAGTAGCATGTCATTGATTCTACGAGGGATAATCGGCATCTAGATGCTTTAACGGCCCACGTCTTTAGCAAGTCAAGCCAATTCGTCTAGTTAGAAGCAACACACCTCCGATGGAGTAATACGCCCGTAAGTTAGCTATTACTATCGTACCCTATCGGTTTCCTAAAACCGGTTTGCTGACACTGATGCATCCG	200
101011225	CCTGCAGAGTAGCATGTCATTGATTCTACGAGGAGGACGAGTGAGTTTCCGCGGGTCTAGCTAGGCAATCTTCATCAAGTTTTACAGTGAGCCACCCATCCAACTCAGAAAGAATAACGTGACCACTGCGTGCTCACTAAGGATTGGAATGATTCCGGTAATTTCGACGTGGCGTCCTAACGCTGACACTGATGCATCCG	200
101011226	CCTGCAGAGTAGCATGTCATTGATTCTACGAGGTAACATACGGTCTAGCTGAAGGCGGGAAATCAACAGGGGAAATAGAACCCCGGGCTTTAAAATTGAAACAAAGTGAGGCTTGCGTTGAGCGGAGCCGCCTTCATCATCGGCCGCGCGGCATATTCCGAAGAGTGACCACAATACAGGATCTGACACTGATGCATCCG	200
101011228	CCTGCAGAGTAGCATGTCATTGATTCTACGAGCCCATCGCCATTTGGCACATGATGGTCAGGTCCTTAATCCGTCATGCGCGGTGCTAGTCTGAGAAAGGTCGTAGATGCGAATGCGCGCACCAATAAAGTCCGACTCGCGAAACCATATACTGCTCGGTAAGGCAACTCCGACGTTACGCGCTGACACTGATGCATCCG	200
101011230	CCTGCAGAGTAGCATGTCATTGATTCTACGAGCAGCCATAGGCTACGAATTCCCTTGGGCTCGGTCCAAGACAAGATCAACTGACAACCGCCTATTGGACTCTACATTTAGCAGTTTCCACAACCTCTACCGTAGACCCACAAGTCAGAATCCTCACTTTACGTTGATACTAATGAACTGGCCTGACACTGATGCATCCG	200
101011231	CCTGCAGAGTAGCATGTCATTGATTCTACGAGCGTTTGTACGGATGGTTCTGATAACGACGCAATACAGCGTCAGGTACAACCTTTCTCTAGTCCTCTCCTCTTGCTAGAAAGGAGGATTAAATCTTCTGTGACCTACTGCGGTGGAACTGTAAAGCAGGGATGATCGCCATACTATGGGTACTGACACTGATGCATCCG	200
101011234	CCTGCAGAGTAGCATGTCATTGATTCTACGACACGTCTGACTATTTGGTTAGCTGTTGCCACCAGAGAAGCAGTGTGCTAAGGGTAGTGTTAGCCGCCTCTCTCACTACGTCAACCCCTAATTGGCCGACCGTGACCTTAGCATCTGACATGATGCCTCGCATGGGCACTAAATACGAGGAACTGACACTGATGCATCCG	200
101011236	CCTGCAGAGTAGCATGTCATTGATTCTACGACTAACAGCGATTTTCTGAGTATAGTGACCTTCAAGTTATACAATCGCAGTGTAGACTCGGTGCGGTTTGACCTAGGCAGGTTCCTACTACGAGGTGGAATGACCAAAGGAAGGTGGTTCTTAATCCCATGGGCGCCCCTTCAGGAGCCTCTCTGACACTGATGCATCCG	200
101011238	CCTGCAGAGTAGCATGTCATTGATTCTACGACTGTCCCGATCTCCATACAAACTCGGCGCCGGGCGAAAAGGTAAACATTCCGGTTCGACCGGAAGGCCCTGGCACCGCTCTTACTTGAAGGGAGATTACGGGAAGGACAAAGCGCAGGGTCTAGATAGCGGTGAGTTTTGCTGGTGTCCTGCTGACACTGATGCATCCG	200
101011240	CCTGCAGAGTAGCATGTCATTGATTCTACGACGGGAAGTCACCCGAGTCTACCCGTGATACAAGGCCTAGCAGCGATAGAGATTCGAGGATTCAGCGAGAAATCTTAATCCGTCCAGAAGGCATGGACGCGGCATGGAGAGCTCGGTTCAACTAACTATGGCTAAGGAGATACAACGCTGAGCTGACACTGATGCATCCG	200
101011242	CCTGCAGAGTAGCATGTCATTGATTCTACGACGTGTCTACCATGAATTGACCGTAGATGGTGTCCTCGCTAGAGGCGGAGATGAATGGAGCGCCATTGGGGTCAGTTGGGGTACTAAGCCGATGTGGGAGGGTAGTAATCCCTGTCCTAGAACGTCGTTCCGCTGGACGTGCCAACGTTAATCTGACACTGATGCATCCG	200
101011243	CCTGCAGAGTAGCATGTCATTGATTCTACGACGCACAGCGGACAGGCCCATTTGGCTCAAGGTCGGCCCAATTGGACACCAGTCCAATGCTTACTGTTCAAAGGGCGCAAGTTGAAGTCATTTCATACATATCATGTCCTAGCAAGACCCCGGTGTAAGAACGGACCTGACGTTGGGTAGTGCTGACACTGATGCATCCG	200
101011244	CCTGCAGAGTAGCATGTCATTGATTCTACGACCCCTAAACGGCGAAGGATGCAGGCACTGAGGGCATGTACCATGACGGCGAGGTATGTTCATGTTTAAGGAGAACGAAAGAGTAAGTTCGAATAGGGCAACAGTGCTCTGTCGCGAAGCGAGGAGCGTAAACATAAACGGAGCCTTTCAAACTGACACTGATGCATCCG	200
101011245	CCTGCAGAGTAGCATGTCATTGATTCTACGACCTAGCCGAGTTCATGGACACTGTCTGGTGGGCGGATACTTATTCAGTGACTCATCACGATCAACTTGCTCGTTCCGATCACAGCACCCCGGACTGAGAGTTTAGCGAACTGGTAGGCCTCCGCTATCTCACTGCCTTAACACGAGATTAACTGACACTGATGCATCCG	200
101011246	CCTGCAGAGTAGCATGTCATTGATTCTACGACCACCAGCCCCTACACATCCAAGGGTTTTGAACCATTGGATTCACGTAAGTGGACCTAATCGTTCCTGTTTCACAGTTTCGTCAGCCAAAGGCTCCATTTCAGAATGTAAGTGCTGGTCCCAGCCTGAAATGGCCTGCGTCCCAGAATGAACTGACACTGATGCATCCG	200
101011247	CCTGCAGAGTAGCATGTCATTGATTCTACGACCGTCGGGAGTTTAGATCTATCTAGCATTGGGATCCGCCATTAGGTGGCGTCTGCTACAACTTTAAAGCTTAGCGGCACGTCTTTTACGTTATTGCTAGGCGTGTTCCGCCAGATACCCAATCATCGAGCTCCGTTCCACGCTCGAGCCTCCTGACACTGATGCATCCG	200
101011248	CCTGCAGAGTAGCATGTCATTGATTCTACGAAATAGGCATACGTGTTCTATCTGCGGAACCACAACCCCTTGAGTCCTGCTCTTAATCTTATTCTCCGACCTATCAAACACAGGAACACTCATACAAAAAGACGGAGCAACGAACTCGCCGTTCAAGGACTCCCGCACTGTTCGTGTTGACGCTGACACTGATGCATCCG	200
101011249	CCTGCAGAGTAGCATGTCATTGATTCTACGAAAGAAGATGAAGCGTGCGGGCACATAATCCCTCCTGCAAACATAGTGATCCTACACCAGTATACCTAGTGGGAAGTCATGCACCCCGGCTTACTATTCGGATCGATTCCCGTAGTGTTATTAAGCCGTGCCGCCAGAACGTACTCCATTTTCTGACACTGATGCATCCG	200
101011250	CCTGCAGAGTAGCATGTCATTGATTCTACGAAACCCTGTCGGAATGTAATTTCGAGCAGACAGTTAAGAAGAGTTCTACTGAATACCCGCAGAGGGAGCGTCGCACTCGAGAAGCGGGTAACAATACGGTAGTAAGGAGTAGCATATACAGGTCAAGGTGGTAACGGGCGCACGTGTCCTGACTGACACTGATGCATCCG	200
101011251	CCTGCAGAGTAGCATGTCATTGATTCTACGAAAACCAAATTTGCCCCCTGCAGAAGCGGTTAGTCGCGTTTGACCGACCGTCAGAGTCCACTCATTAGAAGAGCCATCTTACCCACACCATTCCGGCGGGCCTACTTTGTCTATCCTGGTGATTGGCCGCGCGTAAATGCCTAGTCGGTGTGCTGACACTGATGCATCCG	200
101011253	CCTGCAGAGTAGCATGTCATTGATTCTACGAATCAAGTACTTACCCAATCTGTCGACGCAAGTCTGTTACACCCATATTTCCCGAGGGCTGCGCGCGCGTTTGAAGGGCTACACCCAGGCGAGAAACAGACAAGGAGAGAAATAAACTCCAAGCATGCGTAAGGAGTGAGCTAGAGGATTGCCTGACACTGATGCATCCG	200
101011254	CCTGCAGAGTAGCATGTCATTGATTCTACGAATGAAGCGAGTACCGGAATGGTGCCGGCTCCAGTTGCAAAACTTGTGTGCGATGCGGCGGACAGTACGGGGCTTTGGAGTGAATGACGTTCATATTCCCGCGAAAACACACGACCACGTCTACTTATAGAACATTGAAATCAGGTTTACTTCTGACACTGATGCATCCG	200
101011257	CCTGCAGAGTAGCATGTCATTGATTCTACGAAGAAGTGCCGATTTACGAAAACGTCGTAAGAGTGCAGAGGTCGGTCAGCACTACCTGCCGATCAACCCACCATATTCGTGAGTCCTTTGCATTTACCATAGGCGACCCGCCGTCCCGAGTGGTGCATCTGAACACAGGCCCTTATAGGCATCTGACACTGATGCATCCG	200
101011259	CCTGCAGAGTAGCATGTCATTGATTCTACGAAGCACGTTCAACGCGATATGGCCAGGCTAAGGGTCCACACTCATTGACTGTTATATAGAGGTCCTACGATAGCTGGCTTATATCACAGTACGGGGCGCGTCCAGTCGGGGGATAGGTACTGGGCGGAGTCCGCCTACATCACCTTCGTGAGCTGACACTGATGCATCCG	200
101011260	CCTGCAGAGTAGCATGTCATTGATTCTACGAACCGTCGGATTGGTGACCGTGAGGGCTAGCCAAACAGGCCTATTGTTCTCGCTAAGCGTCATCCATTGATGCCTGTGGAGAGGACGGACCTCCTACCGAAAACGTTATGAGGTCTATGTCACCTATACGCTAAGGTATCATGGGCATGCAACTGACACTGATGCATCCG	200
101011261	CCTGCAGAGTAGCATGTCATTGATTCTACGAACTGAAGATCACTCGACTTGCGTCCCCACAAAAGGTATCAGCCGCGGTTGTTTCGTTAAAAAGGCCGACAAACATAAACCAACATGCCCGTTCACTGTCGGGAGCACGAAGAACTAATACCCCTCGGTCGCACCATCGCTAAATAGTTACGCTGACACTGATGCATCCG	200
101011262	CCTGCAGAGTAGCATGTCATTGATTCTACGAACACCGTTTATAACTGCATGGATGTGTTGCCGATCCCGTAGGCGGCTGATGCAGAAATTATGTGCAGAAGATTCTCCGCGTCTAATGTGACCATATCCAGGCATATTGTACAAGACTTCACGCCCTGTGACAGTGAAAGAGCGTATTCTTACTGACACTGATGCATCCG	200
101011264	CCTGCAGAGTAGCATGTCATTGATTCTACGTAATTGAGAGGGTTGGACTGTCTCACCCTGCCATAGCCTTTGTTAAAGTCTGCATAAGTGATTGGAATTGTAGATCATCGATGGCGCTAAGGCGTACCGCCTCCTAAACCGACGTCTCACGAGTGAAAGTCGGGCGCCTTTCGGGTTCGGCACTGACACTGATGCATCCG	200
101011266	CCTGCAGAGTAGCATGTCATTGATTCTACGTAACAATCATTAGCTTTCAGCATACTCTTGTAGACGGTCCAACTCGTCCTTGGTCACCTGATATGTCGGAAAAGAAATCCGGACACGGCATCTGACCGTCACGCTCGCCTTGATAGTAGCACCTAAATGCGGTACGGGTCAGTACTGTATATCTGACACTGATGCATCCG	200
101011267	CCTGCAGAGTAGCATGTCATTGATTCTACGTAAACTAGTCACCCCTTACACATACAAGTCAAGATATACTCAAATCGCGGCGCCATAGGAGCCCGCATACGTATCCATGGCTGCGGTTCTAAACTAAACTTCGTGGAACCGACCTCGATTGACTTTCGCGTACGTGTAGCGGTCTCTGACAACTGACACTGATGCATCCG	200
101011268	CCTGCAGAGTAGCATGTCATTGATTCTACGTATAGCTCGCCACGTCTAATGACTCTAGGTGGGTGCTGGCTATATAGCATTGTAGTGGACGAAATTCCGTGCGGGTGACCATCGGTATTGAACCCATACATGAAATGATTGCAGAGCCACCGCATTGCGCTAGGAATAGTGTTGTACACAGCCTGACACTGATGCATCCG	200
101011270	CCTGCAGAGTAGCATGTCATTGATTCTACGTATGGTTGAGTCCGTCCTGAACGTTTGTCCTATCCGGTTTCGAAATGTACCGCTACAGCTATATGCAAACTCTCATACAGGCCGTATGCCGGAATTAGGAATGTGTACAATTATGGGGGCGGAAAAGAGGCCCGCAACTTCAGTCGAAAGATCTGACACTGATGCATCCG	200
101011271	CCTGCAGAGTAGCATGTCATTGATTCTACGTATTCAGAGCCTTGTCCGTAGTTCTACACACCGGTATGACTTATCTGCAGTACATCGGGCCGTATCTAGTCCCCCGCTTGATTGATACAGTTGTCCCGCGGCCATTCCAGTACTCGGTGCTAAGGTCACTCGATATATATAGTCCCTACTGCCTGACACTGATGCATCCG	200
101011272	CCTGCAGAGTAGCATGTCATTGATTCTACGTAGGTAAGAGCGTCAAAATGCAAAGAGCGCCGCGTGGCTTTACGTATCGGAGGGAGAAAAATAGATAGGAATGGTGTCTACGAAGTTTAACGTCGTACCGGGAAGGCTAATTGAGTAGAGCGCCTTTGACTTGTTGGTCTTCACGGGGCAGGCTGACACTGATGCATCCG	200
101011273	CCTGCAGAGTAGCATGTCATTGATTCTACGTAGATTTGCTTGCCTCATCCCTGTGGGCTGCTCGGGAAATTCGGAGTGAGGATTGGAACAACAGTATTATTATTTCGCACATAGGTGGAGGACGATCATCATGGACACTTAGGCAGGATCAGATGGGCCTGTGGTCCGGGGCATCTATCTGGCTGACACTGATGCATCCG	200
101011274	CCTGCAGAGTAGCATGTCATTGATTCTACGTAGTCCCCTCGTGCTAACGTATGGAAACACCCTTCCCTGCGGCCTGACGAGGAGCACGGAGGACAGTCTTTGAATTGAATAAGGGAATTAGTAAGTAAGGAAAACTTAGAAGTTCAATTCGTCGGGTCGGCAGGCATGATTACTGGGGAACCCTGACACTGATGCATCCG	200
101011275	CCTGCAGAGTAGCATGTCATTGATTCTACGTAGCCCGTGGGTACACCTATCCGTCCGAATTGATACTGCTTCGGTATGGTCTCATCGAGTGCCCTGAGGCCTTGCACAAAATTGGTTCGCCTATCAGTAAGCCCCGGCTCAAACCTGCATCTTTGTGCAGATGGCTCCTTGGTAGCCGCGTACTGACACTGATGCATCCG	200
101011276	CCTGCAGAGTAGCATGTCATTGATTCTACGTACCGCAGCAACGTGGGCGTTAGCTGGGCTTGGCCCTTGTATCCGGGGATAGGTGTCGTGAGCGTATCGCGTGATACGCCAGATCATTCACATTGTGCTACTGATATACAATTCCACGGGCTAACTCCGCTAACACACCGATATGTCATTTCCTGACACTGATGCATCCG	200
101011277	CCTGCAGAGTAGCATGTCATTGATTCTACGTACTCCTGTATAACCATACTAAGGCCCTTTTAAGGTTCGCTGCGCTGCCCAACAGACGAACGTTAGTGTGTTAGGAATCATCTAGCCTCGAACCACACCCGCGATTTCTCCCAGAGTCTCCCTTGTCGGGCCATTGTCACATTACGAAGTGTCTGACACTGATGCATCCG	200
101011278	CCTGCAGAGTAGCATGTCATTGATTCTACGTACAAGCTCTAACGTTACCCTCCACGATGATGTGGTTTTCAGCGCTTATAGTCTCATCGGTATATGATCGGAGGTGTCTCCTTTAAACCAATCCCTTACAAACCTGACGGAGGAACTGAAGCAGCCTGGCAGCTCTCCTGAGATGCTCGCGTCTGACACTGATGCATCCG	200
101011279	CCTGCAGAGTAGCATGTCATTGATTCTACGTACGGGACTATGAAATGGGCATAAACGTTGTTCAATGCGTGGTATTGGTGATCTGGAGTTTGTTTACCGCGAGAAATAGGGTTCAGAGCTGAATGCATGACCTCACCTTCCCCGTCCGCACCCAACCCAGAGTGGAAGTTCGTTTACTAGACCTGACACTGATGCATCCG	200
101011282	CCTGCAGAGTAGCATGTCATTGATTCTACGTCACTAGATTAAGCAATTTGCACCGGGACACGAAGCGCGTATCCCGCGTTCGAGCATACAACAACGTTTTACGAGACCCAACTATGTAAGGATTGGCATACAACCCACCCCCTCGCAATGGCTCAGGTTGATGAGAGGTCGCGGGGTCTGCACTGACACTGATGCATCCG	200
101011283	CCTGCAGAGTAGCATGTCATTGATTCTACGTCAACATGGAGCGGTTAGGACTATTCTGCTCATAGGAGTCATGCTCATATATACCGGGTGGCCTCGTAAAAATCGGCAGACGGTCACATAAGTCGCTGGGCTTTTCATCGAGTGTTACATTTCACCACCGGCGACAATCAGACCATTAACACCTGACACTGATGCATCCG	200
101011285	CCTGCAGAGTAGCATGTCATTGATTCTACGTCTCTTAGCTCCCAAGCTATGATAAACCGATCTCGCTCCAAAAATAATCAAAACCAAAGCGCAATTATCTCGACGCGCTGCCGGATGGTACACCAATCTGCATAACCTATCTCGACCGTGAGTAATCAAAGGGATCGTCGGTGAGGTTGTGGCTGACACTGATGCATCCG	200
101011286	CCTGCAGAGTAGCATGTCATTGATTCTACGTCTGCTCTTCACTAAGACCTGTCTGACTGTTTTGGGAAGATATGAACTCTAAGGTGGTGGCAGAAAGATGAGGGAGACAAAGCTAATACCGCCAGGTAATTTCAGGCGTTCGGGAACCCCGTGCTAAGCCCCTCTGACCCTCGGGGCTAAACCTGACACTGATGCATCCG	200
101011287	CCTGCAGAGTAGCATGTCATTGATTCTACGTCTTGGTCGACAGCTGAATAACTACTTTTTGATGTAACACGACTTTAGTTGTTCGCTCTTTCGCGCACGCGGAGCGGTGTCGCATCGATTGGAGGAATTTCGGTATGACGTCGTGGCTCCGCCAAACTCAACCTGATTTCGCCATCAAGCAGCTGACACTGATGCATCCG	200
101011288	CCTGCAGAGTAGCATGTCATTGATTCTACGTCGGATACCGACAAGTGACGCGTAGCGATGAATAATCTAGCAAGGATACCGCGAAGGGTTTAAGTGCATAGCATGTCTTACTCTCGCAGGAGCCTGCGGTTATCAGATGAAAACTGGCAACGGATAAACTCTTTAAGTGTTCAACGGGAGGACTGACACTGATGCATCCG	200
101011289	CCTGCAGAGTAGCATGTCATTGATTCTACGTCGAGGCTGACTCAATATAGATAAGGATTTCGCAACTCTGGGGTCTCCTACCAAGCCCAGTATTATGTGGGGCGCACATTGCCATATAGGTCATCGACGGTACACCTGGTACTAGATGTGTCATATGCGTTCCTGCGGAATTTATACACTGTCTGACACTGATGCATCCG	200
101011290	CCTGCAGAGTAGCATGTCATTGATTCTACGTCGTCATGCAAATTGGACAACCTTATGTTGCGCTAACATAGAGATGAGTGTCGTTTCGACTGGATGTATGGTCAGGGACCATCTTACTTTCAATCGAGCCTCGGACTATGTGCCTCGTATGGGCCTCTTGGGCCTGCTTGATGGCATGTGAGCTGACACTGATGCATCCG	200
101011291	CCTGCAGAGTAGCATGTCATTGATTCTACGTCGCTACCTAGTCACGTGGTATGCCTCAAAGGTAAAGTACCTCTCTTGCCCAGGGCGTTAAGAGTAAAACATGGATTTACCAATGTAACTCATTTAGATTCTCACACATTCCCATGGTTTAGCACGTTACCGGCTTGTTTGGTACCGCGCTTCTGACACTGATGCATCCG	200
101011292	CCTGCAGAGTAGCATGTCATTGATTCTACGTCCCCGCTCCGACTCATTCATATCTTACCATCCCAACGGGGAGCAGCTACACAACACTCACCCACATTCGGTTTGACACATGTGGATTCCGGCATATCGTATGATGTTGTACGGCGGCAGCGATACACGCGGGCTATCGGTAGGTAGGATACCTGACACTGATGCATCCG	200
101011296	CCTGCAGAGTAGCATGTCATTGATTCTACGTGATACCCATGTGGCTAGCTAGGGTTGGCCGGCTTCTGACCTATCTGTCACCTTTTCGCTTTAACACGGCTCCCACAATGGCAAACTAGGGCACATTTTGAAGTGAGTTACATTCTGGGGCAAGTACAACAAAAGCATACTACGTCTCGGGGCTGACACTGATGCATCCG	200
101011297	CCTGCAGAGTAGCATGTCATTGATTCTACGTGAGACGTTAACACCGCGTGAGCACAGACAGAGAAGGCCCTCAGGGAGGAGGAAATTCTCCTAAATAAATACCAATGGTTCCCTGAAGCCCGACTCAATTTTGATCCCAGACGCCTCGTTAATAGTGGTAATATATTGCGAGCTCAGGTCCGCTGACACTGATGCATCCG	200
101011298	CCTGCAGAGTAGCATGTCATTGATTCTACGTGACGCTCACATCAATCCCTCGCCGTAGCGTAAAGTACCTCACCGCAAGTGCTGAGGAATAGTAATATTGATAAGCTCGTACATTTGGAAGAGGGGAGCATCCATGAGGTCATGGACGTGGGGGAAGTCGTGCAACGAGAGCGACCTCCCCCCTGACACTGATGCATCCG	200
101011300	CCTGCAGAGTAGCATGTCATTGATTCTACGTGTATAGCCAAGCGTCAACGGTTGTACCCAGCCGACGAAACACTTCAGCTATAACACAGCTTAAGTCTGGAGTCTGATTCCGTCTAGCAGTAGCGGTTCAGGCACAGATGGATACTATGAGGGACCGCGTCAGCAAGTATGGGTCCCTACCACTGACACTGATGCATCCG	200
101011301	CCTGCAGAGTAGCATGTCATTGATTCTACGTGTCTTAACCCCTTACCGCTTTATTTGATGCCTAGGTCACGGCAGCACCACCGCAATGCAACCCTGGATAGCATCGGGTTACTGTGGAGCTCCACGATTGATGTTTGCTTTAGATAGGAATGGTATAAGGCCGCGGTCTTGGCCTTCCCGGGCTGACACTGATGCATCCG	200
101011302	CCTGCAGAGTAGCATGTCATTGATTCTACGTGTGAGGAGTGCCCTATTGTCGCCTACTGCGGCGAAGAACCTGATAATGGTGCTGTCCGGTCCGCCTTAAGACCTAGCTCAACCGAAAATCCGATTGCCGTTTTCACCACCTCACGTTGCCATCTCAAATACTTAATCTCTTCCTACATGTCCTGACACTGATGCATCCG	200
101011303	CCTGCAGAGTAGCATGTCATTGATTCTACGTGTTGGTGTGCCGTCACGCTGTAGACCTAGTACAGCAAGTCCAAGAATTAATCACAGTCTTTAACAGTTGAGTTCAGGAAATTCGCACCCGATTGTCGCCGCCTTAGTTGGGATACGGAAGCTCTCACCCCTCTCTGTTAGGGCGTGGCGATCTGACACTGATGCATCCG	200
101011304	CCTGCAGAGTAGCATGTCATTGATTCTACGTGGGGTTTTAATCTACCGCCGAGCATTTCTCTTATATACGATATTTACGCTGCATCAGTGTGGTCCACTGCGGAGAACACTAGTGCGGTCCGATCGCTTCACTCGCCTTTGCGATCCAGCCGTCTACACGGACTGACTATGCTCTATTTGGGCTGACACTGATGCATCCG	200
101011305	CCTGCAGAGTAGCATGTCATTGATTCTACGTGGAGCACCTCCTGGCAGTCGTTTTCACGGGAGATTATCGATAAGAAAAGACAGATGCGTGAGGGGTGATCACAGAGTCCTTAGCTAACTGTTGCGTTTAGGAGCAGCAGCACGATATTATGGTATCGCGTCCACCTCTGGCCCACCATCACCTGACACTGATGCATCCG	200
101011308	CCTGCAGAGTAGCATGTCATTGATTCTACGTGCCGTTCATTTGCGCGACAGAGTTGCGAATTACGACTGTCGTGAACTGTTGCGGTTGGCTCTACAACCTGGCAACACAGCAACGTATGAAAACCGCCCATCATCCGTATAAAGTAGCTCTCATATTCCACTACACCGCGAGGGGGAGGAAACTGACACTGATGCATCCG	200
101011310	CCTGCAGAGTAGCATGTCATTGATTCTACGTGCATGAAAATAGCTCTGTGCCATATAGTTCTTAGCACTTCAGAGTAAACCAGCCTTATATATCACGGAGTGGTCCCCGTGAACCGAGAGTGAAACTTGTACGGAGGACACGGCAAGGATTCGAGTATTGCGGCCGAGTTGGGTGAGGCAAGCTGACACTGATGCATCCG	200
101011311	CCTGCAGAGTAGCATGTCATTGATTCTACGTGCGTAGTGTAATAAACCGGGTTCACGGTAGGAAACACTCTCGAGACAACAAACAATTCGGTGACGAAGGGCGCAAATCGCAACTGGGGAGCATGCACCGTGGGGCACTGAGTACGGTAGAGCAACCGGTTTCCATCTGGAATGTGATGGGTCTGACACTGATGCATCCG	200
101011312	CCTGCAGAGTAGCATGTCATTGATTCTACGTTATATAACATGTAGACGTCTCCCATCGGTGCTGCTTGAGAGAGAACGGCGCGGCCCCAACATACATGATGCACCACCGAGAACAACAATCACTACCGGGTTAAACCACTCGAGTTTAAAGCTTTGAACGGGCCGGTCCGCGAACACCAGTACTGACACTGATGCATCCG	200
101011313	CCTGCAGAGTAGCATGTCATTGATTCTACGTTAGGCTCTGGCCTTCCTTCACGTCCTTACCTCCCTTCCTTTTTGTTTAAACCGCAAAGGGGCGTTTACACCAACAGATAGTTAGGCGCATACGGTCACCAACATACTTAGCAAGCTGTCTAGCCTCCCGCATAGAGTTACTATTGATTCAGCTGACACTGATGCATCCG	200
101011314	CCTGCAGAGTAGCATGTCATTGATTCTACGTTACGTTCTAATCGTACAGGCCGCGTTCTTGCGATTCAGCCGGCTTCGACGAAATATGTACTCGCCTCCCGGAGCAATTTATCGGCGCTGAGAGGATGCTGCAAGATCGGTCCTTCCCGCCTTGTCTGGGGACTGACTAGTTATTGATCCGTCTGACACTGATGCATCCG	200
101011317	CCTGCAGAGTAGCATGTCATTGATTCTACGTTTCCTACAGATAGTAACGCGCGACATGAGTGTTGCTGCAGTCGGCAGCTGCTATGTCAGCTATGTAGAGTGAGTCCCCATGAGCGGTTCGAAATTGGCTGCTGTACATGTCTGATAACGGGCACACATAATCGACCTCATATCGCCGCACCCTGACACTGATGCATCCG	200
101011318	CCTGCAGAGTAGCATGTCATTGATTCTACGTTTGCAGCGTCGGGGGCGCCGGATCGTAAAAGGAGTAAGTACCCTAGTATGTAAAGTCTGACTTCCATTGCATGCACCCTCTATTTAATTAGCGGCGAGCAAGCATTGAGTTAAGGGATACCACACGAGAAGTTTGACTCCCGTGGGCCTCGCTGACACTGATGCATCCG	200
101011319	CCTGCAGAGTAGCATGTCATTGATTCTACGTTTTGAGACAACTCCTCACGGCGAATCATCATCCTCTGCCTGTATAACCACCGCACGAAACAACCTACTATTTACACGTGTCGTAATGTGTCCGAGGCGGCAATTTGGGGGATAACTCCGTAGTAACACACACTACGGTCTAGCTACCCTGCCTGACACTGATGCATCCG	200
101011320	CCTGCAGAGTAGCATGTCATTGATTCTACGTTGGCTTGTATGAGAGCGTTCTTCGCTGGCACCCAACTGTACCTGGGATTAATCTACGAAGAGGGTCGCGGCTCTACGCCAGTCTAGAGGTATCAACATTGAGCGCATCCAGATATCATTTCAAGGGTCGTCGCGGCATCGTTTGACTCTCACTGACACTGATGCATCCG	200
101011323	CCTGCAGAGTAGCATGTCATTGATTCTACGTTGCTACTCGGTATAAGAGGGATAGCGCGTCGCTCGCAATAGGCTCTCCTTGGGGCCTAGTTCCCAGGAAAACGGGCTTCGTTAGTGTCTGCTCTGGATTGCTCATGTCACTACTGTCAGTGGTTACCGGACTATCTATTACCCCGCTCGCCCTGACACTGATGCATCCG	200
101011324	CCTGCAGAGTAGCATGTCATTGATTCTACGTTCCACCAAGTGGCACTATGCAACAGTGCTGCCCATGTAACGGGTGGTTGTTGTATTCCATCACAGTTGTCGAAGAAAATCAGTGGATGGGGAGTTGGTGGCTCGTAGTTCGAATATCACGGGACCGGCTATCTCCTGAGACCTTCTGCCAACTGACACTGATGCATCCG	200
101011325	CCTGCAGAGTAGCATGTCATTGATTCTACGTTCTTTCAGCTCTTCTGACCGCCCAATCCTGCCAGTTCCTTCATTTCCGACGGAACATTTACATTGCTGCTAAGTGCCTTCGAATTCGTGAGCTCTAAAGGCTCTGCACCGTGTTACCACAAATGCTCCCCCGAAGGATGCCTGGTCCAGTCCTGACACTGATGCATCCG	200
101011326	CCTGCAGAGTAGCATGTCATTGATTCTACGTTCATATTACACTCCGGGCGGCCGATCCGTATATAGACCTGAGCATCCTCATCACATTGGTCAGACCAACCTACGCGTCAAATCGACCATTCGTGCATGACTGAAGAGACTAAAGCAGGATGACAACCTTGGATCCCATTTCTGACAAGAAGCTGACACTGATGCATCCG	200
101011327	CCTGCAGAGTAGCATGTCATTGATTCTACGTTCGCTCCAGACACTCGAGAGTTACACTAATTGGGCCCATCTAACGCACCCTACCTGGACCGTACTACACAGCCAGAGTACGCTAAACCAGGCGGAGAAACTGCTCCTAAAAGGTAGCGCGGCTTTCCACGTCACATGAAGGTCAGCTTTGACTGACACTGATGCATCCG	200
101011328	CCTGCAGAGTAGCATGTCATTGATTCTACGGGATTGGCCCCTTTTGTACTTTGTACTTCTCTAGTCGGGGGTAGAAAAGACGCTAGGCACCCTCTGTTCCTTGCTCACCGTGGGCGGCGACTTGCTAGAAGTCAGTGTAGCCCTAATGTCCCAAGGACCTCGCCCTCGCAACCCGGGGATAACTGACACTGATGCATCCG	200
101011329	CCTGCAGAGTAGCATGTCATTGATTCTACGGGAGCGAATAACATCATGGCGGTCTCCGGAAGCTGTCCTAGTTATACCGGAATCGAGCGCATAGATTGTCGCTTGCGGGCTAGTGAATGTATTTGAGCGAGGAGAATCAAGTCGACGTTTGCACTTCTAACGAAGGTACATATATGACGCGTCTGACACTGATGCATCCG	200
101011330	CCTGCAGAGTAGCATGTCATTGATTCTACGGGACTATTTTATGCTCACCAGCTACGGGCACAGCGTTCCTTTCCACATCTGAAAGTATGCTCCGCCGTGCACAAATCCTTATACTTCGCGGAAATGTTCCCAATCGTGCATAGGCGGCGTCTGGCATGCATAATCCACAGATTACATACCCACTGACACTGATGCATCCG	200
101011331	CCTGCAGAGTAGCATGTCATTGATTCTACGGGAAACCTGTAGCGAACGCATGGCGGCAGGTAGACATGCATCCCGCCCAGTTTAGACGACTATCAATAAGCCGAGTGGGCACGAAGCTTAACTAGTGCATTCACCAGGATCCTCCCAGGTAATAGCGAGTCTGGTTAACCCAGCTTGTTCGTCTGACACTGATGCATCCG	200
101011333	CCTGCAGAGTAGCATGTCATTGATTCTACGGGTCTCTTAGGAACCAGGGCTATACAGGCGTTACATGGCCTCAGGGTTATTAGGGAGCTACAGGTCAGTTCCATGCTTTGCGGTAACCTGATAGGCGGCTAAATTGCCGCTATGCTCAATACCACGTCCCGGCAACAACAGGCCTTTAATTTCTGACACTGATGCATCCG	200
101011334	CCTGCAGAGTAGCATGTCATTGATTCTACGGGTGATTATGCTAAATGCAATGTAGTCATCCAGCTAGTAGGAGTAGAAACGACATAGTTTTATCTAACTGTCTACAAAATAGACCAACTGGAACTTCACTTGTGGGCGCGGTGAAGTGGCCGGATACGACCCCTCATACTGTCCCCGTGTCCCTGACACTGATGCATCCG	200
101011336	CCTGCAGAGTAGCATGTCATTGATTCTACGGGGGCGACTTCTACTGCTGATAGGTAAGCATGCCTCCGATACCTCATGTGACCCTAAGTCGGCGATAAGGAGTTTGACATTCCTATTCAGGCGAATGCTGATTTATTGCACGGCGCAGAAGTTTAGAGACGATTTCTCGAACATTGTAATGACTGACACTGATGCATCCG	200
101011337	CCTGCAGAGTAGCATGTCATTGATTCTACGGGGATCAACTTAGGGACTTAAGTTAGTGACCGCCTATTGGCTTTTAATGGACCTGCGGTAATTCCCGTGGTTTGTTATACTTGGCTCACCCACGGTTGATCTGAATTATTCAAGCGCACGTAGGCTAAGGGAAGTAAAGGTCTGTCGATGCTCTGACACTGATGCATCCG	200
101011338	CCTGCAGAGTAGCATGTCATTGATTCTACGGGGTACGGAGGGGCTTTACGGGCCCGGTACCAAGTTGGTTGCCAGCCCTTAGAGCGTGACTTGCGGCAAAGCAGAAATACAAGCCTGACACTCTCGTTATTCGTTCTTCGCCTGTCTCATGTGCAGGAGTGGCTGGGGTAAATCCTTAAGTTCTGACACTGATGCATCCG	200
101011339	CCTGCAGAGTAGCATGTCATTGATTCTACGGGGCTTTCACCTCTCGCCTGCTTCAGGTGTAACTTTGTTTGGACGTGCGGCGTATTAGGGGGCTTCGCTGGTCCACGTTTAGTCTGAATTCAGAAAATAGTACAAAGGTAAAAGGAACAATCCTTAGCACAGCTGATGGGAATCCCTACGCACTGACACTGATGCATCCG	200
101011340	CCTGCAGAGTAGCATGTCATTGATTCTACGGGCCCTAAGATATACACATGTACCCCTCTCTAGTTCCCTTCAATGTAGTACTTAGCCGGCGTAGGCCGAGGGTCGAGTCGTCTCACAACGGCGGATGCGATAACGAGCGCAAGTGGCGGTTTTGCAACATAACCGCGGAAATATTGACCGATCTGACACTGATGCATCCG	200
101011341	CCTGCAGAGTAGCATGTCATTGATTCTACGGGCTTTTTGAGCATTCCATAACGTTACCCTCTAGGGCCGGTTGTTTTTCCAAGTCGCTCTCATCTAACGTTGCGCACCTTAATAGAAACTCCTGATTTGGCCGCGCGCTTCTACATAGATAATAGATTTGCGAACACGGCCGGCATCGTGGCCTGACACTGATGCATCCG	200
101011342	CCTGCAGAGTAGCATGTCATTGATTCTACGGGCAATCGTCCACCTAACCGCTGAGGGTACATTCGATTTGCTCTCAAAGCCGTAAAGAGTTTGTATACAAGTGAACCTACAGGCAAAAGTGTAGGCCCAAACCGGAAGTGATCTGCTCAAACCTGCCCTGCCCCGACTGCTGGCAGTAAGTACTGACACTGATGCATCCG	200
101011343	CCTGCAGAGTAGCATGTCATTGATTCTACGGGCGACATGAATCAGAATGCGCTTCTATGTGTCATCAAGGTGGATATCTCTCACGCTGAAAGTCCGCCAGCCGGGAGATCAAAGGGACAGGGGGTTGACTGCTGCAGACTATGTAAGAACGTTCTGGAAACTAGAGTACACACCGTAAGGACCTGACACTGATGCATCCG	200
101011344	CCTGCAGAGTAGCATGTCATTGATTCTACGGAATACTACCTGTGCTTCATAGAAGTGCTACCGCTAAAAGCGGTTAGATTAATGTCGACTACGTAGCTGTATCTCTAGGCAAAAGATCCGACCTTCCCTGGTCCAAGAGAAAGGGTCGCACTGTGCATCAGTCGACACGTACACTCTCTGGCCTGACACTGATGCATCCG	200
101011345	CCTGCAGAGTAGCATGTCATTGATTCTACGGAAGTAAAAATCTTTTCTACGTACGATATATCCGAGCAATACGTGGGCGGACAACGGTCTGACGCGACAGCTGAGAGGTCTGCTACGCGAAGCAGCTATGACACTTGGCCACTAGATAATTGGCAGCCACTGCACAAGTGGACCTACGGTGGCTGACACTGATGCATCCG	200
101011346	CCTGCAGAGTAGCATGTCATTGATTCTACGGAACCATCAAACAAGTAGCGACGGACTGGTATATTCACTGCCGCTAAGCGTTCTTTAACTGGTCGCCCAAGACTTACGTCGGACAATTAAAACTTGGAAGCTAAGGTCCCATAAAAAGGCCCGCATAGATCGCGCCCTCCGTGAATTGTACACTGACACTGATGCATCCG	200
101011348	CCTGCAGAGTAGCATGTCATTGATTCTACGGATAAATTTGCAAGGAAGCAACGAACTCAGAACCCATAACACAGAGCAATCAGTCAGTGCTGCGGCAGCAGATACCACCGCACGCGGTATAGTATAGACCTCGCGTGGTGTTTATAGTGAATACTTAGAGTTCTAGGCTTTACACTCCGAATCTGACACTGATGCATCCG	200
101011350	CCTGCAGAGTAGCATGTCATTGATTCTACGGATGCTGACCTGACGAGTCCTTATGTGTTGTCTCGATAATCTATATCGATTACCGTGAATATGCGTCAGCGTGAAGTAGCGTGGCCGATTCGTAGGCCATCCTGATGGCGTGGCTTCAAAGGGAACCATACCCAATAGCTAGAAACAGGTACCTGACACTGATGCATCCG	200
101011351	CCTGCAGAGTAGCATGTCATTGATTCTACGGATTCTTGCAGGTTATTCCAAGGGAATTCCCGCATTCTCCCACTCTAGAAGCTTGCCGTTATGCGCCCGGAAGGGTATCGCCTACTTACTTTCTCGCCTAGGTATAGTTCCAGTTCTGGGCCACAGGCTACACAAGACCGGAAATTTAGCTGCTGACACTGATGCATCCG	200
101011352	CCTGCAGAGTAGCATGTCATTGATTCTACGGAGGTGGACGCGCACGTACGCCCCCGACCTTAGATACTCCAAGACTACAGATGATCTTCCAAGATCCGTCTTTGCGATTAGTAATCATCAAGTTAGCGTGTTTAACCGGTATCCGTTCTTAAAGTTTCATAGATACAACCGGCCCACTGCAGCTGACACTGATGCATCCG	200
101011353	CCTGCAGAGTAGCATGTCATTGATTCTACGGAGATTCGAAAAACCTAGCCTACGCCCTATCCGACCGCCCGGCCCAGGTCTCGTGAACACCCAGAGAGCGCTACTCGGACGCAACCTGCAAAGGGTCTTGAGTACTATGACTTTCAATTCTTTGTAGGCCCTCGGACTGAGCTTCAGTGAGACTGACACTGATGCATCCG	200
101011355	CCTGCAGAGTAGCATGTCATTGATTCTACGGAGCGCAACGGTGAAGTATTTGCACGGGAAGCACTGCCGTGGAATTCCGTTTACTTTCCCTACAAGCGCACCAGTCGTTAAGAAGCCTATCTCTAGGTATCGAGCCTAGTCCACAGCGAGATCCAACTCAGAGTCGTTAGTTTAGGTAAATCCTGACACTGATGCATCCG	200
101011356	CCTGCAGAGTAGCATGTCATTGATTCTACGGACCAGAGTAAAAGCTTGTGGGAGCGCTTATACGGAGGGAGCGCACCGGTAGGCGTGTGTCAAAATCAAAAGAGCAATGATGGGAGGTAGCGTGTAATGGAGTTCCCCGTCTAGACCCCTAGAAGAACTCAGCACGCCTCCGGGCCACATGGCTGACACTGATGCATCCG	200
101011357	CCTGCAGAGTAGCATGTCATTGATTCTACGGACTTGGGTGGCCCACAGTCATTTAACGGCTGGTAATTCATCTAGTACATACCATCTCGGATATAACTATCATTGTTACGCGTGGAGACGACGTGCTGGGCTTATGCCCTGAACTTGAGCAACTACGAAACCCTTTGGCCAATACGTCCGAACTGACACTGATGCATCCG	200
101011358	CCTGCAGAGTAGCATGTCATTGATTCTACGGACATACAGCGGGGAATCTCACGTAACCTATCGGAGTCAATAGCTGGCAAGGGACCCCGTCCATGTTCCCGCCAGATCGCCATCCTGGTCGGTACCTTTTCAGTTAGCAGCGTCAACAAAGGACAACTGAGGCGCATACGACTCCATACCACCTGACACTGATGCATCCG	200
101011360	CCTGCAGAGTAGCATGTCATTGATTCTACGGTATATGCATCAGGGCCGGGAATACTTGAACGGATCAAAAAGTGCGTATTAGACTCCGTCATAGAATTGCCAGTCTGTTGAGGTGTCGTCGTGTTACACCTCGATGCGGGATGCTAATAGTGAGCTCTGTCTTCCTCGTCGTTGTTACATTCCTGACACTGATGCATCCG	200
101011361	CCTGCAGAGTAGCATGTCATTGATTCTACGGTAGTAACTCAATTTATGATACGATCGGTGAGGCCCAAGGGGACCTACGTCACTTCCATGTCCCACCCGAGTCCATGCGGGATGATTTATAAGGAACAAGATTAAACCTAGGGCATAGTCGTTTCGCCGACACGCCCCTGCGTTACTGCTGGCTGACACTGATGCATCCG	200
101011363	CCTGCAGAGTAGCATGTCATTGATTCTACGGTAACTTTCATGATGCCTCGGGTCGTCATTAGTCCCCCGCGATGGGCGGGGTCGTATTACACGGCTTGTGGCCCACCCGAATCCGTAATGTCGCTTTATCTTACACGAAGATTCTGCTGCCATCTGGCCAGGGCGAAGCCAGCCTACACGGCCTGACACTGATGCATCCG	200
101011364	CCTGCAGAGTAGCATGTCATTGATTCTACGGTTAGCTCACCTGACAACTAGTTGCGGCCGCGCCAGCGCTGATTAAGGGTCACCTGGTCAACATGCCTGCTTTTACACTAACCGACCACGAGCCGTGGACTCGGAGCAGTATCGACAGAATTCTACACACTGTCTTCTACTAAAGAGTCTCTCTGACACTGATGCATCCG	200
101011365	CCTGCAGAGTAGCATGTCATTGATTCTACGGTTCACGTGGTCAGAGTGCCGGTGACAAAACAGGGTTCTACCTCTGCATCATTGGCTGGGAGTTAGCGAGGTCAGCTCACAACAGATGCCGAATTAGCATTAAGATCCCTATTCCTTAAATGAGCAAGGACACTCAGCCTTGGAGTCCTAGGCTGACACTGATGCATCCG	200
101011366	CCTGCAGAGTAGCATGTCATTGATTCTACGGTTGATGGCAATTGCAGCTCATCTCGTGTTATCCTATATTGGCGAGCGTCTATTCTCGAATCGTGAACCCCGTGGAATGCATATATAAGCGTGAGAGCCACCGTGATGGGAGGTAGTAGGGGAAAAAGACTCGATCATACATTGAAAAAGGACTGACACTGATGCATCCG	200
101011367	CCTGCAGAGTAGCATGTCATTGATTCTACGGTTTCTCTGGGCAGACATAACACTACTCGTTGCACACGAGCCTTGGCACCACCCAAATTTAATGGGGAAGTTCTCCCCGGCCACTACGCAAATCTTAGATGCTAAGCCTCTTACTTCGATTTCAATCGTGGAAACTCAACAGTTTGAACGCGCTGACACTGATGCATCCG	200
101011368	CCTGCAGAGTAGCATGTCATTGATTCTACGGTGGGCTGCGTTCGAGAACAAGTCGAGCTGGTCTCACGCGTACCCACGCAGCCACCTCACAAGCAGCACAGGTGCGACGCTCCCAATGATGCCAGAGCGTGTAGGTGCCTAAGGAGGGTTGCAGCACATTTATCATTACCGTAACTTTTGGTCTGACACTGATGCATCCG	200
101011369	CCTGCAGAGTAGCATGTCATTGATTCTACGGTGAAAAGCCTACTCGCGGCTGACAATGGGCAGCAGCCGACTACGGTCCTTTGTGTAGGACCGTTAGTGCGGTTACATAACACGATTTTCGGGTCCGCACGTAACATTCGGAAGAAGATAAGGGTGGTTCCAATGCAAATTGGTTGTACGACCTGACACTGATGCATCCG	200
101011372	CCTGCAGAGTAGCATGTCATTGATTCTACGGTCCCTGACGAGGTTGTTATCCTTAGTGTGAATTTACAGAACGGGCTAGGGGTCGAATGCCGCTAGAAATGCTAGGTTGCGATCTTGTCAAGAGATTCGGTCCCTGGACGAGAGCGGTTTTAAGGGTTTAATCAAAACGACAGTGCTGGTATCTGACACTGATGCATCCG	200
101011373	CCTGCAGAGTAGCATGTCATTGATTCTACGGTCTTCTACTCGACACATGCGGAAAGTAGTCCACCGCCTCTGAGTCATTTCAAAAGGCCATCTGCCCTTCACGCAATTGTAACGTTAGCCACCCCCATTTGAGTTACACAGCAGGGGGATGGGGGCACTGGGTTAGCGTGGCAACTGGAGACCTGACACTGATGCATCCG	200
101011374	CCTGCAGAGTAGCATGTCATTGATTCTACGGTCAGAAAGCTTAATGGGGAGTGGACTGCCTGTTGTGGCGTGTAATGCCTAGTGCGAACGCACTGCGGACATACGAAAAGGGCATGCGGCATTCATGCTGAAACGTTATGGCTTTAACTTTGCTCTATGATTGTCGCTAGCCCGGCATCCGGCTGACACTGATGCATCCG	200
101011375	CCTGCAGAGTAGCATGTCATTGATTCTACGGTCGATCGGCTGTCCTGTCCTGCTGGGATCGCTTAATATCCCTCACCTTCAACGACGAATGCCATCCGTGCTTGATCCAGGATCTGGGCGTATCCCGATAATGACTACGTAGGGGGTACACTGAATATTCACCTCGTGGGCTTTGTCATGTCCTGACACTGATGCATCCG	200
101011376	CCTGCAGAGTAGCATGTCATTGATTCTACGGCATAGTTAAGAGAGTGTGACACGCTACCGATGCCAGTAGTTCTAGGCGCCCGTTTAGGTACTTCGATATCCACGCTGGTAGATGCATCTGGTATTGTCACTGCATTCGGACCGCGTGTCGCTTCGGGACGCAACGGGAACGGCTCTATTCTCTGACACTGATGCATCCG	200
101011378	CCTGCAGAGTAGCATGTCATTGATTCTACGGCACTGCGCGATCGTCATAAGGGTGATTGAGCTCAATTATACCTGTGTCTTGATGCAACCGTTCACTGGAATCCAGAAAATCGGAGACCGTGCTAGTAGGTTTAAGAGTGAGTGTGTCAGAATCCATACCGTAGTGCCAAATCATTCACGTCCTGACACTGATGCATCCG	200
101011379	CCTGCAGAGTAGCATGTCATTGATTCTACGGCAATCGGCCTCCAAGGCTGGGCCAGCATGTCGAGTCACTGAATTAGTGGGAGAAGCCCAACGCGATAGAGCTACAAAGATCGCAACGTTTCTGTTGAGGAATTCCATAAGGCGACGTCCTCATGTTTCCACGACTGACGTAGGGGTAAAAGCTGACACTGATGCATCCG	200
101011380	CCTGCAGAGTAGCATGTCATTGATTCTACGGCTACAGAAATTTACCACAATCCGCGTTCGTTACATGCGCGAACCGCCTTTTCACGTCCTTTAAAACGCTTGGCGACATCATATAAGGCGTATCCCGCAAGTCCGCGTACACTTGAATGTGATCTAAACCCGCACCTGGCATCGCTATCATTCTGACACTGATGCATCCG	200
101011381	CCTGCAGAGTAGCATGTCATTGATTCTACGGCTCGGATTATTTCAATTATCAGCATCAGTGGAGCGTCTGCGTGCAAGTCTTGTTCAGCTGAGTTTTGCGGTGAACTCGTTAACATACCATATGGGTCTCCTGCGTCTAAATGGTCAAGTACCGATGCGAGGCGGCCCCTCCTATAGAGACACTGACACTGATGCATCCG	200
101011382	CCTGCAGAGTAGCATGTCATTGATTCTACGGCTGTCAGTCCGCCAAATCGGCCGGAATGCAATAGTGCCTCTTTCTAGTGCACCAAGTTAGCTGGCCGCGATCCGTTGGACAAGGCAGCGTGCTCACCGCCAGTGCCACTGTTTGCAATCGACCGCGTTTCAACGCTCATAGTGGTATAGAACTGACACTGATGCATCCG	200
101011383	CCTGCAGAGTAGCATGTCATTGATTCTACGGCTTGCTGTATGGTCAACAAACCGAATAATGTTGAAGCCCATCCACCCTTGAAGACACACTTTTCACTGGGCGAGCGCGCTTTCTGTGTTTTCTTACATGGCCGGGACCTGGAGGTTGGGATTTCCATAACCGCCAGTCTTAGGTGCGACAGCTGACACTGATGCATCCG	200
101011384	CCTGCAGAGTAGCATGTCATTGATTCTACGGCGGTGATCTCGCAAGCCAAAGTCTAAATCCTAACGGGGACTTGCAGTAAGGAGGTTCAACGGTCGCAGTTCTGCACCGTGAATAATTGCGAGTTGTGGCACACTGTCGCTAAGTCGTGCAGTGTAAACACTTAACTTAGATGATATACTCGCTGACACTGATGCATCCG	200
101011385	CCTGCAGAGTAGCATGTCATTGATTCTACGGCGATTCGGTAAACTGCCGGGCGTACGCGATTGGCCGCTCTACTCGTGACGCGTAAATTCGTCGAGTACTCACCTGTAGGCCCCTCGGGTCCGTGTTGATGGGTCTTTAGTAGCAGTTTTCATCGTTCGCGCTCCCGCCCTATATCCCTCCACTGACACTGATGCATCCG	200
101011386	CCTGCAGAGTAGCATGTCATTGATTCTACGGCGTGAAGCTAGGCAGATGTCCCAAAGCGCCCACAGCCTGAGGCGCGGGTTTACTATTTCATTACCTGTGTTATCATGGATTACTAGCACACGACCATCTTTCGGCTCTTCGAATCCCCAGTCGTCCGCACGGCTCCGCGGTTTTATTAAGGCTGACACTGATGCATCCG	200
101011387	CCTGCAGAGTAGCATGTCATTGATTCTACGGCGCGCGCGGCCGAATGTTGGTGCCTGTCATCTCTCACTACTATAGAGCTAGCGAGCTAAGTCGGCTTAAGCAAGTGTAGGATTGGTAAAAACATGGAATCATCATGTCTGTAAAAAGGCGGGTCGACGACAATCGTGCGCAAATTGAAGCCCTGACACTGATGCATCCG	200
101011388	CCTGCAGAGTAGCATGTCATTGATTCTACGGCCCGCCGCCTTATATGTCCAGTGTCACCGATCTGTAATACTACTGACAGATGCATTGCCAGATCTGCACGTCAAGACCGACTTGAGCCGGCAGAAACCAATGGTAAAACTCTAGCTATAACCAAACGGATTTCTTCTCAGGTTCATCACAACTGACACTGATGCATCCG	200
101011389	CCTGCAGAGTAGCATGTCATTGATTCTACGGCCTACCGGATGCCCGATGATCGTATGGATAGCAGTCTGTAAATGATGGGACTCAGGGAATCCATAATAAGACTTGCGAGCAGGTTATACGATTGCTTATTGTAAGACCGAACTACGAGCCCAGCTTCTTCCATATATCGGTCCACATATGCCTGACACTGATGCATCCG	200
101011390	CCTGCAGAGTAGCATGTCATTGATTCTACGGCCATCCAGTCTGTCTGCCGAAGTTGTACCTTAAAATGTCCTAGCTTCAACACAACGGGGCATCCTTAAAGCAGATGAGAGCTGCGGTATGGACGGATCCGTCTTGTCGCCCCGACGTTTCCAAAGAACAACGCAGTGGGCCTGAAAACCATCTGACACTGATGCATCCG	200
101011391	CCTGCAGAGTAGCATGTCATTGATTCTACGGCCGTACGTAAGGACTCTCAGGTTGCGTCGAGGCGCAGAAGTTCACGCATGTACCAAGCTAACCCTAGGGGACATAACAGAACTGCATCCCACGCAGCGAAGAAACAAGAAAGTATGTACCGCTTGCATATCAATTTACCATGCTGTGGCAGCTGACACTGATGCATCCG	200
101011392	CCTGCAGAGTAGCATGTCATTGATTCTACGCCATAAAATATAGCCTCAGTTTGCGAAGATCTAACACAGAAATTCATCGACAAGGCCAAAATACTGGAGTACATCCCATGCCGGCTGCCCAGGCTACACCTTATACAGATGAAGCGAGGCTAGCGCAATGAGTACGCTAGCCGCTATAAGGGCTGACACTGATGCATCCG	200
101011396	CCTGCAGAGTAGCATGTCATTGATTCTACGCCTATCAGAGACGTAGGACGTGCTGTCGGGATGTGTTTTTGGTTACGGGTAAAGTTTCGGGTTTTCAGGGTTACGTACAACCGCGACGAGCTTCCGATGTGACATGCGAAGTGTTTCCGCGGCAGTGCCTATGCACGTGAGAACTTTACGGACTGACACTGATGCATCCG	200
101011398	CCTGCAGAGTAGCATGTCATTGATTCTACGCCTGGTGGCCGGCATGCATGGCGAGCGGATCAAGCACAAATAGGCCCAAAACTTTCTTTTTCTGGGTCGCACCTAGGCGCGGAGCGCCGGTTAAGGGACGATACCTTTTACGAAGGCGGGTAGGCTTCCGAATTGAAGACCGTATTATCTCCCTGACACTGATGCATCCG	200
101011400	CCTGCAGAGTAGCATGTCATTGATTCTACGCCGGCCGAGCCGTGTTATGTAGGGTAATCATACTCGAAAGCTGCACTACGAACGTTAGTTGATTATAGTCGCAGGTCAAGGTGGAGCCCAGGATATGGCCAAGTAAAAGACCGGCTTAGATGCGCGCACGGAACCCTAATAGATGGAGATTCCTGACACTGATGCATCCG	200
101011401	CCTGCAGAGTAGCATGTCATTGATTCTACGCCGAAAGACGCAATGCGAGCCGCATGCTGTCTAGTATGGTTCATGGCGGAAAGGTCTAAGTAACAGGCCTATTAATAAACGCGGCGGACGTTGTAGGATGTGTGGTTTCTCAGGGTAACTTTGGGTGGTCCACATTGAACTTCAGCCGAGTCCTGACACTGATGCATCCG	200
101011402	CCTGCAGAGTAGCATGTCATTGATTCTACGCCGTCCACCCACTGAAGCGTAGCAGTCCGGCCTCGCTGTCCAGTAATCCCGTCTTTGTAACTGTTAGAGCGCCTTCCGCCCTCTACTCGTTTACTACTAAGAAAATTAACGTCGCGGTATGAGGATGCCTGCTGCACGCCTAATGCAGCGGGCTGACACTGATGCATCCG	200
101011403	CCTGCAGAGTAGCATGTCATTGATTCTACGCCGCGCTTTCGACATAACATGGCTGGAGGTTGGGTTCTCGGGGTGGCAACGTACAAAAGTCACTTTGCCTAGGGAACTGCGCAGGGTATGTGTGTAACGGTCTCTGGTGCATACTCAGACTTATAAAGAGGACGGCCAATCCCCGAGTCTACCTGACACTGATGCATCCG	200
101011404	CCTGCAGAGTAGCATGTCATTGATTCTACGCCCCCAGCCTCTTTCTGGTGGGGGCGCATCCACCGAATGCGGAGTGCATGGACTACTAGAGTACAATGACACGGTCGGACTCGGGATACATTGTTTAATAACTAGCCCACCGTCTCACTCTAGTCGCTCGCTTATGCGAGAGCATATGCAGCCTGACACTGATGCATCCG	200
101011405	CCTGCAGAGTAGCATGTCATTGATTCTACGCCCTAGCTTGATGCAGGGCATGTATGGTCTGATAGCGGAATCCGAAGTTTGTGGCAAAAATGAACAACGGGCTGTTGGGCTTTATCGTTTTAACTCTAGTACGGTTTCTACCCTAACACTCTGAAACCTCAGATAGCAGTATTCTCCGCGGACTGACACTGATGCATCCG	200
101011406	CCTGCAGAGTAGCATGTCATTGATTCTACGCCCAAACGTAGCTGAACCTGGATCCCCGACGCGACCCGACTTGATTCTGCTAGGATGCTCGTTAACCTTTACTTCTTTCGTAGTAAGTGGGAATATTCTGGTATTAAGGATATTTGCCCTCATACACTGAGTCTACTCTGTGGAAATACTAGCTGACACTGATGCATCCG	200
101011407	CCTGCAGAGTAGCATGTCATTGATTCTACGCCCGGGAATCTCGACGCCCCCGACCTAAAGTGTCTCGGATACTATCTCGGTGCATAGGGCGGCTACATGCCCAAGTGTACCCTATTTCCTGGGTGGTGGACCCATTAGCGCCGTTGCGGCAGAATTCAAACTATGACGCGTGTACTTGCACGCTGACACTGATGCATCCG	200
101011408	CCTGCAGAGTAGCATGTCATTGATTCTACGCTATCGAGGCGAAGGTAAAACGCCTCATGTAGAATTACAGGCGGGTCTAATATCTCGTCAACCAAAGCATTGGATTACTTGAGATTCCTAGGACCCGCCCGTTCTGCTGTTGGACCGATGAGGTAGTATTCCTAAGTGACGTAGTTGGACACCTGACACTGATGCATCCG	200
101011409	CCTGCAGAGTAGCATGTCATTGATTCTACGCTAGCGGGCGGAAATAAAAACCGAAGCATAAAGTCTCACTAATCGTATCCATCTAATGTCAAAAAGAGAAAGTCCACATCACTCAGAATTCACCCCTATCTCATCAAGCAGGACAGTTGCCTAGGCCGGCATGGCCGGGCTGGTCTCGGTATCTGACACTGATGCATCCG	200
101011411	CCTGCAGAGTAGCATGTCATTGATTCTACGCTAAGAGAGTGGTCGTCCGCCTAATAAACGTTGATCGGGATTTGGAGTAGGTTGGGAAAAGTACAATGACTCACCAGATTGGACTCGCTGCCATTTCACTTCCTCTCGACCGCTAACGCCCTACCCTTGGAGACTAGGATCGATAGCCCGCTCTGACACTGATGCATCCG	200
101011413	CCTGCAGAGTAGCATGTCATTGATTCTACGCTTCACGCCAAGGGCTATCTTTTCCAGGAAGCATTCTGTATACGGCAAGACGATTTTTGTTAAACAGTTGTTCTCTTTGCTCCATCAAGAGGTATCTATAAGAGTGCCATGCATGCGCGGAATAAGGTCGTCCTCCTATCTTTGCCAGTAGGCTGACACTGATGCATCCG	200
101011414	CCTGCAGAGTAGCATGTCATTGATTCTACGCTTGATCATAAGCCGAATTTCTATTTTCCTGGTTAGATAGTCAATACCAAGCCCTAGCCGTGTGGACAACAGCAAGAGGAGGACTATGGGGCCCTTTCAGTCCGATGTAAGCCTAGCCCCGCGTCTAGTCTCGGATCATTAAACTGAGTATGCTGACACTGATGCATCCG	200
101011416	CCTGCAGAGTAGCATGTCATTGATTCTACGCTGGGCCGATAATCTGAGCAAAATGTTATAGACTAACCCGGTCACTGCTAAACGGTCTAGAGTTCACCGGGGTAGGTATAACAAAAATCTGTTGTGGCTCAATAAGTTCTTGTCTACTTGACCCTCTGTGTATTTATTTCGGTGAGTGGCAGCTGACACTGATGCATCCG	200
101011418	CCTGCAGAGTAGCATGTCATTGATTCTACGCTGTCCGTACGTCCAAGTCTTCGGCATAGCAACAATCGTTCACATACCTTGGTTGTAGGTCCAGGGGATCTCCGGATAACGGACCGCATTACCTGTCCGTCACCTGCCCCTGTGTCGACTCATGGAGCACGCTGCGAACGGAGGGTATGGGGCTGACACTGATGCATCCG	200
101011419	CCTGCAGAGTAGCATGTCATTGATTCTACGCTGCCTCATACCACGGTAGGTAGAATTCCAAAGGCACCCAATAATCGTGACGACACCGTTTGCAGGGGTGTTAATGTTGTGCCCAGTCCTCCCGCCGTCGGATCACGTTCTAAGATGACCTCGAGCCGAGCACTGGACCTTTCCCTAGTTTCCTGACACTGATGCATCCG	200
101011421	CCTGCAGAGTAGCATGTCATTGATTCTACGCTCTATCTGTAACGTTTCAGCTGATTGTGGCGAACGCACTACGCCGCGGCGAATCCGAATCTGGCGTCGTAGTAGGGATCGCTAGCCCGGGTCGGGGTGCGCATAACTATACGGGGTAGTGGGCTGTTAAAGTGCCGATTTATTAGTGAACACTGACACTGATGCATCCG	200
101011422	CCTGCAGAGTAGCATGTCATTGATTCTACGCTCAACACATTGAACACACTTTAACGAATCGTACGCACTACTCGTTGTAACTGGAATTCATCGTTGCGCCTCATAACACTCTGTAAATACCGTCCGCCGGCATATAGTAGTGCGGCCTGACCAGGCATGTTCTGTAAGCCAGGGCACCTATGCTGACACTGATGCATCCG	200
101011423	CCTGCAGAGTAGCATGTCATTGATTCTACGCTCGGGGCTCTTACTCTCCTGTTCGCTCTGCTCCAGTGAGATGGCGTCGCTGTTAGCGTGGAATACCAGCTAAGTTATTAAAAGTGGGGGCATAAATAAGTTGCACGTAGGATAGTTGGTTTGTTCGTGGATCCCCTGGGATGTCAACTCGGCTGACACTGATGCATCCG	200
101011424	CCTGCAGAGTAGCATGTCATTGATTCTACGCAATGTCTTGTTCGGCTTGAAAGCTACGAGCGATTTTCGAAGAATCAGGAGCACACGGCAGACGGACTATGTTGTCCTTTCGCCCATGAAATCGACAGTATCAAGACATGCCACTAGCAAGCCCCTCGCACACGTTACGTCGCGATGGCATGCTGACACTGATGCATCCG	200
101011425	CCTGCAGAGTAGCATGTCATTGATTCTACGCAAGTAAGGGCGTCTGAGTATGCTGGTTAGCGGATCATGGTCGCCAATATCCGCTAAAGACCTATAATATCCATTCTCTGAATGAGCGAAAATCAGACAATTACTACAACAGGTGCCGTAGGCAGCCAGGCATCACTGTCCTTACTTACTTGCTGACACTGATGCATCCG	200
101011426	CCTGCAGAGTAGCATGTCATTGATTCTACGCAACTTGATATACCACCGTTGAATCCTACGTCGTGCGTTTCAAACCGCCATCAACCTTCTCCCGAAAATTTCGTACAATTTTCAATAGATCGGCGTACTAAGGTCATATTAACGACTAAGGCGGCATCATCGTCAGCGTGGCTTGCCAAAGACTGACACTGATGCATCCG	200
101011428	CCTGCAGAGTAGCATGTCATTGATTCTACGCATATTCCTAGCCTTTAGACTTCGGACTGTTTGCGAACGGAGACTCTCGATTAAATTCTCGGAAGCCAATGCGAACCCACGGCATATGTGATAACCGTTAGGGCTGGGTCGGCGAAAACGGCCATGTGTTCCATATGTTCCCCGCAGACAGTCTGACACTGATGCATCCG	200
101011430	CCTGCAGAGTAGCATGTCATTGATTCTACGCATGCTAAGAGCGCACCGCCATGACACCTTGAGAGTGGCTGCGACTGACTTGTAGGCGCAACCACTTCGGTTCTCTTTCATGTGCCCGGTACAACATTAGGCGCGATGGGGGTCGTGACACGGTGTTGCCCGGGTTATTTCTTCAGTCGAAGCTGACACTGATGCATCCG	200
101011431	CCTGCAGAGTAGCATGTCATTGATTCTACGCATTTCGGACAATATTCGGCGCTAGGACAACTCTGCGAATGCGACCCCAGGTTAGCCGAAGCACGAGTCAGAACTAAGGGATAGTACGCTTTAAAAAGGACTAAGTTTCCTACGCCAGGCACCTTGGCAATTTACATAGAGCACTATGATATCTGACACTGATGCATCCG	200
101011432	CCTGCAGAGTAGCATGTCATTGATTCTACGCAGGCGCAGTGAGGACAGTGTCCCGCCAAAAGGCAGCCATTCGGTACGATTCATCGAGCATATGAATTTCGACCACGTATATTGGACACATGTGTTCAAGGCTGCACTAGTCTCAGTTTATTGTTTAGCAGGTTAATACGCGGGAGTTAGAACTGACACTGATGCATCCG	200
101011434	CCTGCAGAGTAGCATGTCATTGATTCTACGCAGTTGGGCCCTTGACACCGAACCACAGAAGAATGCTCGCTTAGTACTATATTCACAATCTAGCTGTCGAATCATAGTAGTGATCTTAGGAAACGCGGCGATCAACATTTAGTGGCTCGAATCATGATTTCCCGCTTGGCGCATAGGAGGCCCTGACACTGATGCATCCG	200
101011435	CCTGCAGAGTAGCATGTCATTGATTCTACGCAGCGTAGCATCGTTGTAGCCGGATGGGTCCCGCCTCCTTGTCACGCTTTCCCAGGCCCCACAAGGTGCATATGTGGCGCGTCGGCATCTCAAGTAATCTGGTATTTCCATCTCTGTAGACATCATGGGGTATCAGCCAGGAAATGTTATGACTGACACTGATGCATCCG	200
101011436	CCTGCAGAGTAGCATGTCATTGATTCTACGCACCTTCTACGTTCACACGTAGGGCTCAAATGCCGGTGCTACTAATCTCAATCGCGGCGCTTATTCTTTGACAATGGAGGGGGAGATAAGGACTCTATGATGGTCGGGGCCTTACTACCCCTGACTAGGGGGCTTTGATTGGGCATCGCGAACTGACACTGATGCATCCG	200
101011437	CCTGCAGAGTAGCATGTCATTGATTCTACGCACTTTGGCTATCGCTGTCGGGGCCTCCCGCCGTTTTAGACCACAGTGGCCGAAAATCGGTCATGTTTTTCTTTCAAAGCACCGCCCTGTAGGTTTGGCAATGTACGTGCATCGCTAGCCTAAAGCAAGTCGTAGTCTACTATAGGGTGTGACTGACACTGATGCATCCG	200
101011438	CCTGCAGAGTAGCATGTCATTGATTCTACGCACAGCTCTAGCCTGGTCGGCGACCTTCGCCCCACGGAAATTTGAACTCCGAAATACGCCTAGATGTTTCAACTCTGTCGGCCGGTGTATGATTGATCAACTCGTCAATGGCCGTGGTCCACATCCAGTGGCCACAATTTTGCACTTACCGGCTGACACTGATGCATCCG	200
101011439	CCTGCAGAGTAGCATGTCATTGATTCTACGCACGTGTCTTCGAAGCGGCAAGTGCCAGGCGGCGAGGCCGAATAGTATAATATAACGCTCGGCTAGAACAGTAGGCTGGCGGTCGATTACCGTGGTGTTGACATCCATCCGGTCGGTGCTGATAGCGTGAGCAGTAGTCATTAGTAGGTGTACTGACACTGATGCATCCG	200
101011443	CCTGCAGAGTAGCATGTCATTGATTCTACGCGAAAAGTGCTGTTCGGTAACAAGGACCAGGCCCCGGGACCATCAAGTATGATATAGACTGAGTGGACCGGCGAAGTCGTGCTACACCAGTGAGAGGGCGGACTTATCTCGTCCTTCCACCGCGACTATCTTATGAACAGCGATAGGGTACGCTGACACTGATGCATCCG	200
101011444	CCTGCAGAGTAGCATGTCATTGATTCTACGCGTATGTATTTTCCCGGCAATTATTTTTGACGGACTAATCACAGGATTTGCAGTGGAGTAACGCGCGGCCGGTGAGTCGTGCAGTGTTGATGGGATAGGTAGTCTCATTCGCAGGGCGCCTCACCAATCGCTGAATAGGAGAGAACTCAATTCTGACACTGATGCATCCG	200
101011446	CCTGCAGAGTAGCATGTCATTGATTCTACGCGTGCTGCGACTAAATCTACGGATCCCGCATACGTCTTCTGATCCCGAAGGGTGATTAGAATGCGTCGCTCTTTCGTATGAGACATGCGGCGAGCTCCCGCCAGGATGTCATGGTAGTCATATGCTTCCGGTATATGGTTTTGCGACTGCCACTGACACTGATGCATCCG	200
101011447	CCTGCAGAGTAGCATGTCATTGATTCTACGCGTTAATTACGTCGTTACTCCCGTCGGCTTCCAGTCTGGCGGTCGAGTTACTAGGGCACATAGACTAACCTGCGTATGACCGAGTCCGGACTCATTTCAGTTATAGGCTTTGGTCCTAATGCTTCAACGGTGAATCCACGGGAAAGGGGAATCTGACACTGATGCATCCG	200
101011448	CCTGCAGAGTAGCATGTCATTGATTCTACGCGGGATTGTATTGCTTTGGGTCAGCCCGTCGGGCAGAGCGGCCGGAGTACTTAGGCGTGCTAAAGAGAAAATGATTCTGACAAGAACGAGGGTCCCACCGGCTGAATAAGCTGGCGTAGAGAATGGGGATGTGCAAGCCGAGCTCCGAAAGTCTGACACTGATGCATCCG	200
101011449	CCTGCAGAGTAGCATGTCATTGATTCTACGCGGATCCAGGTTTACGAAGACTACACGGATGGGAAACCGGAGTCCCTTACCAATGTTTATTACTCTGTCGGGTAGTCTGACTAATCTGTTAAACTCGCATTACCAGCATGCCCTATCTGTCGCCGAGGTTGGGTAAAACAATATCGGTTAGTCTGACACTGATGCATCCG	200
101011451	CCTGCAGAGTAGCATGTCATTGATTCTACGCGGCAATATCCTCAAGGCGTACGCTTGGTTACTGGTTCTTGGTTTTCACAGAGGTGAGTGCACTCTGGATCCTAAACTGGTAGCAGTAGCTCCCACATACACGTGCGAAGATCAGAGTTCCGAGACCCTTTCGTTCCAACAGAATCTGTCACCTGACACTGATGCATCCG	200
101011452	CCTGCAGAGTAGCATGTCATTGATTCTACGCGCCTTCTCTTGTGTCCGGCAAATAGAAATCAGCGTTAAGCGGTCGACCTGTAGTCCGGCTCGCCTGCTAGGTCGACTTTGGGGCGCGAGCCAGGACCACAGGATAGCCAAGTTGAAGACGTTATCTTGTACCTACCCTTACACACGCTCCGCTGACACTGATGCATCCG	200
101011453	CCTGCAGAGTAGCATGTCATTGATTCTACGCGCTGTCCTCGAATACGCTTAACAGCGGTTGATCGCGTGGACTTCAGGAGCGTGTGGTGAGCTTCATTCGTCACCCCGCCCGCAGCCGATTATACGATGCGCAGAAACAGATTAGTTCTAATGCTTCTGTACCGCGACCTCGTGCGCCACACCTGACACTGATGCATCCG	200
101011454	CCTGCAGAGTAGCATGTCATTGATTCTACGCGCACGGCACACACAAATCGAGTCAGTAACCACCTAGACGCTGATTTGAGCTATTCTTATATGTGGGTAGAGATTCATGAATTCCCTACGCCTTCATACTAGTTATGATCACCAAATCGCGAAATTACCCCGGTTGGGAAGTTAAGGTTATGCTGACACTGATGCATCCG	200
101011455	CCTGCAGAGTAGCATGTCATTGATTCTACGCGCGTTGCGGTTATTAATCACTCGCCCGTTTTCTCTAAACACGCCCTCATCCTAAGACCAAAGTACCACCCGCAGATATCGTTCGTACACATTTTGCCTGCACCTCTTAGAGTATGTTGTGGCGGATGGACTTCCTGACCCTCACTCTTGACCTGACACTGATGCATCCG	200
101011456	CCTGCAGAGTAGCATGTCATTGATTCTCATATATATCCCTACTGGCACCGTGTAACACACGCGGCACTGACTGATAGCTATCTTGCAGTGTGTAATCACGCGCAAAAGGAATCTAGAGGTAAGGTGATGGGAACTTTAGCCGGGAGCGGTGGTTCCGGGTCCAACATTTTCAGAGGACCAAACTGACACTGATGCATCCG	200
101011457	CCTGCAGAGTAGCATGTCATTGATTCTCATATAGGCTTTCTGATCTCCGAGACTATGAGGCGTAAGGCTGGGGGAGTGTGGGATTGGAGTGCACATTTGGATCCTGAGTGACGATCAGTCATTCGCGGGAGTTGAATCTCCTACTGAATGGGTACACCGATTAAGTATGGATATACGGTGAGCTGACACTGATGCATCCG	200
101011460	CCTGCAGAGTAGCATGTCATTGATTCTCATATTATATACCCGGGCACACGTTAACGTATGGGCACGCGAGCGCACATACTGAAGTCGTAAGAAAGGGTTGCCGTAAGTTAAGCGCCGCGGAGGAACTCTTGAGCGACCATGGCTTAGAATTCGACGGCGAGCCTGCCGACGTCCAGTAGAAGCTGACACTGATGCATCCG	200
101011461	CCTGCAGAGTAGCATGTCATTGATTCTCATATTCACAACGCTAACGTGCTAAACTGTTCTTGCGTGATTCGATTGCATAGGGATTCGTTGGAACCACTCTTCGTGGGTCTCAGTCTCGTAGCTTGTCTTCACTCTGCACAACAGTCACAACTCCACTACGTCCGGCTGTCGACAGGACCTAACTGACACTGATGCATCCG	200
101011462	CCTGCAGAGTAGCATGTCATTGATTCTCATATTGTCTGTTGCCAACTGTCGCGTATAACTCTGCCCCTTCGCTACGGGGTTAGAAATTACCGCCCGGTGCGATCATAAACGCTGAGACCCCTTTACGGGCGCAGATACATCTTTGGCAGCTGCAGCGGATCACCACTATTTGCGGGCCCCAGCTGACACTGATGCATCCG	200
101011463	CCTGCAGAGTAGCATGTCATTGATTCTCATATTTATGCCGGACGACATGCTGGACAGAGTCCATCTCGCTTTAGCCCTTTGACAGTTCTTAGGTACAGACACCGTGCACTCGTGAATATAGTCTGCGGTATGAAATCAGTGTGAGCTGAGCGGATGCCTGGATTGGACAACGACGTGTAGGACTGACACTGATGCATCCG	200
101011464	CCTGCAGAGTAGCATGTCATTGATTCTCATATGGCACTTGCGATCAGTCTTCCGGATCTCTATTCCTAACCCAGGCCCAGCCCTGTGATATGCACCCAAAGTACCGGTACACCCTCGGATTAAATCCCATGCTGACCCGTGGGAACAAGACACAGCGGCAGTTATCATTGCAGACGCAGTAGCTGACACTGATGCATCCG	200
101011465	CCTGCAGAGTAGCATGTCATTGATTCTCATATGAACTTCCGAGACGCTAAACATCTGAAAGAAGACAAGTACGCAATAAAGCCTTGCTTGGAAAAAGTACCAATCACGAGGTCCGCAACGGCGACCAGACTGCCAGTAGACAGAATGAATCGCTGGATTACTAGTAGAGGTCAACGGTCCACCTGACACTGATGCATCCG	200
101011466	CCTGCAGAGTAGCATGTCATTGATTCTCATATGTGGACTCGGCGTACCGGCCGCCTGGGTGTGCTAATCGTGTTTCCTACATCTCGCCCTTATGGCTCGACGGCCAAGAATAAAATCTCTATATCTATGTAAGTAATGGTATGAACCGACTCTGACCGACGTACGGAGAGTAGGACACAATCCTGACACTGATGCATCCG	200
101011468	CCTGCAGAGTAGCATGTCATTGATTCTCATATCCAGATTGCGTGGCACGTATTTACAAATGGAGGCCGTGTTCCGTGATTTACCTAACCCATTCTCGGTCCGCAAACTGACTATAGACAAGACAAGCATACAGCCATGACCCTAAGGTGATGGATAAAGCCTTGCCAGGTATCGCACTCGACCTGACACTGATGCATCCG	200
101011469	CCTGCAGAGTAGCATGTCATTGATTCTCATATCTCAACGTGTCAGATTCAAGTAATCGGAGAGACCGGTTCTGTACAATCCCGCCGACCCGTATAGACATGTACCTGTATGCACACTGATACTCATCTGTTCAACTAACATAGGGTTGCTGCGCCTCATCAGTACCAAGATGCCAGTACACACTGACACTGATGCATCCG	200
101011471	CCTGCAGAGTAGCATGTCATTGATTCTCATATCGAAGACTGCGCCAATGGGGAGCCCCTTGCCGAACATTATAGTCTTAAAGTAGTTAATGTACCGATGCATTGTACTACTAAGGATGTGTGACGCTGGTTACTACCACAGGACCCCGACTTTTACATGCAGGTAGGACAGCAAGTCGTGCTCTGACACTGATGCATCCG	200
101011472	CCTGCAGAGTAGCATGTCATTGATTCTCATAGATGGGCACTTTCCGATCCGGATTCAACCGATGGATACCCGCGATATTCCTTGTCGCGTAGGCCACGATCCGACTCCTTACAGTGTGGACTTACAAACACACTTTACGGTCTCGAAATTGGACGGCCGTTGTCTCTTTGTCTGGTGCACTCCTGACACTGATGCATCCG	200
101011473	CCTGCAGAGTAGCATGTCATTGATTCTCATAGAGGTACACTAACGCGGCGCCGACGCAAGCACGCGGGACAGCAATTGTATTCACATTAGTTTCGCTGTGACAAAGTAGTGGTCACGAGGTCTGGCTGTCCTAGTGGGCGGCACAGCTCGGCGGATCAGATTTCGGCCTGTTGGGCTTATTGCTGACACTGATGCATCCG	200
101011474	CCTGCAGAGTAGCATGTCATTGATTCTCATAGACGCCCGCCCGGTCTCCCTATTAATGTTAACGTGCTAAATGTCTGATAATAAGTTACTCTATCGCCTTCGGTGAGAGCTAGCGGGTAAAGCACAGCACGTGCTGAGGGGCCCTGTGGTGTTGTCCTATAAATGTATATGAAATCGCGACGCTGACACTGATGCATCCG	200
101011476	CCTGCAGAGTAGCATGTCATTGATTCTCATAGTACGGCCTCTGCGCAAGGCATGCCTCGCCAGAAATCGCATACGCTTATTACCAGGGCAGGCCTTTAGATATAAAACCTGAAACGTGAACCACCACGCTAAAGTGGCTGTAGCCTGCTCCTGGCAGAACACAAGAAGCGATCATAAATGCTCTGACACTGATGCATCCG	200
101011477	CCTGCAGAGTAGCATGTCATTGATTCTCATAGTCATAAGCTCGCCCTTTGGGTATGGCCCCGCTCTGGGTGTTCCCCCAGAGGAATATTAACCTACGCGCCGTACTGTATATGGTAAGCGCTATTTGGTTACCGATGTAGAGGATATTTGATCCGCCCGCGTCATTGGGGCGATTATCTCACCTGACACTGATGCATCCG	200
101011478	CCTGCAGAGTAGCATGTCATTGATTCTCATAGTGAAGCAAGATCAGGTAACGTACCGAGCCTGATAAAAATCCTCGTGGGCAGTGCTGGGAAAGGCCTCCGCAGGTCGCAGTCAATTCGAGACAGGTTTAGTACTCAGAAGGAAGGTGACTCAACTCAAGGATATTACAGATGTAGCGATCCCTGACACTGATGCATCCG	200
101011480	CCTGCAGAGTAGCATGTCATTGATTCTCATAGGGCTCTACGTGTGTGAAACGGGAGCTATAGGGCTAGGCTTCCGACTAGAAGACACGTCCCTGCGGGCGCTGGACGGCACACACCGCGTTGAGGGCATGGGACCATCTGATGCTAGAGACGTTTTCCCCGAATGGCGTTGTAATAGGATATCTGACACTGATGCATCCG	200
101011481	CCTGCAGAGTAGCATGTCATTGATTCTCATAGGAGCCGGTGCTAGCACTTCTGACCACGTATGCACTGGCCATATCTTGAAGACACAACGAAACCTGCTCAACCCTGATAGTCGTACTTAAAGTTGCGTATTTGGGTACTCAAAGTACTGATTCACATCGGGTCTAGCGTCGGTCGTTGTGACTGACACTGATGCATCCG	200
101011482	CCTGCAGAGTAGCATGTCATTGATTCTCATAGGTCGGTCTCGAATGTACGCCTTGGTGGCCATAGAACGTATCTAGATCAACGAGAAGGAATTCGTTATAACGGGCCTCGACTGACCACCCCGGTCCAAACATCTGCTCAGCGTAAGACAAAGTCGGGGTGAGTTATGGACGCTCTCGGAGTCTGACACTGATGCATCCG	200
101011483	CCTGCAGAGTAGCATGTCATTGATTCTCATAGGCGTGTCGCCAACAGGGTCTCAGTACTCGCTGTCAGGCTGTCTCGAACGTGTATGTGGTTGAATCCCCAACGACGCGTGTCGAGCGTATAAAAGCGCCGATTTAGGGCAACATATTTTTGCTGCCCACGGCCGATTCCCCACAGTTATCACTGACACTGATGCATCCG	200
101011484	CCTGCAGAGTAGCATGTCATTGATTCTCATAGCCGTCTGAAGCACATCCACTCTTGCTCGAAGCGCGCAGCCGATGCTTATCTCTGGAATGGATCGGTAAGATTTGCAATATGAGGGAGGGCAGGTTCGCCCACCGGCTTCTCTGCGCCTATTTACCGGAACAATCTCACTATTCATGTGCGCTGACACTGATGCATCCG	200
101011487	CCTGCAGAGTAGCATGTCATTGATTCTCATAGCGGCAAGCCTCCGGCAAATGAGCGCCCAGAGCAAGTAAGCAAATTCGAATAAGAGGCCAGTATGTCTACAACTGCATTCTACTCTATACCGAGACACCAGGGGAATCTCCAGCCCTTGCGTCGCCGTACCACCCAGCTCTTAGAGCCAAGCTGACACTGATGCATCCG	200
101011488	CCTGCAGAGTAGCATGTCATTGATTCTCATACATGCCGGACTGCGCACTCGACAAAAGGTTTCTACCCCACAGACCTACCGTCCCCTAAGTGTTAATATTTGCGCCATGGACGAATAAGTGGACTGCATGTCACAACGTATCGCCGCGACACACTACTAGTCATTGTTCTCCGTCCTAGGTTCTGACACTGATGCATCCG	200
101011489	CCTGCAGAGTAGCATGTCATTGATTCTCATACAGACCACGTGGACAACTGTGAATATTAGGTCCAACAGGGACCTGATATGCTAACCACCACTTGGAGTCAAAACTACATTTTTCGATGCGAGGGCCCGCATGAGACGCATGGGGAAGAGACGCGGAACCCATGGGAATATGCCGTGTAGAACTGACACTGATGCATCCG	200
101011490	CCTGCAGAGTAGCATGTCATTGATTCTCATACACAAAACACCACGATCATAGAGCCGTAACGGTAGGACAACCACCAAATTCAAAGTGAGAGAAATCTACCCGGCACGTGATAAAAGCAAGATTAGCGAACGCTGAGGAAAGGGTACCTAATCATCATACGGTATACGAAATCCGGACATAGCTGACACTGATGCATCCG	200
101011491	CCTGCAGAGTAGCATGTCATTGATTCTCATACAACTCTCGAGTGATTACAAATCACTGTACAGGCGAGCAGCTTTATGCGTGTAAGAGTCTTAGATTGACTGTCCTTAAGCGTGCGGCAGGGATGTGTGGTTAGCAGTATGCTATCCCTCTCCTAGTCCCCTGTCTAGGTGAGAGGAGATTCCTGACACTGATGCATCCG	200
101011493	CCTGCAGAGTAGCATGTCATTGATTCTCATACTCAAACGCCACTATCAGCAACCACGCCCTTAACAACCAAATTCGTGATGGGAATTAACTACGCAATCCGACGCTCAGATGCCGTACTAAGTCAAACGGGTGTGCTACGCACCGATTGTCAATTGAGTACGGTCACCTGGTCCCCCATTGTCTGACACTGATGCATCCG	200
101011494	CCTGCAGAGTAGCATGTCATTGATTCTCATACTGTAACATCGAACTAAGTAACACACCAATCCTTTTAATGATCTGAGGCACCGTGTGGTACGCGCTGGATGAATGGACCGCTACCTATAATATATTGTCGCTCGGCCCAGTAAAGCGCGCCCATGCAATTGTCGGTTTCGAATCCAGGGACCTGACACTGATGCATCCG	200
101011495	CCTGCAGAGTAGCATGTCATTGATTCTCATACTTGCCTCGTCCGTTCAAATAACGAGCATCCCATTCGATGTTGACAGGACACCCTAGCATTGAGGAAGAGATCTAGACTGGTATATAGGGGTATGCCAAGTAAGGCGGGGGCCCACCTGAGGCCATCTTATATCCCTTGACCGGCTGCTATCTGACACTGATGCATCCG	200
101011496	CCTGCAGAGTAGCATGTCATTGATTCTCATACGGGCGACAGACACACTTCAGTGGATTGACGCTGCCGTGCTAATTAGTGACCTAAGCGAGGCGAATGGTGCTGGACTGATTGATCCCTCCTTGGCAACCGGCCCTGATCTAAGACCTTAAAACGAATGCGTACGAGACGAATTAGCGGCCGCTGACACTGATGCATCCG	200
101011497	CCTGCAGAGTAGCATGTCATTGATTCTCATACGATTAGTACAGCCGGCACTCAATACAGATCCTCCCCACGTGGACATGGAGCCCTGTCGAGATATAGAGTCTGTATCTAGGGACTAGCTATTCACAGCAATATCAGGCTCGAAGTTCAGGGACGGATGTAACGACACTAGCGAAATTGTACCTGACACTGATGCATCCG	200
101011498	CCTGCAGAGTAGCATGTCATTGATTCTCATACGTGGTCGGTTCACCTACATCGTTGATAGAAGTACTTGCCAAATTGATTTGTGGCCGATGAACCCGTCGTGGAGAAGCGAGGATCGGTGGCTGGATGGTACGGTAACCGGCCTCGCAGATCTACACGCAGCCCGGGAGAACAATTATTTTTCTGACACTGATGCATCCG	200
101011499	CCTGCAGAGTAGCATGTCATTGATTCTCATACGCGCCGCGAATGATAGACTCGACCTCAATTAGCGTAGCTATGAGGCTGCCAGGATGAAACGTGCAGTTATAAAACCCCGCTAGTGAAAGTTGGCCAGATTGCTAAGCTCTATCGTAACGTGACCGATGGCGAACGATCGCATCGCAGGGTCTGACACTGATGCATCCG	200
101011500	CCTGCAGAGTAGCATGTCATTGATTCTCATACCCCAGAAAAGTAGACCCCTCTCACGTACTATCTTGCCAACCCGTCCAACCTGGTGCAACTGCGAGTCTCTGGAGCCATTTTGTTTAAATGAGGCTCGTCAGGCCACCGGTAGTGCAGATCTAGCTAATGATATGACCCCTCAAAAGGCTACTGACACTGATGCATCCG	200
101011501	CCTGCAGAGTAGCATGTCATTGATTCTCATACCTTAGTACGTACAGGTCCTTGCGCCAACTTTTCTCTCTTCAGTAGACCCACCAGCAACGGTACCGTTCCAGCTCAAAGCGGTTTCCACGTGTAGAACGGCAAGGAGCGGTGTCGAGGGTCAGTGATATCGAAAATCACGCGACAGTAGGACTGACACTGATGCATCCG	200
101011502	CCTGCAGAGTAGCATGTCATTGATTCTCATACCACGCCCAAGTGGAGGGCTGCCATCCCTATCCGGGACCGCGCAAATATACGAAGGTAAGTAAACGGGCGAACGGCTAAGCCCCGTGCTTCATACTTACGGCTTGTAAGTGCAGTCCTAAGTGTTTATCCTGAGCGTTGTCCTGTACTGAACTGACACTGATGCATCCG	200
101011503	CCTGCAGAGTAGCATGTCATTGATTCTCATACCGTTCTGCGCTGAGTGGATGTCAAATCACGGTAATACGGACTGAAAGAGCCCTTTAAAGGTCCCTAGGGACGGGACGACACAGGAGATAGCCTAACTTGCGGTGGCGTGAAGATCCCGTACCACTAATTTATGAGATCTTCGGTTCACTACTGACACTGATGCATCCG	200
101011504	CCTGCAGAGTAGCATGTCATTGATTCTCATAAATCCATGTTAAAGTGTTTCAGTCGCGTCGAGTGGGAATTGAGAGTGAGGCAAATTACGGTGCTCAACCACGGACTATCGCCTCCAACCTCCACTTTCATGCAAATTGCTTTAGAATGTGTAGGACCAGACGAATCAGGCCGGCTGCTCGGCTGACACTGATGCATCCG	200
101011505	CCTGCAGAGTAGCATGTCATTGATTCTCATAAAGATCCTCATCCCACAATGATAGATGTGGACCTCCTTTACAATGCGCACGATTGTCGGTGATACCGGCGTAGTGGCTAGGCCGTTATACCGAGTGATCCCTTCTCGGCGGACCCCCTACTCACGCGGACGGCCCTGAAACCCGTCTGAATCTGACACTGATGCATCCG	200
101011506	CCTGCAGAGTAGCATGTCATTGATTCTCATAAACACGCTCTGCGTATTGTCGCCTTTATGAGGCTAGGAAAAGTACTATAAAGACGCGCTTGAGCTACCATTCGAAATCTCCTCGGGTGGAAGCCTTACCTCTGCAATGCCGTCGCCCTCAGCTTTAGGAAGCCGTCGAGCTCAATGAATGGCTGACACTGATGCATCCG	200
101011507	CCTGCAGAGTAGCATGTCATTGATTCTCATAAAACCTCACGTGCAGAAATCAGCTACCGTGTTTGCCATTACTCTTGACGTAAGTGATAACGTGAGGCACTTTCCTTCGTCAGCTGGGCTGTAAATCTCAAAAGAGAGGCTGGTCCGCCCCTTGAGTATTTAAAAGTCGCACACGAACGGTTCTGACACTGATGCATCCG	200
101011510	CCTGCAGAGTAGCATGTCATTGATTCTCATAATGCCGACGCTATGACCCTTTTTCAACAAACAACTGTATGTCATATCCGCGCGGACACCTAGATGGCGATGGCGGCCGGGTAATGAAAGCCCTATTCACATATCTCGGTGGGACGTACTGTACACTTTAGTAGTGTGCCAACGCCCACGGGCTGACACTGATGCATCCG	200
101011512	CCTGCAGAGTAGCATGTCATTGATTCTCATAAGGCGCTGATGAAGTGGTCTCGGAAGAAAGCCTATCTGGCAAGAACACCAGGGGCATTACAGTGCGACTTAAGTCGACGCCTCACCCTCGATCTGCCCACTCCATGGTGCAATCGCCATCGCGCAATGATCCAATGCAGTTGACCACAAAGCTGACACTGATGCATCCG	200
101011513	CCTGCAGAGTAGCATGTCATTGATTCTCATAAGATGATGATGCTACCGGAATACCACCGGGTAATCCTAATTGGATTTACGTATAGTTCTACGTCCGCGGTTCGCGTGACAAAAGTATGGTTGTGTAGCCGTTTCCTTGACCAGGGGCAAACGTTACACTAGTAAGCTGCCGCTCATCACAACTGACACTGATGCATCCG	200
101011514	CCTGCAGAGTAGCATGTCATTGATTCTCATAAGTCTACCTCCTACATTGCTGGTTACGAACGGAGTCCAGATTACAGGTCAGGCTGAAAAACCTGTTCGGGCACTACCCTCATCCGTAGCGACTGAGTGAGACGGAATTTAACGAAGGCCAAAGGAGACTTGGTGCACCCTGGCGTGCCGCTCTGACACTGATGCATCCG	200
101011515	CCTGCAGAGTAGCATGTCATTGATTCTCATAAGCCTGACCGGGTGACGATCTTTCCTGGGTCATATAACACCAATAGTGACAACGTCTGTGTACCTCCTAACCTGTCGTCTTTACCGTTTAGGGAAGGGATCTAGCAGCTGGTCACTCTAAAGAAGATGAGTGTCGGTCTGTGTTAAGGCTGCTGACACTGATGCATCCG	200
101011516	CCTGCAGAGTAGCATGTCATTGATTCTCATAACCCTTAGGGCTTATGGGTTTTGTTGCAAGACGCCTGATCCCGGCTTGGCGTAGCATCTGAGCTTCTAAAGACGATTACTCCACGATATGGAGGAGTCCAGTGAACGACTCTACTTGGGATATCCTTGTGAAAGATTGAATCGCTGTGCTCCTGACACTGATGCATCCG	200
101011517	CCTGCAGAGTAGCATGTCATTGATTCTCATAACTGAACAATTACCGGAGTCCCGAAGCTTTTAGGACTCACACCAAAGAAGTGCAACGCCGTGAGCGGTCGTTGTTCTCGCAGGAGTACCTACTTTGCAATTGAGGCGTAGGGCACCCGCTGCGCCCAAATGACAAAGCTAGGCCAGCAAAACTGACACTGATGCATCCG	200
101011518	CCTGCAGAGTAGCATGTCATTGATTCTCATAACATATTGGGACCAAGCTTTTCTAATATGATACGGCAATTTGCTGCTCCACTGCCTCCAAAGCAACTTGGCCCTGTTTCCTGTTTGTTCTCAAGGGTGCCCAGCGGTATACGTTGGCTGTATCGAAACCAACCAAAGGAGTTCCCCGTACTCTGACACTGATGCATCCG	200
101011519	CCTGCAGAGTAGCATGTCATTGATTCTCATAACGCAAGTCGCCTTTATGCGTCTGGAGATCGCACGATCTCCAATTCGTGAAATGCAGCGTTCAAAATTCCAAATCACCGCGGTTTTGCGGGGTCTTGATTCTGCCGCCAGTAGGAAAAGGAGGCCAAGGCGCGACTGCACAGGGGATAGTTCTGACACTGATGCATCCG	200
101011521	CCTGCAGAGTAGCATGTCATTGATTCTCATTAAGGCCACGAATGGCTCTCCTATGAGGAGCCCGGAGGGGAGTCTGCCGAAGCCGTCGTGCTAGTCATGTGCAAACGAGTGACTACGACCCCTGCGGATTCATTTAAGTAGTACTGCAGGCCTATCCGAAGTCGGCTGCCTGTGATATATAGCTGACACTGATGCATCCG	200
101011522	CCTGCAGAGTAGCATGTCATTGATTCTCATTAACTGACGTCCAGTAGTAGGATCTTATTCCAATCTTAGTTTCACTCTTCTGTTACATTAACCGCATCTCATCCGTTACCCTTAGAACTGTACACCCTGCAGTAACCTTCACCACATGGACGCGGCAGAACGGTAGCGCCCAAACGAACGCCCTGACACTGATGCATCCG	200
101011528	CCTGCAGAGTAGCATGTCATTGATTCTCATTAGGCCGAGTTCCCCAACGGGTCTTCTCCACCCTTTATAGAAAGCTCACAGGGGGTGAGACCCCGACAGCACGTGTTGAGAGCCATTCAACTTTGCCTCGTAACGGATAAATTGAGTATTAATCCGAATTACCTAACCACTTGATGACACTCCTGACACTGATGCATCCG	200
101011530	CCTGCAGAGTAGCATGTCATTGATTCTCATTAGTTCCACCTCATTCCGCATCAGAAACGCTAGACGCTGTACAGCGAGTCCGTTAAATTCATGCCATCTAAGACGGGCTAGTAACACAAATGATGCCGAAACAGCTTTCCTAGCTAGACACTGAGTCCGCTCTAACCGTTCAAACGCGGGGACTGACACTGATGCATCCG	200
101011533	CCTGCAGAGTAGCATGTCATTGATTCTCATTACTCGAGGATCTTGCAAGATACTTCACTATTCCTGTTCCTCCGAGTTAGGTGACGTTATCGAACAGACCTAGCGCTAGCCAATAGACCTTACTTCGTCATGCGACCTCACCCGTGGACACTAAACGTGCTACCCAAAGGGACACTCCAGGGCTGACACTGATGCATCCG	200
101011534	CCTGCAGAGTAGCATGTCATTGATTCTCATTACAAGCCCCAGGTAGTGCAGCGCTAGATACCGTATTTGCGATTTCCATCGAATTTTATCATCTGGCATCCCGATATCACGGGCCCGGTCTCGCACAAGCCCCATATTACTTCCCTCATGGCGGAGTAAGGCGCCTCCCCTACCAACAGCAGCTGACACTGATGCATCCG	200
101011536	CCTGCAGAGTAGCATGTCATTGATTCTCATTCATCTCCATCAACTCTAGGCGAGGAACAAGGTAGCCACATAAGTCACATAATATGATCGACATGACTTCGCCAAATTCGACTAGAGGGCATTGGTTCCGCGAGGGTTACTCACGGGCAGATGCTAGACCATATAAGAGGATGCGAGCTGCGCTGACACTGATGCATCCG	200
101011537	CCTGCAGAGTAGCATGTCATTGATTCTCATTCAGCTCGCCAGTGCTTCCGGGTCCGTCGGGAGTGAAATCCGCTTATATGGGCATCCGTAACGTATTTTCGTGTGGCCTCCTGATTGTCGCCTTCTCATAAGACTGTGCCCGCTGGTCTCCCAGTACGGTGGACATCGTTATGGGTGGCACACTGACACTGATGCATCCG	200
101011538	CCTGCAGAGTAGCATGTCATTGATTCTCATTCACTACAATGAGTCCGGCTCTCTTTAACTTCCGCGGGGCCCGGTTACAAAACTATATCTCAATTGTATACACTATTGCCCTCATACAACGCGAATTAGAGTCAGCTATATGCTAATGACGCAACCAGGTGTCCGTGCGGTCGTTGCAGTGCCTGACACTGATGCATCCG	200
101011539	CCTGCAGAGTAGCATGTCATTGATTCTCATTCAATAGTGGAACCAATGACAAAGTGGTCCGCCGCAAGACCAAATCTGCTGACACGCGAAGCGCTGATGAGGGAGGGCCCTGGGGTTTCCTAGAGTGTTAGCATCTTGTCTTGGTGATGTCCCATCCATGCCGCTTATTGATTTTAGAATGTCTGACACTGATGCATCCG	200
101011542	CCTGCAGAGTAGCATGTCATTGATTCTCATTCTGAAAAACTGCGAGCGCACCGCCGCAATATTGCCGGCAGTCGCTTGCGGCTGCGCTTGCGTTTTTGGTTTCGGGTCTTCATCGCAGGGCCAAACTGGACCTGCGAGTTTGTCTTTGCGCGAAGGCTGCCTGACGGGAAACACGGACAGTACTGACACTGATGCATCCG	200
101011543	CCTGCAGAGTAGCATGTCATTGATTCTCATTCTTCATGACTTTGAGCCCAAGAGATAGTGCGTGTTGGCCCGCTTGCTGTTGGGACGAATTTCTGTGTGACCTAGACGTTTGAACTTTGCATGGACCACACGGACAATTAGTGCATCCCTATCATCATTAGTTGATCATTGCAAGGCCAGCACTGACACTGATGCATCCG	200
101011544	CCTGCAGAGTAGCATGTCATTGATTCTCATTCGGGTTACTCAGAAGACTTCTGATAGGGCTCGGAACAGCTTATCACCACTCGTCCCTCGCTGGTTGAACGACCCGCTTTTTGCGAGTCCTGTCCAAAGAAGGTAGTCTCAGCAAGCCTGCTAGTCTCACCATAGGTGTCAAAGCGACGAAACTGACACTGATGCATCCG	200
101011545	CCTGCAGAGTAGCATGTCATTGATTCTCATTCGAAGTAAGTCCGGTCTACGTCCCAGAACACAAGGCCGCCAAAAACGAGGTTCAACCGAGTTGTTCGCACTTCTTCAATCGCTGTACGGCAGGAACCTGGCTCGCTAACCGATTAAACTGCGTCACACCTTGAAGGCGGAAGTGTCCCACGCTGACACTGATGCATCCG	200
101011546	CCTGCAGAGTAGCATGTCATTGATTCTCATTCGTATAAAGGGTCACAGATGCTCGTGTGTTTCTCACCAGTAATTAAAGTGCGAAACCTGCCGTACATTGAAGCATAGAATTTGTTCCCTGGGTACAGAACCCTGTGCTCTTCTTTTCCATCTGCCCGCGTAGGAATCGGATTAGCGCCCTTCTGACACTGATGCATCCG	200
101011548	CCTGCAGAGTAGCATGTCATTGATTCTCATTCCCGACGAGCGAGTGTACACGCGCCACGCCGACTAATGCAGTCGGCTTAGGATGGGTCATGAGCCTATGTGCGAGACTAGGGGGAATTGACGGGACTTTCGCGATGCGCCTTGACCCAACTCCGTCTATTGCATTTGTTCCTGCTTGTCTACTGACACTGATGCATCCG	200
101011551	CCTGCAGAGTAGCATGTCATTGATTCTCATTCCGGCAGATCATATGTCAGAGCGGGGGAGCAAATGGTGTATAGTCTTCGCGCTTGAGATACTGATGCTATTACGCTCGCGGGTTTTCCATACTGGGAACACGTAATGGGGTATCATATCACCACACATCGCAGCTCGAGCCGCACATCTGCCTGACACTGATGCATCCG	200
101011553	CCTGCAGAGTAGCATGTCATTGATTCTCATTGAGGCCCAGAAGTACCTTATGGAGGAGCCAATTGTACGGGATACGAGCTAGTTAATTGGCTCTAATAATGTACGATTCGCGAACGCACAGCAATATATCCCTTTCCCAGAGAGCGCACGGCCGCAATTACGATCCCGGTGGAATTCACACCCTGACACTGATGCATCCG	200
101011554	CCTGCAGAGTAGCATGTCATTGATTCTCATTGACGTAAAGTTTAAGCCTCCAACAGACGCGAATTTCTAACCTAGAGTTGTTAACAGTGCGTGCCTCTGTGACCGTAGGCGAGCATCATTCGTAGCCTTGACCATCAACCTTCAGCATTAGATCGCCCTTCGCGGCTCTCCCGCTAGCCACCCTGACACTGATGCATCCG	200
101011555	CCTGCAGAGTAGCATGTCATTGATTCTCATTGAAGTACGACAACAGCGCCTATTTGTTTTACCGTCTCTCGTGATGCTGTCGTGGGGGTCTGAGCTTATTTCCCCCTCGGTAGGAGTCTTCGGATCAAGACGCGGAACTTATACTTATTCATATCTGCCGGAAGACACCAGGACCGGCTCGACTGACACTGATGCATCCG	200
101011556	CCTGCAGAGTAGCATGTCATTGATTCTCATTGTAGCAAGAGCATCATGACCTCTGAGACGCCTTGTTCCCTAAAGTCCCGGTGGAAGTAGACATCCGGGGAGCTCTTTGGATAAAATCAGAATTGTTAGTTGCTGGTCTGAGGATATTATCAACAAGGTCTCGATGGGAATCTAGATGTTCACTGACACTGATGCATCCG	200
101011557	CCTGCAGAGTAGCATGTCATTGATTCTCATTGTCTGGAGGCGAGCTAAACGGCGGTACGGTAGGACAGTCGCCCATTCAATACATTGCCGTGGTGTCCCGAGGTCGGGCGCTTTCGAGCTGAATCTCACCAAGGTGAACGGCAAATCAGCTATCTGCCGTAAGATACCAAAGTATGCGAGTTCTGACACTGATGCATCCG	200
101011558	CCTGCAGAGTAGCATGTCATTGATTCTCATTGTGTTCGTTGCATCTCAAGTATCGGCCCCAGTAGTTCCCTCAAATCAACGACAAATTGGGGAGGTCAAATCGCAACCAAGTTCAAATTGTTTTGCGGTCGGAATACCCTAACATATGGCATATACAACCATGCCGATCCCACCTCTCTTACCTGACACTGATGCATCCG	200
101011562	CCTGCAGAGTAGCATGTCATTGATTCTCATTGGTTATAGGGCGCTTAATCTAGTGCACGCTATAGCATTACTTTAGAGTGGGAGATTTGCCGACAGGCCCTCCCACAGCTGAAGATAGCCATGCTACCGGCCGATAACGGTACGGTATAAAACGGGATCCGACTTTGGTAAGGTACTATCGCCTGACACTGATGCATCCG	200
101011564	CCTGCAGAGTAGCATGTCATTGATTCTCATTGCCCTACCAACACGACTGTTGCTAGGAAATGTCCGCTCTGTGCCATTACACCGACGGGAAGCAAGACAGACACACTTAGATGCGTTTTTGAAAAATCCAATCCGGTCCAGTGTTCCACATAATTCTGAACGTCCGCTGATCCTACATTCCACTGACACTGATGCATCCG	200
101011565	CCTGCAGAGTAGCATGTCATTGATTCTCATTGCTTAAAGATGTCCATAGATAAGTGGTCGTCGCTTTAGGTGTGGCACCCGTCGGACCCAAGGTCCAACGATTGGGATAATCCTGTTCTTGCTGGCAACTATGTAACAGCAACCTCGCCAATCCGACCTTCTCAAGGGTCACTCATTCCAAGCTGACACTGATGCATCCG	200
101011566	CCTGCAGAGTAGCATGTCATTGATTCTCATTGCACACGTTGTGGGCGCGAGAGCCTTCTCCGCGAATAAGGATGTACTGGGTACACTGCGACTGGCTTCTGCTAGCCCATTTGTTCTAAGCCAACAAAGGCGCGTAAGAGTCCCACTTAATTGAACCAAAGGTCTGAGCGAAATACCGCCATCTGACACTGATGCATCCG	200
101011567	CCTGCAGAGTAGCATGTCATTGATTCTCATTGCGTGAAGGGGCTTTCCATGGCGAGTCGAATTACCAATCGACTGTCTAGTGAATCCGTGCTGAGGTTCAGGAAATTCGCGCTAACTGCGGGTGGATTATATCGCGCTGTCTCGCTGACTGCGGGAGCCTTTCTATTTTTGCGTTATAGGGGCTGACACTGATGCATCCG	200
101011568	CCTGCAGAGTAGCATGTCATTGATTCTCATTTATAAAACGCACTCATACAGCCAGTGTGCCACGGATTGCACGAAATTAACCACGACCGCCCAATTCGACACCCACCTCACCGACATCTCGTTACGGTAAAGGGCGTATCTTACGAGGAGACGCCACTAATCCGACTCAATGTGGAGGGCGACTGACACTGATGCATCCG	200
101011569	CCTGCAGAGTAGCATGTCATTGATTCTCATTTAGTCGCATGTTACGGCCTCACGATGACGTTAAGGAACGGCTATGCCGTACGGGAGTCATCATCGTTGGGAAAACCACGAATTGTTATAACGGCTTCAGAATTTCTTGTAGCAGCGTCAATGTGGACGCAATCGCGTGGAGCTCCCGGGCACTGACACTGATGCATCCG	200
101011570	CCTGCAGAGTAGCATGTCATTGATTCTCATTTACCGTGCGGTCTCTTAAAGGGTAAAGGCATCTACTCCGTCGACCTAATGTATCCGTCTCCCGCGATTCTCCATATTCCTGACGTCTGTGATATGACGACTTGGGCGACATATACCGATGCGCGATGATGGTACGGACCGTATATTTCTCTCTGACACTGATGCATCCG	200
101011576	CCTGCAGAGTAGCATGTCATTGATTCTCATTTGGCCCAATTACCCTTACATAATACTCTTATCTCAACACGTGTCACAATCACCTGCATAGGGCCATGGATGGTATGACTCAAGACAAGGGCGTAGACATGAATTCGGATCGTACGCGTTGGGTTATTTGGGCCAATGTATTTCGGAATAACCTGACACTGATGCATCCG	200
101011577	CCTGCAGAGTAGCATGTCATTGATTCTCATTTGAGTGACACTTTTGTGGTATTAGGGCCCACCAAACCTGTCGGTACATAGATCAAGGTTTTGAAAGCTTCCATGTCTGACTCGCTACCGTAGCCTGAGTGGCGGGGTTATGTTCGCCAGTCCGGTGTGTCAGGGAATTTTCTCGTCCACGTCTGACACTGATGCATCCG	200
101011578	CCTGCAGAGTAGCATGTCATTGATTCTCATTTGTACCGAGGCTATAGCTGGTCGTATAGCTGGTGTCACCCGATGAATGCGGCATCCAGTCCTGTTTCTACTCTCGGGACATAGGCCGCCCTGGGGGTTACTACCCGTGTTCCTCCATCTTCCGAATACAATCAGGCCATTCGTCATCTTCTCTGACACTGATGCATCCG	200
101011580	CCTGCAGAGTAGCATGTCATTGATTCTCATTTCCTTGGCAAGCAAACAAGCTATTAACTTAATTTCTGGAGTCAATGGGGTCGTCACAAAATTGCCCACACTCGGCCATCGTCTAGCCAAAGTGTCTAGGAGCCCTAAACCTTTTCCATTTGCCATCCCCGAGGCCGCACTCCCCCTGCGTCCTGACACTGATGCATCCG	200
101011583	CCTGCAGAGTAGCATGTCATTGATTCTCATTTCGCACGTGCCTTGGGGGATCGTTTCCCACAACAGCGTCCTTCGCGGTCAAGTATGGAGTGGGCACAGACCCGTTCTAAAAAGGCTGTTATAACGGCCAGTAGCTTTCGTGACTAGCGCGTTTAGCAACTTACCTATCACAACTTCTAGACCTGACACTGATGCATCCG	200
101011584	CCTGCAGAGTAGCATGTCATTGATTCTCATGGATTGAATGTAAGTTTCTAAAGGTCGGCTTCACAGTTAGTGTCTTTAAAGCTCTCGCCACTGTGATTGCCCCTTCAACCCCGCACTTAATCCACTGTTCTTTTGACACCCGCCTTCGCCACTTCACGCGGAACCGAAAAGATGTTGAATACCTGACACTGATGCATCCG	200
101011585	CCTGCAGAGTAGCATGTCATTGATTCTCATGGAGAAGTATACTCAACCACCATCGGACGCCTGGGGCGCACACCCGTTGATACTGTAGGGCAGCTGTCGATTGGCCTAGTACAGATATGGGCTCTGCGGTCCATGATGTCCCATAATTGTGCAATAGTCCCGTTCAAAGGGCCCGAAGTAGACTGACACTGATGCATCCG	200
101011586	CCTGCAGAGTAGCATGTCATTGATTCTCATGGACCGCGGAGGTCAGGCGCTCCGCGATCTCCGCTTGGTACTTTCGTAAGTGGAACACCCGTGCTTTTAATGGAGAACATGCATTCCTAGATGAATAGGATGGTCTGGGCCGGGCTCTCGAATGGTGTCGTATGTAGCCAAGGATGGGTAAACTGACACTGATGCATCCG	200
101011587	CCTGCAGAGTAGCATGTCATTGATTCTCATGGAAAAAGAGGTGTTTGAAACCCTTGTTAGTGCCCGAGTCGATCCAATCCCTCATAATCGTATGATCGGTACAGCGTACACATGGAAGACCTAACACTGTGTTGGGACATTGTATCGTAGCTTACCGCAGCTGAATGCCTCCGGGGGCATAGCTGACACTGATGCATCCG	200
101011588	CCTGCAGAGTAGCATGTCATTGATTCTCATGGTAGCCGAGTAATGATGAAGCGTTCCGGCTATAGCCGGTGAGGCGTATCCATGTTAACGGAGTGAGAATTTTAATGTTTCTAGGTGCTAAACTGGGCAGAAGTCTGACCTTAGCGTTGCGAACCACTTTAGAGGTAGCCGACGTGCAATTGCTGACACTGATGCATCCG	200
101011589	CCTGCAGAGTAGCATGTCATTGATTCTCATGGTCATTTCACAGTACGGGTACCTTAACAATCGATATAGCTGAGTGGAGGGTCAATCGCCCTAGTCTATCCTAACTGCTTTAAAGCGAGACCGCTCACCACGTATCAGACGAGTCGCTCGCGGATATTCACCCCGGAGCGCTCCTGGTTACTCTGACACTGATGCATCCG	200
101011591	CCTGCAGAGTAGCATGTCATTGATTCTCATGGTTTACCGACGTAGAACAGGGTTGTAAGCGGGCTTGAGCTCGTGAGGAGGGTGTGTGACCCCAATCTCTGTGGCCAAGGTTTAAGCATGGGTAGTACCGGGAACCAGGGGGCCACCTATCCAGTAAGGATCGGTCACCGAGTACCAAATGTCTGACACTGATGCATCCG	200
101011593	CCTGCAGAGTAGCATGTCATTGATTCTCATGGGAGATCGAGATACTGCTCCCGTTCGGTCGAAGACCGCAATTTTTATACATTCATGCGTACTAGAGGTGCGCTTTTAGTAAAGGGCGTCAGGAGAAAGATACCAACCCGGATGATTGGCGGACTATCACTTTCGGGAACATTTCCAGGCCACTGACACTGATGCATCCG	200
101011596	CCTGCAGAGTAGCATGTCATTGATTCTCATGGCCGTGATACTAATTGTTGAAGACGTCTCAGTTAATGGTGAATGTGCGTGCTAGGTTGCCGATCCGCAATAGGTACGTGGCTTGACTACTGAAGCTTAGTTGAAAAGTGTACTGTACTGAGCGGGCGCACCCGTCTGCTTTGCGCAGGAGTCTGACACTGATGCATCCG	200
101011597	CCTGCAGAGTAGCATGTCATTGATTCTCATGGCTAGATAACCTATGCCAGCCGAAAGCACATGATGGACAGCCTTGCGTCAGGATTACCTGTAGGTAAAGTTTAATATTCAAGCTCCTCGGGCCCCTAGGGGCACAGGCCTATCATCCATGGGACAGCACCCCACTAATTGTAGTGAGAACTCTGACACTGATGCATCCG	200
101011598	CCTGCAGAGTAGCATGTCATTGATTCTCATGGCACGACAGCGTATTGAAATGTTAAGTTAGCAGAGCGAAGCCCAGGGTACTGCCGAGCGTCATCTCGCTACTGCGGGCACCGACAACAATATTAACGATAGGATGCAATCGCTTAGCGTATAGAGTAGGTTGCAGGTCGTGCATAATGGGTCTGACACTGATGCATCCG	200
101011599	CCTGCAGAGTAGCATGTCATTGATTCTCATGGCGATAGTCAATGCTATCCAATATGGATGAGGCGTGTCTGTAGCTGAATCAGTTACTATTAGCCCTAATACAGGGAGTTCTCTATCCGTACGGCTTGAATTAAGAGTCCGGGGCGGCTCGTCAGTCAGCTAGAGTGCGTAGGAAGATAGCTCTGACACTGATGCATCCG	200
101011600	CCTGCAGAGTAGCATGTCATTGATTCTCATGAATGTCGTGGACTCGAATGCACCGGAGCAAGGGATGGCCACATGCTACAGGTCCCACGGTCGTAGCACGAGGAGGCCTCTTGACGAATAAATCGAGTAACTATCAGTACTCTCTAATAAATACAGTTATCCTTTAAAGGGCAGCTTCAACGCTGACACTGATGCATCCG	200
101011601	CCTGCAGAGTAGCATGTCATTGATTCTCATGAAGCCTGCGATTACTCGTACCGAGGAACGTCAGACGGTCCATAGCTCAATCTTACGGCTGAGCGATCAATGTGGAGGCATGTACAGAGTTCACCAGGATAATTATTTTGACAGCCGCGCGATAGAAGATATGACCTGAACATCGGGCATTCCTGACACTGATGCATCCG	200
101011602	CCTGCAGAGTAGCATGTCATTGATTCTCATGAACTGCTTACTTCGCTGAGTAGTAATCTGTCGGGATTGATCGAACACTAAAGTCCGCCTATAGCGAGCGACCGAGCGGACGTTTGTTCCTTTTGATTTGGAATCATGTATCCCTTAGACTATACCACCAGGTGTAGTGAGTTGGGAAATGGCTGACACTGATGCATCCG	200
101011603	CCTGCAGAGTAGCATGTCATTGATTCTCATGAAAGAGTTTTGGGGATGTATTACAAATACGATGGTGATGGCTTATTACTTACGAGACTATGATTCTGCTTACGATAGGTCTCGAGAGTCTCCTCGTTAGTCTAGCGGGAACCCCACGAATTCCCCCACTAATCCTATTGAGCCGCTTCGAGCTGACACTGATGCATCCG	200
101011604	CCTGCAGAGTAGCATGTCATTGATTCTCATGATAGTGTCATCCGTTCTCGATCATTGCAAGGATGTGATCATCGCAGTTCGAACAACGGCTCCCCTTCCGGCCCTATCGCCTTAGAGACACGAAACTAAGTCTGCCTTCTTATGTTACAAAGAGGTTATATCAGAGGATCGAATTTTCTTCCCTGACACTGATGCATCCG	200
101011605	CCTGCAGAGTAGCATGTCATTGATTCTCATGATCCGATTCCTCCGTCATTGTTGCAACTGGGACCTTCTCGCTCGGCATGGAAGTAGGGGTCGAGCATCCGACGGATGCGACGCCTCATGGGTATAATGCCTCGACTTGCCATTGAGCGAATTCTATGTTGAAGCGGTAGGGCCGAATTTCTCTGACACTGATGCATCCG	200
101011606	CCTGCAGAGTAGCATGTCATTGATTCTCATGATGGTTTACTCCTCTCTGTATGTATGAGGATAAAAGGGAGGCCATTGCACCCCACTTGTTGCGTGAACCAGTTGCTAGGATACGTTTTTCACCGAACGAACCGCATCAGTGACACATCTCGGTCACCTTCACCTAACATCGCGGGTCGGCCCTGACACTGATGCATCCG	200
101011607	CCTGCAGAGTAGCATGTCATTGATTCTCATGATTCATACTGCGCGGTCGGCTGTGCGTTCAGGTCAACAGGGGGCAGAGTAGAACTCCGTTAGCCACTTAAGGTATCGGCTCTTGCACACGAGTGACCCATTCGGACATGTGATTGGTTAGGTATCTTTATCATATATGGAGGGATTCGTCACTGACACTGATGCATCCG	200
101011608	CCTGCAGAGTAGCATGTCATTGATTCTCATGAGGTGACCTCTGATATGTGCACTGCATTTGGACCTTGCTCCTAAGTGTACATTTCCAAGCCGAAAGAGTTTCGCGCGTCCTTTCGGACCTGTCGACATAAGGACACCCAGTTGGCCCCATAAATCAACCTCCGTAATCAATCTGATTAGCGCTGACACTGATGCATCCG	200
101011609	CCTGCAGAGTAGCATGTCATTGATTCTCATGAGAGCAATCGAACTGTACTGCCCACTATGTACCTCAGCTCGGCTTGTGGTGGTTTTGCGTGACTTGCACCATCTCTCCCATGTGGGAGGTTTTTCGTACAAGGGCTAGGCCCTAGTATCCGCTTGCTTCCAAACGAAGTCCACGCTATGAGCTGACACTGATGCATCCG	200
101011610	CCTGCAGAGTAGCATGTCATTGATTCTCATGAGTAGAACAAACAAGTGACGCTACCCCATTTAAAGTCGGATAATTAGGCTTCGACCCCTCCCTCCCGAATTTGCAAGTGGCAGTACGTAAGCTCTCGATGTTCTACACTACGGGTACACACAGAGTTGTCGCACGTCTACCGCCGGATGGCCTGACACTGATGCATCCG	200
101011611	CCTGCAGAGTAGCATGTCATTGATTCTCATGAGCACACTCTCAACCCATCCCACGGTGGGCGATATACAGGGTAAATGTGGCTGTTGTCAACCGCCCTTAAATGCGAGTGGTCTCGTCGGGGCGAGCCCGATGGGTACCAACAGAATGGCTGCGGTACTATCGATCCGTGGTCTGGTCTTACCTGACACTGATGCATCCG	200
101011612	CCTGCAGAGTAGCATGTCATTGATTCTCATGACCCACATCTTTCACATGGAACACCGGGCTGCTGGTGTTTAGCGTAAGAATGCAATAGCGTACTTCCGCACGATGGGAGTCCGGGTGAGAGATTTACTCAGATCAGCCGAGTAGAATGCCTGATAGTCGAAAAGTAGGGGGTACAACCTATCTGACACTGATGCATCCG	200
101011613	CCTGCAGAGTAGCATGTCATTGATTCTCATGACTTACTCTGTACCCACACGTTCACTTGTTGCTTGCATGACGATTGAGGATCCCCCTCACCGATCATTATGAACTCGGCTAGGCAAAATCGCTCCAATGACGAACGCGAAGCACCGGTTAGAATAGCGCCCCCAAATCTCAGTAAAACAACCTGACACTGATGCATCCG	200
101011614	CCTGCAGAGTAGCATGTCATTGATTCTCATGACATCTGACACTCGGTTGTAACGGTACACAACACCTTATGGGTCTGACGAACTAAACGACTGTGTTGGCGGTGCCCCCTGAGGAAAAGAAGGCTGGAACACGGTCGATGCAATTGTCATTGCGGCCTGGGCTGCCACTGGTCAGGACCAGCCTGACACTGATGCATCCG	200
101011615	CCTGCAGAGTAGCATGTCATTGATTCTCATGACGGAAAGGCACTACTCCCGGTGCGGCCAAATTCGACGCATTATGGGGTTATACCGATCAGTGAATTAGCCTAGTGAATCACCCTACCCGGGGGTCCGTCGTACACTTATCACAGGTTGAGTCGTCTCGCGTGTTGCCTCCGGGAGAGATACTGACACTGATGCATCCG	200
101011616	CCTGCAGAGTAGCATGTCATTGATTCTCATGTATGGTGGGTCCTGTAGCTTTCCATCTTGAAACACTCGCACCGTGACTACATATGAGTCGCGAGCTACACCACCACTGATGAAATTCTATCTTTACGTTGATTATCCCGCGCCGTGCCCATTCGACCTGAGCCCCATAGCTATCATAGCACCTGACACTGATGCATCCG	200
101011617	CCTGCAGAGTAGCATGTCATTGATTCTCATGTAGAAAGTGTGCTTCCGAGGGCATATGGCCCTTAACGTTGGCCTCCAGGTGAGGCGAGAGCAACAGAAGAACAAAGCATTCATGGAAATCCACGAATCTGTGCTCTTCTACTATTGCCTCAGTTATCCCGGAGCGAGCTTCGAAGACAATACTGACACTGATGCATCCG	200
101011618	CCTGCAGAGTAGCATGTCATTGATTCTCATGTACATCTCACAAAGCTAGCGGAGGGGTTATTGAGGGTCTGGACTCATCATCGGATGTAACCCGATCGGAGTGATGTTTAAACTGCATGTCCTAGCGAAAGTTGGGCGACGCTACTCGACGTGCTTTGAGTTAGCCTTTTCGCTGACTAGGACTGACACTGATGCATCCG	200
101011619	CCTGCAGAGTAGCATGTCATTGATTCTCATGTAATCTGTTCAATTTTATGATATCCATAACTAGGTACTGCGCTAGGCGCGGGGATGATTGGCAGCACGCATCTTCTGATGTGCGCACACAACCCAAGTAAGTCCAAATTGGGGAAGACGGAGTCGTCTCCTGAGAAGGCGCGAAGCATGATCTGACACTGATGCATCCG	200
101011620	CCTGCAGAGTAGCATGTCATTGATTCTCATGTTACTGCCACGTTCGAGTGTGATGCGGTGAGGTCGTAAAGGCCAATCTAATTCCTATCCCAGTATAGCCCTCTCGCAAACAGGGCCCTGCGATTAGTCACGTCCCAGTCTCAGGTCTATTCCACGACTCAAATAGCTCCAGTCGTAAGTCACTGACACTGATGCATCCG	200
101011621	CCTGCAGAGTAGCATGTCATTGATTCTCATGTTCTCAGCCCCCTAGGGGTTGATAATACCTCAGTCCCTAGAGCAGTTACCAGCTACCGAGGGCTAGACGAGAGGGTAGGTAATTCGAGACAGCTCAAAACGTAATTTAGGGTTGTCGATTACACTAACGCTAAGCGATAGGGCACGAAGCCCTGACACTGATGCATCCG	200
101011622	CCTGCAGAGTAGCATGTCATTGATTCTCATGTTGGGAAGAGACATCCGTACACAGATGTCACGCGGGACTGCCCTTGGATGTAGAGTTTGGCTGCCCGAGGCCATCGGGACCCTGTTCATGATACCTCTGAACGTCGTACGGTTTTCACTCGGCGCGATGTCATATTGGCCCCTCCTCTTTACTGACACTGATGCATCCG	200
101011623	CCTGCAGAGTAGCATGTCATTGATTCTCATGTTTGGGCGCATCTTTACATTGATGATTTCACCACGCGATTAGTGAGTGGAATTTAAGCACACAGTTCAGCGGGCCCATGCTTATGCCGTCGGGGCGCCACCACTGGCTTGTCCAATCTTATAAGACACTTAGTGGAAAGGATGGCGTACAACTGACACTGATGCATCCG	200
101011624	CCTGCAGAGTAGCATGTCATTGATTCTCATGTGGTTCTGCGGAATCGCGTCGACAAAGAACTTCCATCCTAGTCGGGGACGCGTCAGCCTACATATATTAACAAGGGCGAAGCCTTGGCACGTATGGTTCCAGAAAATAACCGACCGTGTGCCGTCAGCGTGGGGAAAATAGTAACGTTCCGCTGACACTGATGCATCCG	200
101011625	CCTGCAGAGTAGCATGTCATTGATTCTCATGTGAATGGACGTAAGTCGACAGACAGAGAGCTTTTAGGATCCTATGAAACTCCCAAGCTATTGGTGTTTACTGACTGTTTCTTACAACCCTCACTCCCGCTGAAATCCGCCCCACCACGTCATCCGTCGACCTGAGGCTGAGCTTAATATGTCTGACACTGATGCATCCG	200
101011627	CCTGCAGAGTAGCATGTCATTGATTCTCATGTGCACGAACCCGGCGTCTTTATAAAGTTTCGGTGAGACGTCTATCAGGTGGGCAATTGTTTCCCGCGAGAACAATTTGATGTTCGCGCCTCCCCATTCGCGTCTATACAACCCCTATAACTACTAGAGTCGACGTCAAAGCGACAATCCTGCTGACACTGATGCATCCG	200
101011628	CCTGCAGAGTAGCATGTCATTGATTCTCATGTCCGTGTCTCTGATCGGTCCGGATTATCTCATACCCCTCTTGACGGTCTGCTCTCTTGCGATGTGGCCCCTGTGCTGGCCCTACGCACCTATCCTCGGGCGTGTCGTACTCAGCCTGTGAAGAAAGATGCCACGCCTAACGGCTTCAACCCCTGACACTGATGCATCCG	200
101011629	CCTGCAGAGTAGCATGTCATTGATTCTCATGTCTACTTCCGCTCAGCAGTTTGAGCGCGAGCTACTGCCGTAGGGCGTCGTTCTGCTATCGAGTTTATTTAGTTTAAGAAGATATGTCTCTCACGGTGATGACCCAGTCTAGTGTGGATAGAACGTACATTTTATGGCGATATAAGCGGTAGCTGACACTGATGCATCCG	200
101011630	CCTGCAGAGTAGCATGTCATTGATTCTCATGTCAAGGTCCCATGTTACCCGACCATATCTGAGGGCTATAGGTGATACGAATTGAGCCGTCTTTGTTACGTAAGAGCCCAGCACTCGCGCCGAGAAAATACGTATAACCCGTGCGGAGCTGAAGAGGGATTCTAAATCTCCTATTGAGATAGCTGACACTGATGCATCCG	200
101011631	CCTGCAGAGTAGCATGTCATTGATTCTCATGTCGCCGTATCTCGCGATGGTCTCGCTTAGGATACAATTGACAGCGGCATGGACCTAACAATGTAAGGGATATCTACTTCAGACTTGTCGTACCAACGACGATCCTAATATGCGTTGTGAACTGTCCTCCAAGCATAGACGGTCTCTGCCCCCTGACACTGATGCATCCG	200
101011632	CCTGCAGAGTAGCATGTCATTGATTCTCATGCATATTAATGAATTTGTTGGCATAACTGCCTGGCGTGCTGTTAAAATGGGGTACCGAAAACCCTCTAGTGACGAATGATGTTGATTCAATAGTGACAAATGGCTGTGGGCAGGTGGCTTCCTTCGTGGTTGTTGACAGCTTACTGGGGCCTCTGACACTGATGCATCCG	200
101011633	CCTGCAGAGTAGCATGTCATTGATTCTCATGCAGGAAATGGCGCAAGTACTGTAAACCGTTCGCGATTTTACGTGGCAGAGACTTCGCTGCACGGGGATTGCCAGCCAACATAGAGCCTGCGCTTGTCGAGTTTTCCGAGGGGTAGAATATTTAAACATCTCGGTCTTAACGGCCTCTGGGCCTGACACTGATGCATCCG	200
101011635	CCTGCAGAGTAGCATGTCATTGATTCTCATGCAACCCCTTACAACTACTGACGACACATGAACACGTCACAGTCGTGTCTGAATTCACGCGGCGCTTTATAGTTGCCGGTATCATGTCTTGAACCTAACCCTACCACGTTGTCGAGCACTGTGTGCCGGCGTGAGGTGGAGAGTCGATTATTCTGACACTGATGCATCCG	200
101011639	CCTGCAGAGTAGCATGTCATTGATTCTCATGCTTAGAGCACATTATACGTCTCGATCGACCAGCCCATAGGACGGTACCCACCTCAACCAATCAACGTCGCGAGAACGAATATGATGTCGCACGGCTCCACATCGGTGTTTACCCAACAGGGCCGTTCAACGACCGCATATTATTGTTACTGCTGACACTGATGCATCCG	200
101011640	CCTGCAGAGTAGCATGTCATTGATTCTCATGCGGTCATAGTAAGCACTATCCAGCGTAGGCTTTTAAAGGGTAGTTGTATCCAGATTATAGAACATCCCCCTCCGCGCACTCTAAAAATCACTAGAGTACACTGTAGCTCGTGTGTCTCGCGAGAATCCTGTCAGGGTGACTCCGTGTTTTCCTGACACTGATGCATCCG	200
101011642	CCTGCAGAGTAGCATGTCATTGATTCTCATGCGTCCTGGGTTTCGATCAAGAAGGATCAAATAATTATACACATTCTACCTCAATACTATGGGTGAGTACGCCGTCACATGCACCGAGACTCTTGTTCGTCGCCGTCGCGAAAGTACTGCTCGCGCACCTATCCTGAGCTTGTACGAAAAATCTGACACTGATGCATCCG	200
101011643	CCTGCAGAGTAGCATGTCATTGATTCTCATGCGCAGGGCGAGCGTACACCGCTGCCAGCAAACTCTGTGCACCGGCTACCCTCGGAGTTGGTCATGGGGAAGGTTCCCCTTAGATCGTTAGTACATCTTACAAGGTTCCAGAGGACTGTTCTACAGTTTTATTTGCCATAGCGTGTCCTCCGCTGACACTGATGCATCCG	200
101011644	CCTGCAGAGTAGCATGTCATTGATTCTCATGCCCTGATAGTGGCCCGAGTGTTCTTGAGGAGTATGTTCTCCTACTCACGAGAACCGAGAGCATGTTGGCCTACTCTAACGCAGGATTGCCTTCGCGCATGATGGATTAACTGGGTTGACAAAATCGTCCATGGTCATCCCCTATGGGGATTCTGACACTGATGCATCCG	200
101011645	CCTGCAGAGTAGCATGTCATTGATTCTCATGCCTTAACGTTAACTTAGGATAGGGTGAACTTGCCTGCGCAAATACCGATGGGAGTGGCCTCCCCATCGGTCTCTCAGGTAATCAACCAGAGCGAATTCCGTTTCGGAGAAATTTGTGCCCGGTAGGGAGGTTCATCGAGCCAGCCTCGACCCTGACACTGATGCATCCG	200
101011647	CCTGCAGAGTAGCATGTCATTGATTCTCATGCCGGGCGGGCGGATTTGGGAGTGGGGCGTACCGAATTGCGTCCGGAGAGATTTTTGGTGTGAAGCATATATCACACCCTATAGAAATTGTCCAAGTGGTGCAGCCATACATCTAGGCACATGTGTGCCGTACGTCTCACTGAGTTTTTGACCTGACACTGATGCATCCG	200
101011649	CCTGCAGAGTAGCATGTCATTGATTCTCATCCAGCGCACAGGTGTGTAGCATGCCCGCGTGGTTCAGAGTATAAGGTATTCGTCGTACATACATCTAATAGGGAACACGAGCAGTAAGTAGAGTGTCGTTGGGAATCACTAGCGCACGGGTTCTGGCACTTGCCCTGATTCGGTAAGATCCCCTGACACTGATGCATCCG	200
101011650	CCTGCAGAGTAGCATGTCATTGATTCTCATCCACAATGTATACGCGGTTTTTCCTTGTTTAGTGCGTTGTGGGGTGTTCGATCCACTTTCGCGGCGGCCGTGCTGATCATCAGACATGCGTCTGGTCAGGGCGAGAGCCAGTACAGTGGCGAATGATCTAAATGCTATAATAATGATCCGGCCTGACACTGATGCATCCG	200
101011651	CCTGCAGAGTAGCATGTCATTGATTCTCATCCAATGGGGGTAGTGCACCGGATATATCCGAACTTCAACGGGCCTGTCCTTTCATTTATTCCGTTGCACAAGTTCTATAGCTTACAAATTCTGATCTACACCACCGAGTCACCGCCCGTCAATAAAGTTTCGTCTCCATTAATCTCTGAGAACTGACACTGATGCATCCG	200
101011654	CCTGCAGAGTAGCATGTCATTGATTCTCATCCTGGTTTCGTAGAAGGGAAGGTGCTGTAGAGCGCCATTGAACGCGCGGGCATCACAGAGTTTCAAAGGGGTGTATCGAAAACCCCCATAACACATCAGCAGTATCGCCGTCCGAGCATCTTCGGTAAAGAATGCTCTGTTTTTACCTCCTTCTGACACTGATGCATCCG	200
101011655	CCTGCAGAGTAGCATGTCATTGATTCTCATCCTTAGGAAGGACCGAATCATTGGCATACGATATCGCACTTCAGGCCTGACAACGGCTTTTTGCACCATGCAGACCCCGCCTGTCGTCGGTACTAGGTGATTTGAGTTTCCGTGACCGTAATCGCCCAGGTCGGACCCGCACGGAAATACTGCTGACACTGATGCATCCG	200
101011656	CCTGCAGAGTAGCATGTCATTGATTCTCATCCGGTGCATCGTCCCTTCATATGCGTGGCAAGCTTATCCGGCTTATTCGTAGTGTCAAAAGAATGGGTCATTCGTGTGACAACTGGCATACTGACCTAAAGATCAGAAACAGGCTCTTAAGCTGCTAAGAATGTTCAAGCTATCCCCTTAGGCTGACACTGATGCATCCG	200
101011658	CCTGCAGAGTAGCATGTCATTGATTCTCATCCGTCATGCCTGTCCATTGCAAACCGTGCCATTGGGAATAGAGCTTATCCAAGTAGAGCTCCTCCTATTGACAACTCTCTGAACGTGATATGCGTTAATCGAGTAGCAATATACTGGAAATGGCACGGACTGACATTTAGGAACAAGTGGCGCTGACACTGATGCATCCG	200
101011659	CCTGCAGAGTAGCATGTCATTGATTCTCATCCGCCCTTGAAATCGCTATATCCCGAGCTGCTGTCATTGTTTCCTCCCTCGGCCTGATGATGGTTCCATGCGAGATTGGATTCCCTACATGTTATAGCACGGTTTCACGGGACCCGTGCGAAAGTCCAACGCTTTGCCCGTTTCTATAGCAGCTGACACTGATGCATCCG	200
101011664	CCTGCAGAGTAGCATGTCATTGATTCTCATCTATTGCTGCTTCTTCCCCTACGGTTAGCCGACGGGATATATTTAACCGGTACCGGCGTTAGTCACATCAAGTGAGGAAATATGGTTACTGGGAGCCCGTCTAGGCAGCGTTATTTAAACACCTCAGGAGGGATCTTCGTCCAAAAGCCGCACTGACACTGATGCATCCG	200
101011665	CCTGCAGAGTAGCATGTCATTGATTCTCATCTAGCCGAGGCCGCCCTACAGGATAAAATCCACGTCCCCCGTTAACCGAAAGTTATGCTGCGGGCTCGACACCAGCCTTCATACCTCCGGATACGTAGAATCCTCATGCTCTCAATAACCAACTACTGCTCCGCTAGGGCCATCGGCGGACACTGACACTGATGCATCCG	200
101011666	CCTGCAGAGTAGCATGTCATTGATTCTCATCTACCCCCTCCCTGGGTGCTGGCAGAGAGACCTACCTCACGGGTAGCCGTCGGCCACTATTACTTGTTTAAATTAGGGCATCCAAGCTCACCTACTAAACTTAGACTAGCACGACCACCTTGACTAAGACGACATATGCGAAATCCGTATTCCTGACACTGATGCATCCG	200
101011668	CCTGCAGAGTAGCATGTCATTGATTCTCATCTTAGCTTTCTGCCAGGAGAATGCATTAGAGCACATTGGTCACCATTCTCAGTCTCTGTGAACGGCACTCCTCGTATCCACACTATACCCGTTTTAGGGGTAGCTTCCGCATTATCGAGGGGGTGATTGTGTCCGCCATTGGGAATCAGGAGCTGACACTGATGCATCCG	200
101011669	CCTGCAGAGTAGCATGTCATTGATTCTCATCTTCGTGCTAGAAGTTCACCCACTTCCATGATTAACTTGGAGCGGGTGCACTTCGCGGGCCAAGTAACGGCAAACAGCCTTCAAACCCACGCAGCAATTTGGGTCCGTGGTTTACGTTACACTATTACCCGAAATAGAATCAGTTACAACTGCTGACACTGATGCATCCG	200
101011670	CCTGCAGAGTAGCATGTCATTGATTCTCATCTTGCGCGCGGAGAAGGCTAGTAGTTCTTCCTCCCGCATCCTTGCTACCTAGTCACGGTTACCGCTAGTCGGCGCAAACCGTCCGGTCAATGAGGGTACTCCTAATGGGTACGCCGCCGGGAAACTGCTCATAAAATGTCATACTGCTAGGGCTGACACTGATGCATCCG	200
101011671	CCTGCAGAGTAGCATGTCATTGATTCTCATCTTTGAGTCACCCGCGAGCGTTGGCTATACTCATTTCCTCCGCCCTAGACGTCCCACCGGTGTAGCCGCCAACAGGAATGCATTGTAGCTAAATGTCTCACTCCACTAGGACCACAATTGGACCCTAAGAACATGCCGTGTCTAATGGTCATCTGACACTGATGCATCCG	200
101011672	CCTGCAGAGTAGCATGTCATTGATTCTCATCTGGTCGTTTCTTGTCGGGAGTCCACGCTCAAACCCCCGGGGACGTGCCGCCGACTTTCAGTGGACACCACTACATGGTACAGCCAGCTGTGTTTGGGCTATGTAAGATCGGGCCTTTTAGGCCGATTCGAGCCCTGATCATCACCCTGTTTCTGACACTGATGCATCCG	200
101011673	CCTGCAGAGTAGCATGTCATTGATTCTCATCTGACAGCACTCAGTCATGTCCGCAGAGTAGTTGGGCGCGCGGGAACTTATTCATTCAATAACCTGCATGCCCCTTGTGCGCCTCACAGGATAATAAAGTGGCAACGAGCGACGAAATTCCTAGCGACTTCTAGCTCCCGAGCAAAACGGGGCTGACACTGATGCATCCG	200
101011674	CCTGCAGAGTAGCATGTCATTGATTCTCATCTGTGGACTGGGCACGCTTGGCTCTCTTCGTCAGACATTCGCAGTTGGTCTGCTCAGACATGTTGGCTGTGTAACTCCGTGCGAGAGACGAAGTACGCTAGATACCTGCGTGATTGGGTGGATTAGGAGTACCAGGATGACCGTATATCATACTGACACTGATGCATCCG	200
101011675	CCTGCAGAGTAGCATGTCATTGATTCTCATCTGCGTGCTTGATGGAGTTGGTATATCATGCGGCGGGACAGCTTGGCACGTACCCCAAATGCCCGGGGAAAATGGACGCGCGTGCACTTTGTATGCATAGCTATAAGTCATAGATGCGGCCCATCATTCTACCAGTCACGCAACTCAGTACACTGACACTGATGCATCCG	200
101011676	CCTGCAGAGTAGCATGTCATTGATTCTCATCTCCACTTGATTGGTCCAGTCATACACGAGAGTGTGGATGCCACGGTGTTCCACCTGCTGGCTGTAATGCAACAGAAAATAAGCAGTCCTGAAACCTGAATGATTAGTCCAGCGCCATTATAGCGCGGTGAACCGCTCAACGGCACCCTATACTGACACTGATGCATCCG	200
101011677	CCTGCAGAGTAGCATGTCATTGATTCTCATCTCTCGCGGATCGACAGGGCTCACTAGGTGGCATTACTCGGAGGTAACAATAAAGGTGACAATAAGACGTACAGGTGGGCGTCTAATCGCAGCATGAGTGTATCGGTACTTAATCGTATGAGTGGGTCAACCAATTGGACACGACTTTCCGGCTGACACTGATGCATCCG	200
101011678	CCTGCAGAGTAGCATGTCATTGATTCTCATCTCAACTGACACCTTCTCAAGGTGCAACTGTCAAGGACGAAACTATGCTAGCCTCATCAATCCGCTATCGAACCCTTAAACAAGCTAACGAGCCGTAGGTCGCGGCCTAGATGCCGACGCTTCCACAGGACGGCGTACCCCATTCGAGGCCGCTGACACTGATGCATCCG	200
101011679	CCTGCAGAGTAGCATGTCATTGATTCTCATCTCGTACAGAAGTCCTCTGCGGGGTAATTAGATGGCAGTCATTTGGGTGCATCGCCTATCACACTTAACACGTTCACACCAACATCGCGATAAGTGATTTCAGTAGAAAGGGTTGGAAAGTCTGCCACAAGACACAGGCTTAGTGGTGATGGCTGACACTGATGCATCCG	200
101011681	CCTGCAGAGTAGCATGTCATTGATTCTCATCAAGTAGCAAACCCGACTCAGTTCGCTTCATCTGGCGCCGAGGGACGGGCCAATACCACAAACAAGTATTCTGCATATTCATAATCCCCAACTTGACCCCACTTTTAACGTAGTCTGATTTGAAATCGACGCAACAATTGCTCCAGTCGCCGCTGACACTGATGCATCCG	200
101011684	CCTGCAGAGTAGCATGTCATTGATTCTCATCATATACCGGCCTGCCAAAAAGGCCATGGCTCATGATCATGAAGAGGAAGCCGGGTCTTGAGCAATGATGAAATTGGATTTCGATGCGCCGATGTCAAAGTTGCACGTTGTAGGTGACCGACTGAAGACATTTGTCTCGCTCAAAAGTCCCTCTGACACTGATGCATCCG	200
101011685	CCTGCAGAGTAGCATGTCATTGATTCTCATCATCGTGCAGAGATTGGAACGTGCAGCAGGCGTCTAGGCTACCGCCTCGGGTTTACCACGGCGCGGGATCACTGTATCTGAGTTTTGCGGCTTTAGTTCAGACAGGGACCAAGAGCATTGTCCTGGACGTCCCGGCCAATGCTTTGGAAAGACTGACACTGATGCATCCG	200
101011686	CCTGCAGAGTAGCATGTCATTGATTCTCATCATGTACGATGGGTACTTTGGCGTACCGCCTAGAGTTCGGGACTTTTGATTGTGCTCGCTCTTGATCGGGTAGTGCGATGGACACCCCGCGTCATGAGCTTCCTGTGAGTCGCATGGCGCAGGGTTGAGCTATAGGACCACAGCATTGGTGGCTGACACTGATGCATCCG	200
101011687	CCTGCAGAGTAGCATGTCATTGATTCTCATCATTGAATATTAATAGCATTACTAGGTGCCCGGCAAATTTTCCGGAGGTATCGTCTGAGATGCTGTACGCGCAGATTTCCGCTGCCCTCTTCCGCACCTTCGGGAGAGACTAGGACAGTTCATAAGGGGCGTTGTTGAATCCCATAAAGCTTCTGACACTGATGCATCCG	200
101011689	CCTGCAGAGTAGCATGTCATTGATTCTCATCAGACACAGCCACGTTAAATGGTGCTTAGCTAAACCACTGCGATGTAGGTAGCTGAATGCTGTGGTCGTCTGCCGCTGGATACCGGTGCGCCCCACTAGATTATCTTCTTGGTACACGACCCCAGGCTTTACTAAACCATCTACGTGCACGACTGACACTGATGCATCCG	200
101011690	CCTGCAGAGTAGCATGTCATTGATTCTCATCAGTCCTTCGTTACTGTAATATCTATTACGGGTGGACCCACGATAGTTCTGTGGGTACGGCAGACCTCAAAGTCTGGAACAACGATTGAGATTGGATGTTCATTACGTGGTGAGAGAGACGCTTTGGTCCAAGCATTACGGACGGCATTTAACTGACACTGATGCATCCG	200
101011691	CCTGCAGAGTAGCATGTCATTGATTCTCATCAGCCACCGTGACACGGGGTAATATGCAATCTATCTTGCCACAAAATAAAGAGCTTGATACCCCCGTGTATATCGTCATGCTCGTCCTGGCGTGCCCCAACAAAGGCTTCGGTTCCCGCCATAAACGCGGACGGTATAGATGGGGTCTCTGCCTGACACTGATGCATCCG	200
101011694	CCTGCAGAGTAGCATGTCATTGATTCTCATCACAAGTGCGCAAAAACGGCCGGCTCAACTCTCCCCACGATGGTAGCGTTGTCTTCTATCAGAGTAGCTCCGTTCCTGTCATTATGAGGAGTACACAATTCCAATCGCAACGTTGCCCGTTTTCTCGCCTCAGAGTCCACCTGCCCACCGCGCTGACACTGATGCATCCG	200
101011696	CCTGCAGAGTAGCATGTCATTGATTCTCATCGATCAATACCAGTTTCTTGGTAGGACTCTAAACTGGTCATTTTATACTTAAACGAGAATGATGTCTTCCCAGGTGTGAGCGCAATGGGCCGGCGCCGCGTCGATTCTGTCTATCTGGCTCATCGAAAGATGGCGCCGTAAATGGTTTGACACTGACACTGATGCATCCG	200
101011697	CCTGCAGAGTAGCATGTCATTGATTCTCATCGAGGAGCTGTCTGGTGATATTCGGTGCCGGTTAGACGTCAGGGACCGGCAGACATACGCATCTGTAAGCGGCAGTGGGACTCCGGGACTACGAATTCGTGAGGGCGAAAACGAGGAGTCTGACCAGAACAGGATTAGGTCTGTGATCAAACCTGACACTGATGCATCCG	200
101011698	CCTGCAGAGTAGCATGTCATTGATTCTCATCGACCGCTGTGACGGAGGTTTATTACCACTGCGGTGATATGGGTCGGAGATTATATTCTTTACTGATTACTGACTTTTTCCAAAAGATACTGGACCAGAGCTGCAATGTGCCTTGGTTGACGCATCCGGGCTGGGGATATCCGTTTGCTATTCTGACACTGATGCATCCG	200
101011699	CCTGCAGAGTAGCATGTCATTGATTCTCATCGAAATGTTAGCGGGGCTTAGCCACAATTCCGCGACTTAGACGATCAAGAGAGAGATGCCAAAGAAGGTAGATTTGTAGCCCGCCAGTTGTTGGGAGAAACCCCAGGCTTGCGGAAACTGCGAGGTCCCTCCGTCGGTTTCATGAGTGCACACTGACACTGATGCATCCG	200
101011700	CCTGCAGAGTAGCATGTCATTGATTCTCATCGTATGTACTCTCGCGTATGATACGAGATGCGATACACTTTCAACACTGAAATTCGTGACGGTAACGCGACCATGCTGCCTGTACACCATTAAAGTTTTCATTCATGCTCCACAGTACGCCTGGCTGAAGCTGTGCTGGTACTCGGGAAGGACTGACACTGATGCATCCG	200
101011701	CCTGCAGAGTAGCATGTCATTGATTCTCATCGTCCAGATGTCCAAATATTTTGCCACACCACTAAAGCCGAATCTCCTAAGACAGAATGTTGTCCAGAATGGACTCTCCAGCTCATTTTGCAAGGGAGCAAGCCTGCTAGTAAGCGCCGACAATAGAAGGTGTCGCCGTATACTCCTTACATCTGACACTGATGCATCCG	200
101011702	CCTGCAGAGTAGCATGTCATTGATTCTCATCGTGCAGACTAGTGTGCTGGGATGAGAGAGACGTCCCTAGAAGGTGGTATGGCCTTAGTTCCGCAGAGTGTGCTAGCCCGACCACAGTATCCTCTCTGCGTACGGGATGATCCCAGAGACGACGAGCAAGGAGGTTGAATAGTGTGAGATGACTGACACTGATGCATCCG	200
101011703	CCTGCAGAGTAGCATGTCATTGATTCTCATCGTTTCGTAACGTTAGGTTTGAACCACGCTAGTTGGCATTACCACAAAAGTGCCCGACCGTTAAAGCGCTCGCGACATTCCTCACATACACCCGGCCGTGTACATTGAGCTGTGTGCCGAACACATGCCGATGTATCGCACCCAGACGGGTTCTGACACTGATGCATCCG	200
101011704	CCTGCAGAGTAGCATGTCATTGATTCTCATCGGGGACTTTGCTGGTACCGTTCAGGACGGATCAGAAGTTGCGAAGGCGGTCGGGGAAACTCCTCCCATTTAGTTTCAGCCGCATTGTATGGGTGGCGTCAGTAGTGTGTCAGTTGACCGGAGTGCCCGAACATTGTTCCGTACCTTCATCCCTGACACTGATGCATCCG	200
101011705	CCTGCAGAGTAGCATGTCATTGATTCTCATCGGAACTGCTCCTTGCATGATCGGTCTGATGTTCACCTACTCCGATTTTGGCGAACCTACTTTACGTCGAGCAGGTCGTGCGATTTCATAGGGTAACGTGCAATTAGAAACGAAAGTATAACAATGGCGCCGAGCTCTGCATGGACGAGTGGCTGACACTGATGCATCCG	200
101011707	CCTGCAGAGTAGCATGTCATTGATTCTCATCGGCATAGTGTCTAAGCGCCCCGAATCTGACACCGGGGTATCTCCGTAGAGTGCAAGCACTCCGATCACTAGGCCGCAGTAGCTGCATTCTACCCTATGGACCTCGGCGGTACTTCTAATTACCTTTTGCACCGTCCCATCGTGAACTAATACTGACACTGATGCATCCG	200
101011711	CCTGCAGAGTAGCATGTCATTGATTCTCATCGCGGTTGGGGTGCTGTTTATGTAGGGAGACTCGCACGGTTGGGATAGAAGAGTGGCACAGAAGTATGTTAAGGAGGATAGATGGTTGAATCCTTATCATTCGACAAGGTATGAGTCTCTCTTGCATTGGCGCCCCAACGTGAGTATTTCGACTGACACTGATGCATCCG	200
101011713	CCTGCAGAGTAGCATGTCATTGATTCTCAGATAGATTTGCATTACCGACCAATTGGCCTGTCTAATAACCTCCTTTTAAAACCACGGCCTCCGATAGCAGTAAGCCCAGACCAAATATTTCGTCACAAACAGGCCGCGCACGTTATCTAGTTCAAACCCTAAACGTAGCCGAATGCTGTGTCCTGACACTGATGCATCCG	200
101011717	CCTGCAGAGTAGCATGTCATTGATTCTCAGATTCTTGATCGTGTCACCGTTGTTGAACCGAGTGCCATGGGCTCGAAATGCTGTTGTTAGTTTCCTCGAGGCATATTCATGGACGGCCGTACTTCAACGCTGGCCACACAACAACGAGGGTTTAACGCAAGCACACAAATCGTTTTGGACACCTGACACTGATGCATCCG	200
101011718	CCTGCAGAGTAGCATGTCATTGATTCTCAGATTGTCGCAATGTTATTATGCCGTTACGGACATTAGATTCACGCTGCCACGAGCCAGGAAAACCCCATAGCCGGCGATGTGAGCCTCCTTTTGAAGATGTCCAGCGCACTATCGCAGATACCGGAAATGCGCTCCCCTCCACTGCCGTCACGCTGACACTGATGCATCCG	200
101011719	CCTGCAGAGTAGCATGTCATTGATTCTCAGATTTGTGGTACAAAAACACACCCCAACAGCAGTGGACTTAATAAGCGTGATTGCTGGAGAGCTGCTCATTAAATTTGAGAGAAGGTCATGCGGCCGGATCACAGAGATTTCGCTCGTCTGGTAACATCGGTGAGTCACGGGCGTGGCCCATCCTGACACTGATGCATCCG	200
101011720	CCTGCAGAGTAGCATGTCATTGATTCTCAGATGGGTACGCCTGTTGTTCTACTTAGGACCTCTCCATACTGGCAAAAGACCCTACATGAGACCAACCACTGCTGCACGTGAGTCCCGTTGGCAAATAGGGCTGACATGATTCGGACTGAAGATCCAGTTGATGTTTGTGTTGATACCGATGACTGACACTGATGCATCCG	200
101011721	CCTGCAGAGTAGCATGTCATTGATTCTCAGATGAACTAGCGCTTGGCGACTAGGCGGCAGAATGAGCGGGATCAAAGAACTGTGGCTCAAGACGACTCACGCGGCTGATACAATTGAAGATGGCTAACAGTTCAAATTGGTCTCGTCAAGAACTTGGCTTCTACTCGGGTGCAGCGACCTAACTGACACTGATGCATCCG	200
101011725	CCTGCAGAGTAGCATGTCATTGATTCTCAGATCTCAAGATTGCTTCCCTGCTACGCACCACGCAATTTGAGTTGTCCAGGCCCACAGAAGTAACTGCCCTACAGATCGGGATTAGATCCGAAAGCGGACAGCACCCCTCGATTTGAGCTTCGAGCTGTCGTGCCTTTTTGTCCTGTTGACTCCTGACACTGATGCATCCG	200
101011726	CCTGCAGAGTAGCATGTCATTGATTCTCAGATCAATGACGCGGGAATGTAGAACTGGAGTATCGTAAATTGGGATGCTCGGGTTGATCGGGGCACGTCATACCCCCTCGAGTCGGCCGCTACCCTAATCGATCTTGTGCCAATCAAAGGTGCAGGTACTCAGAACATCCAACCGAGTTTGAACTGACACTGATGCATCCG	200
101011727	CCTGCAGAGTAGCATGTCATTGATTCTCAGATCGTACTTTTAGGCTGCATCGTCTTTAGTGAGAAGACGCGCGCGATCTATCACAGAGGCAAGTCAGCGACTGATAATTAAGCGTGGATTACAGCACCCGCCTAAAAGGAACATGGGGAAGCCATCCTGTCAAGCCCCAATGCCACGAAAGGCTGACACTGATGCATCCG	200
101011730	CCTGCAGAGTAGCATGTCATTGATTCTCAGAGACTTAGAAATCCAACAGCCTAGGTTCCTCGTAACCCATGAGAGGAGCTTATATTTCGTGGAGCTCTCGCGTGGGCAAAACCAAACTGTCCGCAAGGGTATGTCTCCATGGTTCTTCTCTTCTCGTATGTAGCCGCCTTTAAGCTGTCAGGCTGACACTGATGCATCCG	200
101011731	CCTGCAGAGTAGCATGTCATTGATTCTCAGAGAAAATCATACGATGATGACAGCTCGCTTTGAATCAGAACCAAAAGTACTACGACATCCCACTCAAAGATGGAGCCGGTAGTAGAGGTGCGTATTTGAGCGAAGGCGACACATTTTTCGCCGCATCGCCCCCAAGGGTACCAGTATCATACCTGACACTGATGCATCCG	200
101011732	CCTGCAGAGTAGCATGTCATTGATTCTCAGAGTAGCCTTTGTCGGCTTTGTTTACCCTGCAATGTTGCAGACGCCAGAATCTATGTACATTAGTGCTTAAGTGACAGCGCGATGATGGCATTATTGACGGCACCCTGGCTGTCCGAAACGCTACAGTAGTACCAACGACTCTCGTAAGCGGACTGACACTGATGCATCCG	200
101011733	CCTGCAGAGTAGCATGTCATTGATTCTCAGAGTCTATTAGGAGGAGAGTGTAAATCTGGTGGGACTCCAAAAGGCGGGGTTCTTAACCGCTGTTTGACTACGACGATTGAGCCAGCATCCTGGACGTTTGTACATGTCATGCAGGTGATAGGACAGAACGGGCCGACCAGCGGCGCCAAACTCTGACACTGATGCATCCG	200
101011734	CCTGCAGAGTAGCATGTCATTGATTCTCAGAGTGTTTTCAATATTTTCAATATCGATGAGCCTCGCCTTGGCTGTCCGTTCATGTTCATGAATTATGGCGTCTTCCTTTGCTAGAAAGCTGACGACGTTACTGGCGCGCTAGCTAAAGTAAGCTTCTTGAAGGTAACGGAAGCAGTCTTGGGCTGACACTGATGCATCCG	200
101011735	CCTGCAGAGTAGCATGTCATTGATTCTCAGAGTTTTGGTCGAGGAGCTCATCTGGCTACGCATTTGCACACCTAGCGGCGGTGTTACCGACACGTCCCCGATTTAGAACTGGTCGCGGGCCGCTAGCGATACACTGAAAGAGGAGCGCACGGTGTTAGCCAACTTTAACGATGTCTTGTATTCTGACACTGATGCATCCG	200
101011736	CCTGCAGAGTAGCATGTCATTGATTCTCAGAGGGTCTACGGGTGCGGGAATGCATTGGTTCTGCATTCACCCGCTGGCACGACCGCTCAGGCCGCCAAGTTACTTCGTGCCAGCAGGATGCATTGAAGGCAGGTGAGGAAAGCGGTTGAGTTATATCTTTTCGGCTTCACGAAGCACCCCTTCTGACACTGATGCATCCG	200
101011737	CCTGCAGAGTAGCATGTCATTGATTCTCAGAGGAAAGCTGAACTGACTTTACCCGATATCCGGGTTTAAGGTGAGTGGGGGTCATTCTCAGAGTGCCGCGACTAACGGTGTCGTCCACACAATCCGGTCCATGGCGACATCGGAGCTGACCAAATCAGGTACTTTGCAAGGCAGTCTGTTATCTGACACTGATGCATCCG	200
101011738	CCTGCAGAGTAGCATGTCATTGATTCTCAGAGGTGCTTCTGCACGCACCTGATCCTGAGCGCAAGGAAGAAAATTCACAATAACAAGGAAAATATGTAGCTGCGCGTCTCTTCCAGCCTTTCCGACTGGCGACTTTAAGGCCGGCTTGATATATGTTGCCGACAAATGGGATAGCTGCTTCTCTGACACTGATGCATCCG	200
101011739	CCTGCAGAGTAGCATGTCATTGATTCTCAGAGGCATGCAACCGCCCAAAGCTAGTTTGAGGATGCACCATGATTTCAAGGGGATTAAGACTGGACGTGAGACAAACGAGCACAGCTGGGCTGCAGGGTACCACTAGTATCCTTTGCTTTATCTTTTCAGGCTAGACCGACACGCTCCCGGCTCTGACACTGATGCATCCG	200
101011740	CCTGCAGAGTAGCATGTCATTGATTCTCAGAGCCAACTGTTAAACCCTCCTTCGGTCCCACGGAACCTTATAACCTGGATAATTTCCATGGCCCACGCAATGGGTCGCTCCAGCGCTATGCAGGCCTGATACGGATAGTAGCGATTGTGGGAATGTTCTGCGATCTCTGAAGATGGTTTTATCTGACACTGATGCATCCG	200
101011741	CCTGCAGAGTAGCATGTCATTGATTCTCAGAGCTTTCTGCGATTGATACGAACAACTATGTTGACGGAGGGAGCCTCCGGTAGGAGCGGAGCGGTTGGAGCCAGGCACCAGGGCAAGATCTACCCCAGATATTGAGCCTAAATTGATCGGAATCGGCTATAGTGGTTATTTTGCCCATTAGTCTGACACTGATGCATCCG	200
101011742	CCTGCAGAGTAGCATGTCATTGATTCTCAGAGCAGGTCGTTGTGCAAAGTCCAAGCGCCAATTACTCACCTCCGTGACTGGTCGCTGGAGTTGGTCCGGAGAGGTAGCCCGACTTGCGACCCGTGAGTTTCGAAGACTACCCTACAGCTGTGGCGAGACAGGTTCACATACGTCACAGGATTCTGACACTGATGCATCCG	200
101011744	CCTGCAGAGTAGCATGTCATTGATTCTCAGACATTTCACCGTGTTTGGATTACTTATACCTCATTCCCGGGTTACTCCATATCCGTGAGGGTATTGCATAAAATTGCATTTTTAGGTGAGCCCACCTTCGACGAAAGCCGAGGCTGTCCCTAATGCGAAATATCCGTAGAGCCGGACTCCGTCTGACACTGATGCATCCG	200
101011745	CCTGCAGAGTAGCATGTCATTGATTCTCAGACAGCCGGTTTCTTGCCCCTAATAGTTTGGCACCAGTGTGTTATGCCGGCACACTAACCTGCGAGCCGACCCACCAGATTAGAATTTCGTCCTAAGAAACCAATCCTAGCCTTGTGGATGCATCATTACCCAGTCTTAGACGGGACCAGGGGCTGACACTGATGCATCCG	200
101011746	CCTGCAGAGTAGCATGTCATTGATTCTCAGACACCACAAACCACGCTGTCCGGACCGCTAACGTACGTCCGCGCGCAGTTTACAACCGTCAAGTTCCTGGGTGCCACGGGGAGGTTATATGATACGATCCGAGCAACATTATCGTTGAGGCGGTGCAGTCGTTAGTGGGAGTACTTTTCGGGCTGACACTGATGCATCCG	200
101011747	CCTGCAGAGTAGCATGTCATTGATTCTCAGACAAACCCAAAGTCTACCACAACCTTCTTACGCTACTACAGTTCACCTCGCTTAGGGTAGTTTCTAGAGACCCAAACGGAAAACGAAGCTACGTAATCGGAGCACGATAAAGGTCAGTTGATTAGCTCTTCAGCTACCGCAGGAGGTCTCCGCTGACACTGATGCATCCG	200
101011748	CCTGCAGAGTAGCATGTCATTGATTCTCAGACTAATCTTGTCACAGCGGTTGCCAATTTGGAAATCTCAGATTACCTGATCAAGTACCCCTATGCCCAAGAGATGCTTTTGTTCTCGTTTCAAGGGCGAAAGTACGAATAGGTGCTCAAGGGGAATGCTCATCGCCAAAGCCTTAGTGGCAACTGACACTGATGCATCCG	200
101011749	CCTGCAGAGTAGCATGTCATTGATTCTCAGACTCAACTGGTAGTCAGGACGGCAACGGACCGGATCGACATAGTTGTGATTCACGAACAGACAAAGTTCCGGAAAGAGCCTCGCCTTTCGAGGAGGCCATCGGTCGAGACCGAGGGACCAGTCGCTATCAAAATCCTGGCCATCCACCTGAACTGACACTGATGCATCCG	200
101011750	CCTGCAGAGTAGCATGTCATTGATTCTCAGACTGCGAACCTGTATTCCCCGTTCCTTGTGTGGAGCGTGGAATGGATCGTACACTCCGGACAACACCGCTCCCAATCTACCGTGAACCCTTTCTATCTGGGCTCTCGATCAGTAATGCGGCGAGCTTGCCTTCAAAACAATCGAAATCTATGCTGACACTGATGCATCCG	200
101011751	CCTGCAGAGTAGCATGTCATTGATTCTCAGACTTGTGAGTCCGTCGCGCGGCGCAGCGAATTTTTACCAGGCTCAGTGCCTCTGTGGATCTGCAACCTCTTTAAAGAGAAGTCTTTTTGGGAGGGCATACTTAAGGTGTCCCTCATGGGTCCACTCCACATGTTCGTGCTCAACTATAAGCTCTGACACTGATGCATCCG	200
101011753	CCTGCAGAGTAGCATGTCATTGATTCTCAGACGAAGTCCCGGTATATACCGCATATCCCAGCAGCTACCAGCGAATGCCGAGATCCTCGGTAAGGTTCTTCGTGTCAGGTGCGCTGTAGGCTTCTATACGATTGTCGCGGACATATCTACGCCGCTCAAGAGCGAGCAGTGAACTAGTTGCTCTGACACTGATGCATCCG	200
101011754	CCTGCAGAGTAGCATGTCATTGATTCTCAGACGTCTCACGATTGTTCAAGACGTACTGTTGTACTACCATAGTATGGGGGAGGCATGCAGCCACGTAGAAGAAGGCGTCGGGCTAATGGCTCAGTGCTTACAAACTACTCACTGTCTCGCAAAGAATGGTGATAGGTGCTTCAAATTGAGCGCTGACACTGATGCATCCG	200
101011758	CCTGCAGAGTAGCATGTCATTGATTCTCAGACCAGAGCCGAGCGGTCCGAAGGGCCATTCTCTTGCCTTCTGATGCCGTGGGCGTTAGCGATCACCTAATGGAGAGAAAATCGAGAGCCCGCAAAGCGATGCAGCATTGATTCATGAAACCCACTTACACAACTGACAGGTACTTCTCGGGCCTGACACTGATGCATCCG	200
101011759	CCTGCAGAGTAGCATGTCATTGATTCTCAGACCGCGGAAGCAGGCCCGGACATTAGGATGTTGACGGAAATCTTGCGTCTAATGTCAGACTTCTCCCCAATAAGTAATCGTGAATGCACTATCATGGTAGTCGGACGTATTGCACACACCTCGCTTTGCAATCATCGCGGGGCTTGCCAGACCTGACACTGATGCATCCG	200
101011761	CCTGCAGAGTAGCATGTCATTGATTCTCAGAAAGTGTTCCGCACTGTCGGGAAACGCCGTGTGCAAGGCGGCGAAGGGTCTAATTCTTCGGGGAATCCACCTGAGTCACGCAGATGGTCGTGTTTCGGGATGCCTTATCGCCTCGCGGTTCGCCTCGAATACACCGGTATGTAGAGTGCTACCTGACACTGATGCATCCG	200
101011763	CCTGCAGAGTAGCATGTCATTGATTCTCAGAAAACACTGATGTTCTTCGGCTGCCAAAGACCGCGCGGCTGGAGTGTCATCTTAGAAATTTGTGACGTACAGGCCCCGGAGCGTTACAATCACAACTTTGAGTTACGACCGCAAGGCGCTAATCTCGTGCGAAGTACACTGCAATTGTGCCTCTGACACTGATGCATCCG	200
101011766	CCTGCAGAGTAGCATGTCATTGATTCTCAGAATGTACGCAACCCAAATATGGGACTTTAGGAGCTGGAATCCAGCTTCTGGTGCTGGTATAGCAGATGAGGAACGCTTACGTCATTGGATCGGATCTCGCCGCCCTAAATTGGTCGTCACTGTCTAGTCAATACCGTTATGATATGATCCTCCTGACACTGATGCATCCG	200
101011767	CCTGCAGAGTAGCATGTCATTGATTCTCAGAATTCGTCTCGTTAAAAGGAGCAATATTAGCGTCGCGAATACGAACCGTAGAGGACTGCACTCTGGGGATCTTCGAAACGAACCGGACCCTACTGAGCGAAATGATTCAAAGACTCTAGCTAGGCGATATATTGGGCCCAGATGGATATGTGCTGACACTGATGCATCCG	200
101011768	CCTGCAGAGTAGCATGTCATTGATTCTCAGAAGGATTTTAGGGTTCAGACACCTCTACCCGTTGTTGCATTGCGTGTGGTTCTTCAACCTTTGCTGGCCGGGTTCGCCCTGTACCATTCTACTTTAGGAAGAGGTTATTTAAAAAGTCGGCTAAAACGTTATGTGGTCCCGCTAACATGTTGCTGACACTGATGCATCCG	200
101011769	CCTGCAGAGTAGCATGTCATTGATTCTCAGAAGACCCACATACTTGAAGGGGTGAGGCAACACAACTAACGAGTTATTAGCTCGGAGCCCACCATTATGCGCACTCTCCGAGGCCTGTACCGTCCTCTTTCTGTCTCCAGTACTCATCCAACTCCAAACGTTGCTGCTCCACTTATTTCATCCTGACACTGATGCATCCG	200
101011770	CCTGCAGAGTAGCATGTCATTGATTCTCAGAAGTATCTGCCCGGGACGCAGATATTACGTAACAAAGGTTGCTTATGGTATCGGTGAGAACTGTTACTGACGCGCGCTATGTCGATTTGCGATGGCGAGCATTTTTGGGTCGACGAGATTCAAACTGAAAAAGGCCAAAAGACAATGCTGGCCTGACACTGATGCATCCG	200
101011773	CCTGCAGAGTAGCATGTCATTGATTCTCAGAACTCTTTACGTACCAGACTGGACGGTTCGACTCATTCCACGCCGTTCGTTCGCCTCACCGCTCATTTACGCCCTATAACATAAGACCCTAGTTTTATGAGGTCCGCCAGGTGGACCCGCGAACCTCGATCATGGCTAGATTTATCGCTGTACTGACACTGATGCATCCG	200
101011775	CCTGCAGAGTAGCATGTCATTGATTCTCAGAACGCCGCCGGTAGAACATGAAACTTACGGCGACTCTTTACATCCTCTAAACCCTCACTGGTAATACTGAGCGGGTATGTCCCTCCTACCCGCACTCCGTGCACATACTCTCAGATTAGGTCGAACATACGCATGACCTAGGTGGCCTGAGGCTGACACTGATGCATCCG	200
101011776	CCTGCAGAGTAGCATGTCATTGATTCTCAGTAATTACCCGCACGTTTGTGAGCCAAGCCCCGCCGTCGTGAATGACCTGATTGCATCATTATTTCTTAGTAGCCTGTTTCTCCGTGGTTAGACTGGCCCGCAGGCCACTAGCCCTAATTGGCCTACTTGTCTTGGTACCAAGCAACCGCCTTCTGACACTGATGCATCCG	200
101011777	CCTGCAGAGTAGCATGTCATTGATTCTCAGTAAGGTTAATCAGAAACGTGATCATCCGACTAAGAAGGCCAGAAACGCTCAGTATGCCAACTTGGCCTCTTGCGAATACGCCGTCGATCGCATTGCCTATTACAGTTTCCAGTGTGGCACCACACACAGGGACACCGTTCCTTCTGTCCCGGCTGACACTGATGCATCCG	200
101011778	CCTGCAGAGTAGCATGTCATTGATTCTCAGTAACAAGCGGGCTTTTGTGTAAGACATGTTCGCCTCGTTTCCTTCGGGGACCCAGAAATTTTACTGAGTTGCTGCAGTAGAGATTCTCGGCACGTCTCATATGCCGCAACGTCTCAGTTCTTACGATGGGACAATTGCATTCCTCAATACTACTGACACTGATGCATCCG	200
101011779	CCTGCAGAGTAGCATGTCATTGATTCTCAGTAAACCTTAAGTGACAGAAATTCCTGGCACGATTTAACGTTGACTCAGTTGGAATCTTTCCGTGGTCAGTTTACGACCCCACTGGCCCCACACCGGGATTCCATCCCTGTTTAAGAACGCGCTCACTTGGCGCCCGTGTTTTTCCAGGTGTGCTGACACTGATGCATCCG	200
101011780	CCTGCAGAGTAGCATGTCATTGATTCTCAGTATACCTTGCCATCGAGTAGATCACTTGCCACTCGTTTCCTTGCGTGCGTAGGGGCGCAACTAACGGCTCAGAGATCTCCTAGAATCACCGCCCGCCCAGCCCTAGATCTGTTCTGACGAACAGTAAGCCGACCGGCGGAGCTTGTCCACGTCTGACACTGATGCATCCG	200
101011781	CCTGCAGAGTAGCATGTCATTGATTCTCAGTATCCCGCACTGGCGTGCGACAAATATAGGAGTCGAAACTCGTTGCTTATATAGGGGTATCATGACCAGGCAGCCCACCCTCGTTTACATAAAAGTAGGGCCTTGGCATATGGTGTAGGTCAGTAGACTTCATGGCAGCGCAAAGATAAAAACTGACACTGATGCATCCG	200
101011783	CCTGCAGAGTAGCATGTCATTGATTCTCAGTATTTTCGGTCGTGTAAGATGAGCCTAGCCCCGTAAGACCTGCCATCCCCTGCCCTGAGAACCACTAGCTGTGCCTGGTCGGATAATTCGTTAGGAGCATTAGCCCGCCAGTTGCAAGCGGTTGAAATATGGAACCCCTTAGTTTTTGTTGCCTGACACTGATGCATCCG	200
101011785	CCTGCAGAGTAGCATGTCATTGATTCTCAGTAGAATAGCTCAAGCCCTTACAGCGTCAATCCGTTGCGAACATGGTGTGGGCGTGTAGGCTTTAATCGCCCTAATATGTTAAATGTCACTGACTCACGGCAATCGCCCGACGTCTCGCGCGCGGTATTTTATCGGGGCTGTAGAGGCTTCGGCTGACACTGATGCATCCG	200
101011786	CCTGCAGAGTAGCATGTCATTGATTCTCAGTAGTGGAGTGTCTCCATTAATGTCATGTAGTGAAATACGTTAGGATTGTGCACGGTCCGGGAATCATGTTGGTTTATGGCACTTGAATAGCGAAGGTACCGGGAGTGGGGGATATGCCACGAAGTTGAGGACATTTGCTGCTCTAAGTACCTCTGACACTGATGCATCCG	200
101011787	CCTGCAGAGTAGCATGTCATTGATTCTCAGTAGCAGATGCTCGAATGCCGTGCAACCCTGGATCACAATAGAGCATTTCTGAGAGTGGAAGACTCTCTAATGCTCAGGTCTCCACACGAAGATGAAAAATTTGTTAGACCAGATCGCTTGCTGAAACGGACTCCTACAAGAACAAGAAAGTGCTGACACTGATGCATCCG	200
101011790	CCTGCAGAGTAGCATGTCATTGATTCTCAGTACAAGGCCGCTACGCGGCACTCGTCACCAATATTCCGCTTCTATGATTGGACTCTAGTGGGGTGGTTGTGCCAAGTGCACCCATACGTGCACACTTACAGTGCTCTTAACTGGACGGAATTGCGACGCCTCCCAGTGACAGTCTGATGTCACTGACACTGATGCATCCG	200
101011792	CCTGCAGAGTAGCATGTCATTGATTCTCAGTCATTTTTATTGCATGTTTAGGTCGCCTTTCCTCCGGTTTTTCCTCTCCGCGGTGGGGTTGCATGCAAGCGGTGGTAGGCAACTAGGCACCCCTTTATACGGTTCATTCGTTTGGCGCGATCTGGCAGTTGAACACTCATGGGTTGACTCTCCTGACACTGATGCATCCG	200
101011794	CCTGCAGAGTAGCATGTCATTGATTCTCAGTCACTGGATGGAATGAAATTATATCCTGAGCATGGGAGTATAAAGTGAAAGAACATGCAGAGCGTTATAGAGCACTCGTGTAGTGTCCACGGGTAAGTGATTAACTGCTCGCTACCGACGACCACTACATCCGCCCTTCCACGTGAGCTCCCCTGACACTGATGCATCCG	200
101011795	CCTGCAGAGTAGCATGTCATTGATTCTCAGTCAAGGGCCTGTCGCCATGTCACGTAAGACGTCCCGGTCCTGAAGCATATGCAAGTCGCCTATCAGAAAGGGCGTACTGTACCGTCGATCGGATAAGAACAACATCGAAGGACGCGATATACGATCACGACCCTTGGGTGGGACAGCCGGAGCTGACACTGATGCATCCG	200
101011796	CCTGCAGAGTAGCATGTCATTGATTCTCAGTCTAGACGCGGCCCGCGGGTATAATTTTCATGGAGAAGCCCCTTCAAAACTAGGCAGGGACGTCTACGACGCGAGAGACATAGGACGGCCATCTCTGCAAGCAACTAGCCTAGGCATGCCCACGTCCCTGAGTAAACAGCATGACTGTTATCCTGACACTGATGCATCCG	200
101011797	CCTGCAGAGTAGCATGTCATTGATTCTCAGTCTCTATGTAGCGCCAGGAATTATGCAGGATCAAGTACATGCCCTATTGATGCGTGATGAAATACCTGGGTTCGTCTATGTATGAAACTAGTCGGGTGGGCGGCAACCGTTAGTGTTACTCGGTCGTTTCAAGGTTGACCATACGTGATCCTCTGACACTGATGCATCCG	200
101011800	CCTGCAGAGTAGCATGTCATTGATTCTCAGTCGGGTTTGGGATACTGCGTCTATCCACCGTAGACTTTTCACGGCACGGATCAGTTGTTACCGGACTAACACTCCGCCATACTTGTTAGGAGTAACCCAGCAAAATAGGAACGCTTGATTGGTTCCTTCCAAGCTCATGTATGTCGTCCTCGCTGACACTGATGCATCCG	200
101011802	CCTGCAGAGTAGCATGTCATTGATTCTCAGTCGTGGCAGTGGTGGGTACGTGGCAATCAGTAAGTACGGTATGTTTAATATCGGAGTTCCGGGTAAGGTGGATAGTTAGCCACTTGGTAACGTTAGCTACCCCGCAACACGCCACCCAACGCGGGCCCTAAATGAGGAATTTAAGTCGTCCCCTGACACTGATGCATCCG	200
101011803	CCTGCAGAGTAGCATGTCATTGATTCTCAGTCGCCCAATTGGTCACATTACCTCCCGGCTAGAAGTTACAGTGGCTTACGAGTTTCGGGGGCCTATGTCTACGAGCAATGGTAGTCTAGAGCAGAGGGGCTGATACTTTTGCGGCTCTTGTAACCCGAGGAGTGCTTAGGAAATATACGGTCCTGACACTGATGCATCCG	200
101011804	CCTGCAGAGTAGCATGTCATTGATTCTCAGTCCCCATACTACAGCGCGATCGATCATTTTCAATCACTAATTCTTCAGTTTCGCGAAAGCCGCGGCACTCCGTCGATTAGTTCACAACGAACTAGCCAGGGGGCAGCACCGTCAACGGCCTTAACCCTGTTTGCTCCTCTCATAGTGTGCCACTGACACTGATGCATCCG	200
101011806	CCTGCAGAGTAGCATGTCATTGATTCTCAGTCCATATAAGTACCACTACTTAGGACTGTCGCTCCAATAGCCCCTTATCGGTACCCATAGGCAGGAACTAGCACCTAAGGGGAAAACGGTCCGATTAGGCTCTCTAGAAAACCACAACGTTAGGCGCTCGGCTCTCACGTTTATCAAATCTCCTGACACTGATGCATCCG	200
101011807	CCTGCAGAGTAGCATGTCATTGATTCTCAGTCCGCAGATCAATGCGGTATTCGCGCGCCTATAGCAGTATTCCAGGTTCCACGTCGACTTAGCGACCTCTGAGGCTTATGGCCGGAAGTAACCTAGAGCTCACTCCGATGCGCGACTTTGAATTGGCGCGTGACTGGATCAGACCTGACGTTCTGACACTGATGCATCCG	200
101011808	CCTGCAGAGTAGCATGTCATTGATTCTCAGTGATGCGCGACTGGGAGTGCTAGCCGTGGTGCAATGTTTTCATGGGTACAAATCCCGACCCGATATCTAGAAGCCGACGTGCTAGACCTGAATGTATACCCGGCTTAGGTATACGCCAGCACGTCCGCTAGCTCACAAGAACAGCGCGGTTACTGACACTGATGCATCCG	200
101011809	CCTGCAGAGTAGCATGTCATTGATTCTCAGTGAGATTGCGAGCCCTCAAGTCGTAGAGCCACACCGGCAAGGCTAATATGCCAGAAAAACTGCGGCCCACATCATTGCAAGGCTGGTAACAACCGTTGCACCTAGGTCGACCCTCTTTCCTGAACCCGTATTGTCAAGATAGGGCGCGTCTGCTGACACTGATGCATCCG	200
101011810	CCTGCAGAGTAGCATGTCATTGATTCTCAGTGACCACCAAACATGCTTTTGTTCTCCCCATTCTCAGCCCCTTCGGCCAAGTCCCCCGCCAATACAAGAGCACCGTACCCTAAAGAGGGTGAGCCACGCGGAGTGGCGGACTAGCGTCAACTACGTAGAGACCGCGGTCCGGATTCCCGACACTGACACTGATGCATCCG	200
101011811	CCTGCAGAGTAGCATGTCATTGATTCTCAGTGAACGATCGTTTATGCATGGCTGAACATTCGTTGAACTTCTCCCATTGCTTATTAGATCTGGACCTCAGACCCAACGTAGCCGAATGGTACAGGTGGACAACACGCAACACGCTCCCTATCACTGGGATTGAATTGAGCAATGAGGCGACCCTGACACTGATGCATCCG	200
101011812	CCTGCAGAGTAGCATGTCATTGATTCTCAGTGTAATTGAATGTGGGTCCGTGGTATCACTCCCTTTCACTGCGCCTAATTGAGGGCGAGTCCCCGAGTCGAAGATGTCCGCCGCCAATGTTCCGATAATGTCGACATTGAAAGGCTTGAATCGAGACCGTAGATATGCCCTTGATAGAGTCTCTGACACTGATGCATCCG	200
101011814	CCTGCAGAGTAGCATGTCATTGATTCTCAGTGTGTGCGCAGTGCTGCCGAACGGTAAAGGACCTTACTCGATCGCTATGAGCCAGCAATCAGGGTTCACTGTGTGAATATTTAAAAGTCACGATCCGTTGGAACGGGCTGAGGTTGAATCCCCACAACTCGCTTAACTATCAACGCCAACTACTGACACTGATGCATCCG	200
101011815	CCTGCAGAGTAGCATGTCATTGATTCTCAGTGTTGACACACAAGTTGGCTTCATGGGTGCGCCTGTTTCAGGGCGAGTCGCATGTTTAACACGAAGTATTGTAGTTCCGGAATTTTTACTTAATCTTTTACGTATCTCGACAAGCTGCGTCAGTCTGGGCAGATCTGCAGTCTACCTATGTTCTGACACTGATGCATCCG	200
101011816	CCTGCAGAGTAGCATGTCATTGATTCTCAGTGGGACATGACAAGCATGAGAAGCACACAGGAGCGTAGGTTGGCACAACTGTGCCGCTAATTTAAAGGTGTCCGCTCTCCTAATGTAGTTGAGATGCAAGATCCCCGGAAGTATGAGTGCGAACGGTGCATGAACCAAAACAAGAACCATTACTGACACTGATGCATCCG	200
101011817	CCTGCAGAGTAGCATGTCATTGATTCTCAGTGGATCCTCCCCGAACCCTTATAATATGCAAATCAGTTTTCGTTTAGCACAGCCATCCGAGCTATTGTTGGCCAAACGGGTTAAGCGTCCTACACAGTACGTGCTTGAGGAGAGTGCATTGGCCTTAAAGTGTCCACGGCAGGTCTTATGACCTGACACTGATGCATCCG	200
101011818	CCTGCAGAGTAGCATGTCATTGATTCTCAGTGGTAACTGTCTGCCCGCGTCCTCGCGTAAAGTTCGACCGAAACGATTAGGGTGTGCACGTAGCCCCGCTGCCCCAGCTCAGGAAAATAGCCAGACCACGACGCCGGACACATATCCTCAAGCCAATACTTTTCGATGCTATTGAGCTTCTTCTGACACTGATGCATCCG	200
101011819	CCTGCAGAGTAGCATGTCATTGATTCTCAGTGGCTAATCGTACTTCCCGTTTATCGAGGCAGGAAAGACGGCTCATACGACGTCAAAATGCCGTCCATGTAGTGGGAATGTCTCCGGTACGCGCTAAATTTTGCTATGGCGGCGAGATTCCCCGAGTGAGTAGCAAGCGTGGTAACTACTATCTGACACTGATGCATCCG	200
101011820	CCTGCAGAGTAGCATGTCATTGATTCTCAGTGCCTCACCGTTGGCTGAGCAAGTGTCGTGCTACTCTTCCTTGTAAATGCTCGGTAGTCTCCCTATTATTAAGTAAGGCACTCCCAGGCGCGGTGGGGGATTTTCTTATTTTAATCGTCAAACCGAAATAGCGATGGTTTCTCCTTGTTGTCCTGACACTGATGCATCCG	200
101011824	CCTGCAGAGTAGCATGTCATTGATTCTCAGTTATCACGCAGGTGGCTGGTCTCGTGAAGGGACACGAATGCGGGGGAGTGACCACTACGCGCTGACCCGACTCTGAGTCGTCATGATGAGTACACGACTTGCGCACCATCGTCCGACTTTATCGAACAGAGAAGGGTTTATCATCCTTTACTCTGACACTGATGCATCCG	200
101011826	CCTGCAGAGTAGCATGTCATTGATTCTCAGTTACGATCCTTTATGCAAAGTCCGCTAGGAGCGTATCCTGATATGCAGGTCTCGGGCCGCACGTGTAGGGAATCAACTCCTCTGGACAGTGGCCTACCGACCGTTACGTTGCTGAACGTGGCCCTTTGCTTCCCCAGCGTCCGTTCAGAGAACTGACACTGATGCATCCG	200
101011828	CCTGCAGAGTAGCATGTCATTGATTCTCAGTTTACGAATGAGACGTGGACTGGGTCTTTTGCCGCGAAACGGCTTAACCTGCTCGCAGATTACATCGTGCTATGTGTTTGTCAGTTAGTTGCGTAGGAGGTATACCATGCATGCAATGCACACACTCCGCGAGGGATTGCCTCGCTCCCAACCTGACACTGATGCATCCG	200
101011829	CCTGCAGAGTAGCATGTCATTGATTCTCAGTTTCACATCGCGTGCCTATCGAAATTCGACTGTAATACAACGGGACTTGTACTTCAAGAGGTAGGCAGACAGCCATAAAGGGTTGATTGCACTCTCCCGCGCACGCTTCTGCGGCCCTCGATCTTACGGACTAAGCAGAGAAGACTATCGCACTGACACTGATGCATCCG	200
101011831	CCTGCAGAGTAGCATGTCATTGATTCTCAGTTTTATTATTGCATGAAACCCTGACCGCCCTGTTACGGCATCGTGGGCCCCACGGCTACTCGGATAAGGACTTTGCGATCGGAAGTGTCGGAGATTAGCCCCAACTTAGTCGGCACGTATTAGACGGCGGCCCGAGGACGTCCCTAGAAATACTGACACTGATGCATCCG	200
101011833	CCTGCAGAGTAGCATGTCATTGATTCTCAGTTGAGCGGTGCCCGATTAAGCGACCGCGAAACTCTCCGGGCTGTTCCGTCCGCCGTTGGGGCCCTCTCAAACGGGTAGAGCCTTACTTAGGCAAGAGGTTAGCATTGATCCAAGGAACATGACGCTATAAACCTGGGGGACTTGGTGTATCTCTGACACTGATGCATCCG	200
101011836	CCTGCAGAGTAGCATGTCATTGATTCTCAGTTCCCCTACGCGAAAACCATGCCAAGTTCTGTTTGCAGGGCCACATACCCCCTCACCGTACACTGACAGCTAAAGACATTGACAACACGGGGACACGCTGCATCTTGCCCAAGTGGGAAAAACCTGGAGCTGCTTTATCTAATTTCGTTTTTCTGACACTGATGCATCCG	200
101011837	CCTGCAGAGTAGCATGTCATTGATTCTCAGTTCTCCTAATCATTGGGGCGATGATCAGATTGATTAACATTCCTCGATCTGAATGTTTGAGTAATCCCCATAGGGGTTGATCCTGCCAATCGTATGGCGTTAATTCCACCTCCGAAGACCGCAACCGGCGCGCCCAATGCAATATGCAGGGCCTGACACTGATGCATCCG	200
101011838	CCTGCAGAGTAGCATGTCATTGATTCTCAGTTCATCATAAAGCCTTCAGTCGACACTAAGTCTATCTTCTCCGATACAGTGGCCTCATTGAAACCCCTCGAGGTTACCTACATCACGGATGCAATCCGGAAACTTGCAGCGAGCGAGCTTCAGCTTGGACACTCCGACGAGCGGGGTCTATCCTGACACTGATGCATCCG	200
101011839	CCTGCAGAGTAGCATGTCATTGATTCTCAGTTCGCACACGCGTCTTTGACGAAATAAGTTCTTACTTAGAACATTGCTTCAGCTATTCTGTCCGGTAAGGATATCAACCTCTAAGCCGCGGGTCCTTCTTCAGCGCTATAAACTCCACGGAATTAATCTGGGGTCTATGTGATGGGATGCGGCTGACACTGATGCATCCG	200
101011840	CCTGCAGAGTAGCATGTCATTGATTCTCAGGGATAGCAGTTACAGACGCGTAAGATTCAAGCTGCACAAACCGGTATATCCGTGGGGATGAAACGAGATAACAATAGTTCTCGTTAACGGTAGCTGTGGCACCTAGCTGAATGGGTTTGAGGGTTCCGCGTTAGACCGGCGGCATACGATGCCTGACACTGATGCATCCG	200
101011841	CCTGCAGAGTAGCATGTCATTGATTCTCAGGGAGGTCGTGATAATTTTGTCTTCGGCGGCTTCCTTCCTTGGTCGCTCGCCTCTAAGATCATTCTTGTACGAGTGACCGACATTGGTGGATCTGCATTAACCGAAACCCATAACCAGCACGTAACCATGGATCTCTCGAGTAGTTAAGCTAGCTGACACTGATGCATCCG	200
101011842	CCTGCAGAGTAGCATGTCATTGATTCTCAGGGACTTGTATGGTACTCAAACCATGGCCGTGAGTGGAGGCCATAGCTTCGCCACATATCACGCCTGTTTAGTTCAGAGATCAGTCGGGCCTAACCGGTACACGTCCCGGGTTGGTAGTAGAAAGCCAGGGTGGCCTCCGGTAATGGTCACTCCTGACACTGATGCATCCG	200
101011843	CCTGCAGAGTAGCATGTCATTGATTCTCAGGGAAATTACTGACACGGAACCACACTTGGGGCAATATTAGACGGTTTATTCTTTGTGTGCCTTTATGAAGCCACACTGGGGACCAAGAACAACCTACGCCCCCAGGATGAGCACGAGGGCAAAGGGAAGCTTGGATAATCAGGTGCGTTGGCCTGACACTGATGCATCCG	200
101011844	CCTGCAGAGTAGCATGTCATTGATTCTCAGGGTATGCTTACGCACCTGGTTACTGCTAAGTAATCCAGTCTCTATATAGACCATGCTCGCAGTGTAGACTATCCTAACTCACCGAATAGATGGGAGTCGCAACGAGGGCCGAGCTGAAACCCGTTCTAATGAACACTCTTGGGCACTCCTAACTGACACTGATGCATCCG	200
101011845	CCTGCAGAGTAGCATGTCATTGATTCTCAGGGTCGGTTTCGGGTGTAAATCCTTCGAGGGGCGGACCCCATCTGAAGTCCGTGAAGCTATATTTCACCATAAGAATGGAAACAGTCTTCACTGCAATGGAGTCCAGGCCATATATGCTGCAGCCCCTTCACATGCTACAGTGATAATTTTACCTGACACTGATGCATCCG	200
101011846	CCTGCAGAGTAGCATGTCATTGATTCTCAGGGTGGGCGGTGTTCCTTCTCAAGATATACATGAAGAGTTTTTGGGACACGAAGAGGGCGTATTTCGAAGGGCCTCACATTACGACATTATGTTTCAGGTACGGTCGCCTCATGAAAATCCCACCCTGCTTCGGTTTATACTTTCCACGTCGCCTGACACTGATGCATCCG	200
101011849	CCTGCAGAGTAGCATGTCATTGATTCTCAGGGGAACCATCCTCATCCAATAAACACCCTTTAGGAGCAGCGGCTGTCGAGGAATTCATGAAGGTGCCCCACCTACGTGCGCGAGGAATATATCAGCCCCATAACTGAAGACTGCTATCCTGTTGAGCAGTTAGACGACGAGCATTTTCGCGCCTGACACTGATGCATCCG	200
101011850	CCTGCAGAGTAGCATGTCATTGATTCTCAGGGGTCCCGTGATCGTAGTAGTAGAGTCTAACGATTGAGTGCGGAGTAAAGATTCTAAGCCGATGTAAGGTCTGCGGCCTTCGCGGCAAATCGCGCACGGAACAGCACCGGCATAGGTGTTGTTAATCGAAGATCGGGGTATTGGTGTTGCAACTGACACTGATGCATCCG	200
101011851	CCTGCAGAGTAGCATGTCATTGATTCTCAGGGGCCGCAGGGTGCAGTTCTCCGGTCTGCCGACCTCTGCGGATGTGTTGATAGACAACGACTTATGCACAAGTCGAGCTAAAAACGGTACTCTCCTCAACCGCTGATTAGGCTCTCTGTTCGGTTAAAGGCTTCTGGCGTCCGTGGAGCCAACTGACACTGATGCATCCG	200
101011852	CCTGCAGAGTAGCATGTCATTGATTCTCAGGGCCAATGCAAAGTTGTAGACGAATAGAAAAGATATACCATGTTGTCGATCTAAATGAGCCAGCATCGTTCTCCTCTGACTTGGGATCTCCATGCTTCCTCGTACCGCATAGTACCCAAGTCGCGACGTTCTTCCTCCCCGGAAAAAGAGATCTGACACTGATGCATCCG	200
101011855	CCTGCAGAGTAGCATGTCATTGATTCTCAGGGCGTGTCAGTAACGTGCGGATGCCTGAACTAAGTTCCCGGAACTACCCTCTCCCCAGGTATAAGGGCTAAGCAACCTAAGAAGAAAATCACGGCGATTCTGGATGTTAAGCTGGGATGAGACTACATTCCCTCTAGGTTGGTCCCCGGGTCCTGACACTGATGCATCCG	200
101011856	CCTGCAGAGTAGCATGTCATTGATTCTCAGGAATAACTCTCGGCTGAGAGCAATTGAGGTGAATGGTTCGAGCTCTTTCCAACTGGTGTTCTCACGGGCCGACGGACGATTCTAGCGCCCCAGCAGCACATACGCTGACCTAGTCACTGCACTGGGTGCCGATGACTAAGGCAAAGCTCCGTCTGACACTGATGCATCCG	200
101011859	CCTGCAGAGTAGCATGTCATTGATTCTCAGGAAAGCCTGTATACAGGCCCCGATATTGGCAGGGACCATAGAGAGAAATCTCCGAAAGGGTACTGCTTATGGGGACCCCATCGGCTATTATACTTCCCCGGCTACTAGCGCACCAAGTTATCTGTTGGACAAAGACAAAAGCAGTTTCTGGCCTGACACTGATGCATCCG	200
101011861	CCTGCAGAGTAGCATGTCATTGATTCTCAGGATCGGCCTCAACGTATCGATGGCGACGCGAGCGACGAAAGCGGTTGAGTAGGCACGACTACTGGCCCTACACACTAGGTGCTCCAATTCAACCCATAACGGGCGCTCGAGGTAAACACGGGTAGGGGAGCCTGACAGCATAATTGGCACGACTGACACTGATGCATCCG	200
101011862	CCTGCAGAGTAGCATGTCATTGATTCTCAGGATGACTTCGCAATAGGTTACAGACTACTTGGCACTTATATGGTACCGCGAATTGCTACGGGTGCACGGCAAGACGCTAACAGGGAAGGTTTAGGGGTTCGCAGTGTCACACCACGTCATAAAAGCGTTCTGGTCCCCCGTTAGATTGCGCTCTGACACTGATGCATCCG	200
101011863	CCTGCAGAGTAGCATGTCATTGATTCTCAGGATTAGGCAGGAACATTCCATGACTAACAAGCGCTGTGGACAGTGTCCTAGCCACGTGTCGTGAAACGTGACAGGTAGGGGCCAGACCGACGAGAACTTAAGTTGCACTCGTCTAGAATACTGCAGAGTCAAGGTCCCGCAGCTCATTCAGCCTGACACTGATGCATCCG	200
101011865	CCTGCAGAGTAGCATGTCATTGATTCTCAGGAGAGCGCAGCCCTCGCCCGCTCAATTTGTTTGCTTGCATACCTTTTGTTCCCGGTTGGGAATGATTATATTTGGCCTGATGAAAGTAGCGACACCAGGTCGGGTTACGTGGTTAAAGAGATTGGTGACGCACTGATGGTCAGGCCCACACCCTGACACTGATGCATCCG	200
101011866	CCTGCAGAGTAGCATGTCATTGATTCTCAGGAGTATTTCACTACAATCCGCGGGTTAAGCCCGTTTATCGACACGGGCGTACAAGCTACACTCTCATCACTTGCTTGTCTTACCGCAGCTCGCTGGCTACTCTCTAGTCGTGGACTATATGCTCTAATTACAGCAAAAGATTCTCCTGGCACCTGACACTGATGCATCCG	200
101011867	CCTGCAGAGTAGCATGTCATTGATTCTCAGGAGCGATGATTTTGGGATCGGCAGATATGTCCCGCGGACGCCTGATGTAAGACTACGGTAGGTGCAGGGCCCAGCACAATAAGCACGAGAATTCTATACATGATATAGCGGTGCCCGCAGTCGGGGACCTGAATGGTGCCCGCGCTTACAAACTGACACTGATGCATCCG	200
101011868	CCTGCAGAGTAGCATGTCATTGATTCTCAGGACCCCCTTTCCTAGCTCCGCCGGCTACCGCTCCAGACTGTGCGGGCGATGTAAGGAGTAGGAAAGCAATGAAGAAGAAGGTTCCGATACGGTTACACGATGGGGCAATAGTGTTCTCGAGCCCACGGCTATCTGGAGTAAAGTGTCACGCTCTGACACTGATGCATCCG	200
101011869	CCTGCAGAGTAGCATGTCATTGATTCTCAGGACTTATTGTTTGACATCTTTAAGAAGTAGGTATTTACGGTTCGTAGAGTCCTCACCGCTAGCCACGCTCGATTTCGCGGTGATGCACATCACATGTCACCTAGAGGGTGTCGAGCGCTAAGAGACGGTTTCTCCTTTTCGCATACCCCAACCTGACACTGATGCATCCG	200
101011870	CCTGCAGAGTAGCATGTCATTGATTCTCAGGACACCCCCTGGTGTAATCCACTTGGAACCCGAGCGCAGCTGACCCGGTTCGGGGTTTAGGGTCAGATTCTCGTAACTAATAAGCGAATACCCAAAGACACAATCTGCCTTAGATGTCTGCTGACTAGTAACCCAGATTGGGTAAGCTCGCGCTGACACTGATGCATCCG	200
101011871	CCTGCAGAGTAGCATGTCATTGATTCTCAGGACGAGCAGCAATCTTGCCTTAATTCACAAGCCGTGTGACCAAAGAAAGACGGTCGTTGCGCAACTGACTTCAATAACTAGCTTCACATGCTTCTAGTTACCTACTCTGGAGGATAAATGCGGAACTCACAAAGCCCGTGGTCTTTTATTCCCTGACACTGATGCATCCG	200
101011872	CCTGCAGAGTAGCATGTCATTGATTCTCAGGTATAAGTTTGCAACTTTAGCAGGTCGGGGATTGTATATCCAATTGTAAGCTGAACCTCATAAAACGATGTGAAGCACACAGCGAGCGACGGCGTCACGCAAAGACTATGTCAGTCCCTGGTCCCACCGGGCCCCACATTCTTAGCTCCCTACTGACACTGATGCATCCG	200
101011874	CCTGCAGAGTAGCATGTCATTGATTCTCAGGTACTAGGTAGCTTGTGGATTACGCATTCCTTGAACAAAATCTTACCTGAATCTAGCTTCAATCAAAACGTGGCCTCGGCGCAATAGTGCCCCCGGACGGTTGAAACTGTTGTAAAGACCTCTTCACGCATTGGGTGCTTTGTCTCTATAGACTGACACTGATGCATCCG	200
101011876	CCTGCAGAGTAGCATGTCATTGATTCTCAGGTTACCGCTCTCTTATCAACTTGGAAGGCTAAACGTATCGGAACCGTGAGGATAATTATAGTCCACGCTTCCAGTTTAGTCTCCTACTTGATGCCAGTTCTCAGAACGGGCTGGTCTATTCTATAAACGGCGCAGTAATGAAAACTGTGGACCTGACACTGATGCATCCG	200
101011878	CCTGCAGAGTAGCATGTCATTGATTCTCAGGTTGGGATTGGAGTCGCGGTCCGTGTCTGCGTACGACGGCGTCGGATAATTTGGAATGTTGCCCGACACACGAACGCTTTTGAAGAGTTTGGACGCTCGATGTTCTGCATTTAACGGTATTGGGATGGGGGCTGAATAGACAAAGCTAGCTCCTGACACTGATGCATCCG	200
101011879	CCTGCAGAGTAGCATGTCATTGATTCTCAGGTTTCTCCACCAATCGTTCGGCGACTCCGGGTCCAGTGTGAGTATAGTCCGCCCTAGCCATTCTTAGTCAGGAAGGCCGACGACGAAATATGACGCATTCGATGACTCCGTTCATTGGCGGAATAAGAGCGGGTCTACAATCAAACTTACTTCTGACACTGATGCATCCG	200
101011880	CCTGCAGAGTAGCATGTCATTGATTCTCAGGTGGGTTCCATCATCGTCATACAAAGCCCCGGGGCGTCTGTCTAGACGTACACGGCAGCTTAAACGCGTGTACCAACCGTCTCACACTCACTCGATAGCGCATATCCAACAGAAGTTGTAAAAATCAGGCTCGTGACGCTTACGCGTCTTCTCTGACACTGATGCATCCG	200
101011882	CCTGCAGAGTAGCATGTCATTGATTCTCAGGTGTCGATCTATACAAGTCCCACCACCCCTAGTGTGAGCTTCCGCTAGTCAGCGAAAGCTTGCGCATACCGAAGCTTCCCTGTAGACCGTGACAGTGAAAGAGTAAGGCGGGATGGATGACCAAGCAATAGTGGTGTTTCGGCAACGCCACCCTGACACTGATGCATCCG	200
101011883	CCTGCAGAGTAGCATGTCATTGATTCTCAGGTGCGAACACGGATCTCGGCGCTATCCGGTCGAACAGGAAGTCATGTCCCTATGCGGCGCGAGCAACTTAACGACGGCCCCCTATTGCGGTTAAATATGCGATATCGTCCTCGGAAGCTCAGACAGAATCGCTCACTAACTATGGACTTAGCCTGACACTGATGCATCCG	200
101011884	CCTGCAGAGTAGCATGTCATTGATTCTCAGGTCCCTCTATGCACATACTTGGATTGTTCACTGGTGAATACTTAATGAGCGGTATCCTTCCTGTATGGGTACCCGTGCGCTCTAGCGCTGATAGGCTACGCGTCTCGGTATAGGAGAGCCCGATTCCCCAAACGATCTCCTCATCCGGTGTTCTGACACTGATGCATCCG	200
101011885	CCTGCAGAGTAGCATGTCATTGATTCTCAGGTCTGCCCGAAACCAAATCCGCGCGTATTCCAGCTAGTTACTTCTATGCCGTAGAGGCCTACAGGTGTCCAAATGTTGTGGCACAGAAGACTACCTACTGGTCTACGGTCCGACTACTTCCTCTGTCTACGTGCCATGTCTTCCAAAATTCGCTGACACTGATGCATCCG	200
101011887	CCTGCAGAGTAGCATGTCATTGATTCTCAGGTCGGCTAGCCCCGTATACTCTGCCCAAGTCGCCAACGTTCATGACGTCTGAAGTTGGTTAGCTACTAGGGACTTAGGGCCTTTTATATATTTTGATCTCTAGGTGCACGGCAAATGACGGGGTCGGCGTTTCCTAGAAAACTGTCTGGTCCCTGACACTGATGCATCCG	200
101011888	CCTGCAGAGTAGCATGTCATTGATTCTCAGGCATCTCAGGTGTTTTGTGTGTTGTGGACCTGAAGGGCGGGGGATGAGTTCCGCTTCTAAAGAGAATCCACCCGCAGCATAGACTTGGTTTGTATAAGAGGAAATGGATAGTCCGCTTGAGATTGCTAGTTAGAATTAAGCCGCCAGAATTTCTGACACTGATGCATCCG	200
101011889	CCTGCAGAGTAGCATGTCATTGATTCTCAGGCAGGAGTTTTATCAGTTTCAGAGGACTTGCTACTTTCGAAACAAGCTTACACACCCAGTAACCGAGCGCGCACCCTGTGATACTGCTCTATGGTTACCCCCTCAACTCTGTACGAATATCGGGGAGTTGAATCCCAATGATGGCCGATGGGCTGACACTGATGCATCCG	200
101011890	CCTGCAGAGTAGCATGTCATTGATTCTCAGGCACCGCGGACGGCAAGCTTAAAGACAGACAGTCGGGTGGCAGGTTGCGGCGCACTGGTACCGATAGCTTATTAGCTTCATCATAGAGGCGCCGACTACTACGTCTTAGGGCAACTTCGTCCACTGATCAGTTAGCATTACAGCAGGGTTAACTGACACTGATGCATCCG	200
101011891	CCTGCAGAGTAGCATGTCATTGATTCTCAGGCAACGGTCTGGGCCCCAGCATTATCTGTAGCTGCCGGTGACCGAGTCACTCATTTCATTAAGCCAGATACTTGCAATCAACCGAACTTCTAGAGCAGATTGTAAGAGATGAAGCTCGTGAAACAAACGGGTAATTAGAGCAGCGCTCGGCACTGACACTGATGCATCCG	200
101011893	CCTGCAGAGTAGCATGTCATTGATTCTCAGGCTCGGGCTAAATACTGTCAGATCTGAAGACTGAATGTTGTGGGAGACACTAGTAGACCCGACGATTCCGGGGTAGCATCGAGCACCACCTGCCCACTTCCCAACTAGGCTACATTCGGCCGGCCTAAACTGGCACCGGAACTCCTACCAAACTGACACTGATGCATCCG	200
101011895	CCTGCAGAGTAGCATGTCATTGATTCTCAGGCTTGGAATCCGAACAGTCAGGGGTCGGCGAACGGCCGCGGCGACGTGCGTATGAATCGGTCGGTTGGTCCTTGGGAGGCGCGCGGGCAGGGTTGGTTATCTTATTTGCGAATATAAATGCCCTTATAGCTGACCCCTCTCGACTCTTTTAACTGACACTGATGCATCCG	200
101011896	CCTGCAGAGTAGCATGTCATTGATTCTCAGGCGGATGGCCCCGCCCTCCCGATCCGTCCATCTGCGGTCGATGCCTACGACGAACCAAGAGCATAGGCATGAGTAGCAAAGGGTAAGACGTAGCCATAGAAACAACGACGATCACCATTGTCACGAATCGATTATAAAAATTTTGCTCGTAACTGACACTGATGCATCCG	200
101011898	CCTGCAGAGTAGCATGTCATTGATTCTCAGGCGTTAGTAACGCGGCACACACTGACTGCTAACCAAAGATTCATCCAACTAGCGGCAACAAGTGGTCCTAAGGACTATACTTCGGAACCAGGCGGGACGTCTCCGGGCGGCCCACCTCATAATAGTATAACACTCAGACTGGTATTACCACCCTGACACTGATGCATCCG	200
101011899	CCTGCAGAGTAGCATGTCATTGATTCTCAGGCGCTTACCTGACCATACATCTTTGGCGAGTTGAAGACGCATGTACTTTCAAATCCCGGTGTAGCGGTGGGAGCCGTATCCACTCTTCGGGAAACCGCGTGATGTTACCACGTCCCATTACAATTGCCTGTTGAAGGAGCTAGACCGAACGACTGACACTGATGCATCCG	200
101011900	CCTGCAGAGTAGCATGTCATTGATTCTCAGGCCCGGGGACCCGGGTTTATCCCCGTTTTTACCCTCAGGCGCACACACGTAACAAGGCGAGTGCCGTGGACCCTCATATCTGCTGCCTATAGTCTGGAAGATTCCGTTCTAGAACCGAAAGTCTGATTTCAATGTCGCCGCGTGGATGCAACCTGACACTGATGCATCCG	200
101011901	CCTGCAGAGTAGCATGTCATTGATTCTCAGGCCTGCCTGATGTTGCTGTCGTATTACTAAACGTCGGCACACCTCCTTCGGAACTGGTACAACTAGCTAGCCAACCTCAATTTGGGTCAAGCGCTGGGCGAATCTATACCTCCGGCGGTGAATGGTAAGCAGAAACGTTGAAGCGTCACCGCCTGACACTGATGCATCCG	200
101011902	CCTGCAGAGTAGCATGTCATTGATTCTCAGGCCAATGAGAAGGAGTCAAGCAGTAATCTACCCCCTTGTCTAAGTACTCCCGGTAGATCTGGCCCGAATTCTTAAGGGGAAAGCTCACCGATAGTGAATACTCTCGACTCGGTCAAACTTAGGGGAGGGATTATAGTTATAAAGGAGGGATACTGACACTGATGCATCCG	200
101011903	CCTGCAGAGTAGCATGTCATTGATTCTCAGGCCGTAAAGAGCTAGGACTGCTAGCCATAAGGCATTCGACAATGTCAACCACCGCGAAGCTAGCCACGCTTAGACCAGTAAGCAGCGGCCCTTATTTATTGTTCAGTTACCCTCCACAGTCAGTTTCCTACAGCAGACGAAAAATATCATGTCTGACACTGATGCATCCG	200
101011904	CCTGCAGAGTAGCATGTCATTGATTCTCAGCCATGTCTGAGGCGTGGAACCGGGCCAACCAATTAATGTCTTCGGTGATTGAGGGACTTATAAGAAAGCGCCGGAGTCCTGGAAGTTAGAGTGAGATTGCTCAAGCTAAATCGCTAAGGGCCGTAAGCGTTGTAAGAACACACATCTGCTCCCTGACACTGATGCATCCG	200
101011905	CCTGCAGAGTAGCATGTCATTGATTCTCAGCCAGAAAGGCGGTGGCCACCCGTCCCGCAAATTGAACGGACGTAACGAAGCACTAAGTCAACGTGCTTTATCAGTCCCTCGTTACTAATGGACGGAGAAGTGTTTTGAGTGGAATCAGTCGCGGCTCCTGTATCTCGTAGGCAACGTGGTGACTGACACTGATGCATCCG	200
101011906	CCTGCAGAGTAGCATGTCATTGATTCTCAGCCACTACTGAAACAATTGAACACATATCTTTGGCGCGGACAAAGACGTTGCGTTCCGAGAGATTCAAACCTGTCGCCTGTCCCCCGACTTGTGCACTAACCCAAGCCACAGTTTCAATAAAGTACCTCCAGTTAAAAGAATGAATTCGGGCGCTGACACTGATGCATCCG	200
101011907	CCTGCAGAGTAGCATGTCATTGATTCTCAGCCAAACGGATAGTGGCCCCCAATTAGATACTACTACATAGCGTTCTCCTGCGTGCTGGAACATTAGTCACTAGGACGTGGTACGCAAGCTTGTTTCAATATATTCATCCTGCAGGATTACCCGACAATACAGGGTGGGGGAAACACATTCCCCTGACACTGATGCATCCG	200
101011911	CCTGCAGAGTAGCATGTCATTGATTCTCAGCCTTTAACTGACGCGGAAGGTACGAGTCCGTCTAGTCCAGATCTATTTCTTAGGATCCGGAATTCCGATGTTCTCTCAGGCGTGCTCAACTCGATGGTTTCGACGGAACAGGTGCTAGCCCCGGGAAGGGTGGGCTTCAGACAGAGCACCTGCTGACACTGATGCATCCG	200
101011913	CCTGCAGAGTAGCATGTCATTGATTCTCAGCCGAAATTCGAGCTGGCAGATGCCATCAACACGAGTCGAACCCGAAGAACCCCGGACCGTACCAGACACTATCCTTTAGTTTTGATCGTAGCTTGTCAAACATGGCAACTCCTCAAAGTCAAGTCCCTAGGCCTTGGATCATCACCTGCCCGCTGACACTGATGCATCCG	200
101011914	CCTGCAGAGTAGCATGTCATTGATTCTCAGCCGTGACCCACAACTAGTGTACAGTGTTAAAAGCCAGCGAGTCTGAAATAGTCAACCCCCGTTTACGATTATTTGAGGAAATAGATTGTATACCAGAACTGGGAACGGAAAGAGAGCTGGCGAATCATCCGTCCGGGTGTGGTGAAATGATTCTGACACTGATGCATCCG	200
101011915	CCTGCAGAGTAGCATGTCATTGATTCTCAGCCGCAGTCCGATGGAATATAGAGAGGAAGACTCCGCCTCTCGCAATCCCACGTACTGACGCCTTCGCACCACTCTTCGGACGGCGGCGTTTCCCTAGCCAACATTTCGTACCGCACACAATTTCTCGGGATCTCCGCGTTTTGCCTTCACCGCTGACACTGATGCATCCG	200
101011916	CCTGCAGAGTAGCATGTCATTGATTCTCAGCCCCGAAACCTAGTAACCAGTTTGCTCAGTAGCTGGAATGTGAAAATAGCTAGCATTGACGGACTCCTCCCGTGGGAATTCGTGGAAGCTGTTCCACTGAAAGTACCTGCAAGCCCGGACGGTCCCATGAAGGATGTCGAGAGAGGTAGGATCTGACACTGATGCATCCG	200
101011917	CCTGCAGAGTAGCATGTCATTGATTCTCAGCCCTTGTATGAGAGTCACAACCCTTCTTCGAAGCGAACCAATCCCTCGATGAGTATCTACACACCATCCGATAATTATAAACTGCCTTAACTCGGTGATCGTAAGTCTACGGCTCCCCTGTATCTAATGCCAAATGGAGCTCACTCGAGTTACTGACACTGATGCATCCG	200
101011918	CCTGCAGAGTAGCATGTCATTGATTCTCAGCCCAAGGCTCCTAATCTGCCTGCATTCGCCAAAATACAGCGGGGAGACGGTCAGATTGTGAATTGGTCGGAAAGACTGTTGCGTATAACAATCCGGGCTACCCCACCCGGGGTCCCTCGTGGAACCCATATATGCTTTAGCGCTCACTGTTGCTGACACTGATGCATCCG	200
101011920	CCTGCAGAGTAGCATGTCATTGATTCTCAGCTATCGCAGGTTCGTGCCCCATACGAAAGTAGCACCTATTCCTAGCGCCTATCCGGCTTTGTTACCTCGGGTGGCATGACATACCTGTTTCCGCCTAACATTGCTTACGGCTCGGTGTCTTAAGATTTGTTAAGTTTCGGTGCTGCGAGCTACTGACACTGATGCATCCG	200
101011921	CCTGCAGAGTAGCATGTCATTGATTCTCAGCTAGCGTTGGACCGGCAGGATTCTCCTGGCGGCTTAAGTGTTGTAATACGACAGCTGGATCCGTATTCAGAAGGTGCTATCCTGTTGTACATTTAGTATCGTCCTGCAATCGGTCATATGGACTGATAGCGCCAGAGGAAGGGGTAAATTTCCTGACACTGATGCATCCG	200
101011922	CCTGCAGAGTAGCATGTCATTGATTCTCAGCTACCTGGTCTGTGTTGACGCCAGAGCGCGCTACGCTGCAGGGTTCCAGTCTGCGTTTTCAAATACAAGATTTGCCTTACTATTAGTTCCGGAAACAGCCAAGCTGTCCCGTGTTCTAGTATTGCAAGTCTGGTTAGGTAGGCAACAGTGTACTGACACTGATGCATCCG	200
101011925	CCTGCAGAGTAGCATGTCATTGATTCTCAGCTTCCGCGACGTCGGCGCTCCCCTACAGTCCCAGCACGACTGGGTGCGTGTACACAATTTCAGAAAACTGCCGGTGCTGCCTCCTGGTATGTCTAGACTCACTTGTGCCGCGGATGGGATCTGATCCTGGTATATCGAAGATAAATCAAAGACTGACACTGATGCATCCG	200
101011926	CCTGCAGAGTAGCATGTCATTGATTCTCAGCTTGATATGAGCAACCTGCCTCAGCCCGCTTATATTTCTACAGTCTTTCTCGGAGGTGAAGCACAGTCTACTGGTCCGCATTTCGGAGTTTCTAAAACGCGCGTCGAAGATTAATCTGGCTCCGCGAAAATTGGTACGAAAGAATGATCCACCTGACACTGATGCATCCG	200
101011927	CCTGCAGAGTAGCATGTCATTGATTCTCAGCTTTCGGTCGGGTACAACCACTAGTATCGCGACCATTCTTAAGCCGGGTTGAGAGGTATTTTAACAGACGTCGTCTAGACTATCTGATATCGGTGCAATTGTCTATAATTTTGTTACCCCAACCCCGACATGACAGCACGTTAGCGCCGTTTCTGACACTGATGCATCCG	200
101011928	CCTGCAGAGTAGCATGTCATTGATTCTCAGCTGGCCATTGAAGCCACTAGCGGTCGTAGGAAATAGAAACTCCTTTCTCGGTTTAAACCAGCATGATTCGGGTTAGCACGCGGTCCCTAAGTACTTATGCATCCTTACATGGCGAGTACAACGGACTATGTCAGACGGGAACCCCTATGACGCTGACACTGATGCATCCG	200
101011929	CCTGCAGAGTAGCATGTCATTGATTCTCAGCTGACCGCACTAACAACGAATAGCACCTTCTCTGGATCGGTCCGATCTCCATCTGCCGTAGGCTAAGGAGAACCCTAGGCGGCTTCGAAGCTATGTCCACTTACATAAACGTTCCAGCCACTCAACACGAACTGTACACAGATTAAAGGTCACTGACACTGATGCATCCG	200
101011931	CCTGCAGAGTAGCATGTCATTGATTCTCAGCTGCTGACATGCCGGTTACTTTGTAGTCCTGCCACGGCATGGCCCGCATCTACTTAGGATTACCGATAACAGTTTAAACCCCCTAAGTTCCGCGGATAAGACCGACATACCGGAAATCCGGGCGAGCGGATGAAAGCTACGCCGAGTTGTTTCTGACACTGATGCATCCG	200
101011932	CCTGCAGAGTAGCATGTCATTGATTCTCAGCTCCTTTGCTTAGATAGGCCCGCAGTCAGTTCAGCGGCTTTAACCGGGTCTACCCTGCCTTTCCTTAGCTGCCCATTCGCTGGCGATAACCAATACCTGGGCATGATAAGCTACCCGGACTCGGGAGCGCGTGTTGGGTCCTGTTCAGTTTCCTGACACTGATGCATCCG	200
101011933	CCTGCAGAGTAGCATGTCATTGATTCTCAGCTCTCACCACAGGTACGGCTAGTCAACCCCATCTTCCCACCCGCAGATTGACCCGTACGTTGGTCACACGAGAGGAGGAAGTAGGTGGGCGTGGCTCTTGAGCCCACCTAAATTACTAACCAAGTCAACCGGTACGCCCCTCAGTGCGGTGCCTGACACTGATGCATCCG	200
101011934	CCTGCAGAGTAGCATGTCATTGATTCTCAGCTCAATTCGATACGGGAAATGCCGGTTGTCCAGCAACGCCTACTCGCCGGCGGTGGATACTATTGATCAGAGTATGGCGAACGCACCAGATTCACCCAGCAGAACCGGTATTGTGAGCCGAATGGCCTGACTCTCGGTAAGATTGAGGTTCACTGACACTGATGCATCCG	200
101011935	CCTGCAGAGTAGCATGTCATTGATTCTCAGCTCGAGGCTCCATAAACCTGCGTGACGTTAATTTAGCAATTACCGCGGCGGTAGTATTAGCCGACCACACCCCGCTAGGTGGAGTACTGCCCCGACTTAGGACGTTAGTTCTCCTTTGGGGTCGTGCCTACTAGAGAGTCTCTCGCTCGTCCCTGACACTGATGCATCCG	200
101011936	CCTGCAGAGTAGCATGTCATTGATTCTCAGCAATGGTTTCAATACGTAAAGCGTGGAGCAGGAGATTTGTAGAAGGGTGATTGAGTGTGTCACGAAAGCAGAGGGCCCGATTGGTTTTCCAACAATGGATGGACACTGAAGAGCAAATGTTGACAGTCGATTACACAGGCCTCCACTCAAGTCTGACACTGATGCATCCG	200
101011937	CCTGCAGAGTAGCATGTCATTGATTCTCAGCAAGTCCGAGTGCTATTAGGCTCTCGTTGGGGCTCCACTGGATCACGATCTGCTCACGGATAAGTATATGCGAGTCGGCCGCCTGTCAATAAACCTGGTTCATGACAGATATAAGGAAAGCGACTAGAATTGCTGCGCGCTTTATTCGTGGACTGACACTGATGCATCCG	200
101011938	CCTGCAGAGTAGCATGTCATTGATTCTCAGCAACCGCGGCTCTGCCTTACTAGTCGGCGCATATGGGGCAGTTCGGAAAGGATATGACCTAACTCCTTAGGGCACGGCCTTGCGCTAGACACATTACAGCGTGCCCCAAAATGGTCAGAACGAATTGGCAAAGCTACTCCCTAGAGCTTGACCTGACACTGATGCATCCG	200
101011939	CCTGCAGAGTAGCATGTCATTGATTCTCAGCAAATTCCGCTACTGTAGAGCTAAGGCCCTGTACGCGCGCAACTTTGCTATGAGCTCACCCGTTTGACAGCACGTCGTCGTCATAACCATAGGATTCTTCCAGAGCTCCAGGTCGGGCTCAGAGTGATCATTAACGTACCATTCACAGCAAGCTGACACTGATGCATCCG	200
101011940	CCTGCAGAGTAGCATGTCATTGATTCTCAGCATAGGTACGTACCGTGTTGGAAGTACAGTCTTCCGCTATCTAACCGCGGGAAAAGGTGGTGTGGCTCGCTTTATCAATAGCCATCGCTCTTCGCAACCAATATGCGACTCTGAGACTCGTAAAACTTTAACGCTTCACGAGAGGATCTACACTGACACTGATGCATCCG	200
101011941	CCTGCAGAGTAGCATGTCATTGATTCTCAGCATCGTTCTTAGTCAGGCCCACCCGTTCACCCCGACATGCCATTGGGATTCGCAGCTGATGTAAGTGGATCCATTATTGGATCAAAAGTCGTTTACTGAGGGCGCCGAGGGAAGCCGAACCTGGTCGCCTAATTTTGGCGTTCGGAACTCGACTGACACTGATGCATCCG	200
101011942	CCTGCAGAGTAGCATGTCATTGATTCTCAGCATGTGTTTGAGACTATTGAAAGAAAAGGAGGGTGGAGGGGCCCGAGACCAGCGAAAGGGGATTGAAGGCTTACCACCGTACCGCACGTGGGCGCTTAAGCGCTCTGCAAGCAACGCACGATAATTCATGGCTAGGATCACGTTCATGAGTGCTGACACTGATGCATCCG	200
101011944	CCTGCAGAGTAGCATGTCATTGATTCTCAGCAGGACCTGCGAAAGCATCGAGGACGGCTATAATCTTGCTCGAATGTGTTAGAGAGTGCAACGAAAGCCGCATGTTCTAGCGATTTCTGGCGTTGCTCACGAATCAGATAGTCACGTGGGACTAGGGTAGTGCTTCGTCCGTAGTCATTCTGCTGACACTGATGCATCCG	200
101011945	CCTGCAGAGTAGCATGTCATTGATTCTCAGCAGACCGGGAGTCTCCGACATTCCACACGTTTCAATCGCCCGACGTGGAAATCCAAAATATTGTTCCCTAGTCCCACTCGATAGATAGTAGGTTCCCGTAACGCAAGTATGGATCGGTAGACTTATAGATCTTGGTACCCTTCTAGTTCTGCCTGACACTGATGCATCCG	200
101011946	CCTGCAGAGTAGCATGTCATTGATTCTCAGCAGTATTAGGGTGAGGCTTTCACCTTTGCGAAGAGCACGAAGGAGTATCTTACTTAATTACATGGCGGGCGGGACGGTGGAATAATTGCCATTGAGCCAATTAGGTACACACAATGACTTGCTTCCATGGGAAAGCCATACAGAGATCGCCGCTGACACTGATGCATCCG	200
101011948	CCTGCAGAGTAGCATGTCATTGATTCTCAGCACCAAAAACCATACTTCATGAAGTAATACATATGACTATGAACGCGCCCCAGTGAGCATTGGCTTTTGTCGTATTCCTTATCAGCATGAACCGCGAAATTACGCGCAAGCAATGTGCCCTGTCCTCTTGATGGTCTATAGATTACCGAACGCTGACACTGATGCATCCG	200
101011949	CCTGCAGAGTAGCATGTCATTGATTCTCAGCACTCTGGCAGATATCCACTTCCACAGCAGCGTCCTAAACCAGTTTGCTGTAACTCAAACGCTAGCCTTTCGGTGCGGATCGCAGAGGACATGCCGTGACACAAGGGCTGTAACTCTTGCTCCGCACCTTCGTTAACCTTCACGATTACTTACTGACACTGATGCATCCG	200
101011950	CCTGCAGAGTAGCATGTCATTGATTCTCAGCACAGCGCTTAAGTTAGGCCGTAACGGGCACACTACGTGGACTCTCAGTGTAGAATAAGGGAATCATTAGAAGGAGGTGTTAACCAGAATGCAAACCAGAAGGTCCGCGCGGTTCGTCTGGATAGCAGCCATGTAGGAGCTTCGTGAATGGACTGACACTGATGCATCCG	200
101011951	CCTGCAGAGTAGCATGTCATTGATTCTCAGCACGGGGCTGGTCGATAGAGCTTTTGCGGGTACATACACCCGACTGATTTGAAGTGAAAACACTAGGGAGGGTTTATTGTGCAAAGGTCATTCCTGGACTTGAAAAACAAAGCCGTTCATGTTAGGGTCATCGTCGACCCCTTTGGCGGGGTCTGACACTGATGCATCCG	200
101011952	CCTGCAGAGTAGCATGTCATTGATTCTCAGCGATGGTCCGCAAAGTAAACGGAATATAGTAGACGACTCAATCCTGTATTTCTCCTTACGTTTCCTCTCAAATACGTAAGATTCTCGACGGATACCTGGATTCATTGGATGAACTAAGGATCGGGACCGGCCAGGTGAAGTAGCTACCCCCTCTGACACTGATGCATCCG	200
101011953	CCTGCAGAGTAGCATGTCATTGATTCTCAGCGAGTCTGGACTACGCACAGTTAACTATGGTGCATGTCTACCCGCTATTACCTTCGGTCGTAATGAGACTCCCCGGTATGCGTGAGCATCTATCTCTTTGGAATTAGAACTTCTGATCAACAGGATCCCGTCCAGACCTGTCTGCACAGGCACTGACACTGATGCATCCG	200
101011954	CCTGCAGAGTAGCATGTCATTGATTCTCAGCGACGAATTTGTTGTTCATGATTCTCTTTCGTACGACCAATACGCCGTATGTCCCATGTTAATTCCCCCGAGTGGATCGAGTGCGGGGTCCCGCCACAACACTTCCTCACGAACTCTGTTCCCAAGCGGGCTGATACTATGATGGGTCGATTCTGACACTGATGCATCCG	200
101011956	CCTGCAGAGTAGCATGTCATTGATTCTCAGCGTAAGGTTCATTACGCTATTTACTACGCCTGTGTTGCTTTTTGTTCCGCCAGAGGACAAGTCGCCGGGCTAGCGGTTTGCCGGACTTATTAAATAGAATGTTTTCATCGAAGGAGATTGTCGGCGCTTTAGGCATTCCGTGCCTAAGGCGGCTGACACTGATGCATCCG	200
101011957	CCTGCAGAGTAGCATGTCATTGATTCTCAGCGTCCTAGTCCTGATTATTACTTAGCGCCGCAGTGTCTCGCCACTTCGTAGAGTAAGCCTTAGTTCAATCAATCATTGTAAAGTTAACCGGTTTCGCCATTACCTGAATTAAAAAGCCTACGCTGGCGTTCAAGGCAAACGCTATAACTGAGCTGACACTGATGCATCCG	200
101011958	CCTGCAGAGTAGCATGTCATTGATTCTCAGCGTGTTAGTCCGACTTGCTCTATTCAGGCACGACAATGGTCCACAGGTGGACTGGTTGCGTCAGTCAGCCCGTCTGACGTCGTTATCCCACCCTTCGGGGCAGTGTGGGAAAATCAGTGTCTCGGCTTAAGAATCCTAGAACCGTTTCTTTGCTGACACTGATGCATCCG	200
101011959	CCTGCAGAGTAGCATGTCATTGATTCTCAGCGTTCATCACATGCCTATCTGCCGATGCCCTCTCGGGACATTACAACCCTGGAAACATGCGTTCAGTGCGGGTGTGTTAAAATTCAAACGACAAGACATGTTCTACCGACGAGGGGACGAAGCTGGGCCATCGCTTTGACAGTGGGCGATCTCTGACACTGATGCATCCG	200
101011960	CCTGCAGAGTAGCATGTCATTGATTCTCAGCGGGATGTGGCCTGCGGGAAAAGGGCAGAAATGAGTATAGGATCGCTGTGCGGTTCCGTCACTACCCGCTTTGTACTTAGCCCATAACCCCTAGGATAAAGGGGTGCAAGGAGTATCACCTTTGCGCTACTGGTGCGCAACCAATGGAGGGGCTGACACTGATGCATCCG	200
101011961	CCTGCAGAGTAGCATGTCATTGATTCTCAGCGGACACTCTGCGTCACCCGGCCAAATTGGGCGATATCAAGGCGGTCAGACTCAAGGTCAATACGTTTGCGGACATAGTGGTAGCACTAGAAAAATCATGTCTTCATCGCTCACCAATATCTACGAATCTGATCACTTCCTCATGCACACAACTGACACTGATGCATCCG	200
101011964	CCTGCAGAGTAGCATGTCATTGATTCTCAGCGCCGGTCAAGTATCAATCCGACTGTCAAATCCCTTGGTTAATGGGCCTCGTTAGCCCCCTGGCTATCAACTTGCTTCGCACGAGGGGCCCTCGAAACATAATCGCACGAAGACAGTAGATGTCCCCTGCGTAACCCCACCTAGGGGCTAACCTGACACTGATGCATCCG	200
101011965	CCTGCAGAGTAGCATGTCATTGATTCTCAGCGCTTCTGATAGGGGAGTCATGGCTTCCGACGGCAGCTCGAGTATCTCGAGGTTAAACATGCCGATAAGCCGGAAGTTCATGATCTAGTTTGATTCTCAGCTTGTTAATTTATAGACACGTGTGCTTAATAGAAGGTACTTCTGGAGTCTGGCTGACACTGATGCATCCG	200
101011967	CCTGCAGAGTAGCATGTCATTGATTCTCAGCGCGGGCTCACTAACCAATCGGGCATTATGTTGACATGGGGACACCTTTCCAAACAGCGGTCCCGTGAGCACTTATTGTAACTTCGATAGGCAAAGGGCCGCGTCTCTGAGGTCCACACTCGTTTTTACGAAACCTCGCCTGCTGTCGATATCTGACACTGATGCATCCG	200
101011968	CCTGCAGAGTAGCATGTCATTGATTCTCACATATGTGAAAGACACTGCCCACGCCGAGATGTCTCTTTTACTTAGGCGAACTCATCACCTGATCTAGTCAGACGCCATTTCACTAAGGGAAGCTTCTACGACAGAACAATCAGAAGCCCAAGGACCAGAAAGCGGCGCCCAGGTCCTGGGTCCTGACACTGATGCATCCG	200
101011969	CCTGCAGAGTAGCATGTCATTGATTCTCACATAGTAGGTGGATGATTGCAGCTTGAACTGATCGCGGCGCACGATTGATCAGACGCGGATGATATTTGGCTATTCCGCACTCTTCCCCTAAAGCCGGAAGTTGACCTCCATCGCGGACTGCCCGTAATTGATCGTGCATAGTGACTAATTGCCTGACACTGATGCATCCG	200
101011970	CCTGCAGAGTAGCATGTCATTGATTCTCACATACGGAAAATGCGCTCTCTCAGTCGGGGCGACCGTCCTTGCAAGGACCATTTGCAAATTCTCGAGTTTCTGGATCCCCGGCACCTCCTACACGCCACGATCTCATATATCGACGTTATCATAAGAGAAAAGCCCTATCGGCGGACCGGCATCTGACACTGATGCATCCG	200
101011971	CCTGCAGAGTAGCATGTCATTGATTCTCACATAATGAGAATGTAGCTCCCGGGATCGAGGGCACTTTTCCCTGGCAACTGGTTTTGTAATGCTATACGACCCAGAATGTTGAATCGCGTTTGCGTAAGGTGTGTTCGCGCCTCGAATCAACTGTCTAACAGGGATGATGACGCGCTGTGATTCTGACACTGATGCATCCG	200
101011973	CCTGCAGAGTAGCATGTCATTGATTCTCACATTCTGAAGGCCGGGTAGTAGAAACTCCAACTCCACGGCGAGGAAACAGTGTGATGGGTGCTGAGCCTAACGTGCATTGTCACTTACGCAGTGTATGCATACGGCTATAAAATCCGTTCCCCTCCTCATAGGTTGTTATTTCGGAATCTTCTCTGACACTGATGCATCCG	200
101011975	CCTGCAGAGTAGCATGTCATTGATTCTCACATTTAGTTCTGTCTCCACGTCACGCACCGAGGTACGATTTCGGTGACCGCCCAGGACAAAACCATTGAAATACGACGCTGATCCGTACACAACCCAACTAATTTGGGCACCCGCCTGCACATCGTATATTCATAATATATCGGGCGGTTATACTGACACTGATGCATCCG	200
101011976	CCTGCAGAGTAGCATGTCATTGATTCTCACATGGCGGTTCGTCCCCTAGGGGATTCAGCAAGCTGCTTTAGTGGTTCAACAGCGCCTCCACATGGTTGTACTGTACGCTGTAACGGGGTATTGGAGGTGCGAAGGAGTGGACCGCGCAGTGGCTGTGGGCAGCTATTGACGTGATGGTGTCACTGACACTGATGCATCCG	200
101011977	CCTGCAGAGTAGCATGTCATTGATTCTCACATGACATCAAATGCATGAGAGAAACGACTGGATAGTAAAGCCTCACTGACACCTTGTTCTATTTGTGACCTGTATACCACATCAATGGCCTACTATCATATAGCTAGAGCGTTGGACTGGTCTGGTGGTCGGTCTCAGTTACCTAATAACGACTGACACTGATGCATCCG	200
101011979	CCTGCAGAGTAGCATGTCATTGATTCTCACATGCAGGGACACGAATCGGAGTTTAACAAAAGAGTAGGTGATAGCCAACGCGATGCGTGCGTATTGTGTGTTGACGACTATAATATGGAGCTCCCTCGCGCGTTGTGTCGCATCTATGATATCCGGTCTGCCATCGCTCGGGAGGTTGTGCCCTGACACTGATGCATCCG	200
101011982	CCTGCAGAGTAGCATGTCATTGATTCTCACATCACAATCCGATGCCCCACGATTCCACCAACTCGGCCAAGCGTAGTGTTTCGGAGTGGTACCGCCTTAAGGAGTTAGCCAACGATCCACCATTGTGAACACCCGATACATGAAGCTGGAGCGCGAGCGAAAAGTCGCGGAATTGCTCAGACCTGACACTGATGCATCCG	200
101011983	CCTGCAGAGTAGCATGTCATTGATTCTCACATCGGTCGCTAATGATCTACGCTGGGCCAATCCGGTCGCTGCCATCGGGCTGCACCTTGCGTTATCGGGTGAGCACTAACCAAAGAACTAAACTGCTATGAGGTAGGTTCCTCTGACTCTGGTCTCTCTTGGGACCGGGGCCAGCCGAAACGCTGACACTGATGCATCCG	200
101011984	CCTGCAGAGTAGCATGTCATTGATTCTCACAGATACTCCTAATTTAAAACGGTGACAGACTCTGAACGTCCTCCTAGCCTCCAAATTTTCCTGGATATCAGTCGGACTACTGGGCATGTGTGTGATTTGCGTCCAACAAGAGATGAGTCCGAAGGGTTCGATTGGCTCAAATCCCCGACCGTCTGACACTGATGCATCCG	200
101011985	CCTGCAGAGTAGCATGTCATTGATTCTCACAGAGAGGAGCGATCCTGGGAACGTATTAGGAGCCGAGCACAACCGTGGTCCACTCGGTAGCTCGCAAGGACTGTGCCGCTGATCCCCACAATTGACATAATGGCCTCACTGGTACCCATGGGACTGTTTTAAGAGAAAGCTTCATGCAAGTGCTGACACTGATGCATCCG	200
101011986	CCTGCAGAGTAGCATGTCATTGATTCTCACAGACGGGTAAAGTCAGTGGTTGATCCCCAGTCGGGCATTGTGGGGGCAGCCGCATATACAATTATGTGGGTTTAAGGTACTCTGCAATCGCCCTGTACCTCTGACGCCGCACTACCACTGCCTTTCGCTCGCAGGGTGAGGCATTTGAACACCTGACACTGATGCATCCG	200
101011987	CCTGCAGAGTAGCATGTCATTGATTCTCACAGAAGGCAGCGTCTGAGGCGGGCAGGTTGCATCAGGAATATCCAAATCTGCTGGCGCGTCCCAATTTGGTGTAAATTAAATGGTTCGCTCGTTCCGATGGCGAAGGTTAATCTCAGCGGATCGACCCTGGAGTACTAAGATAGAATAACGGCCTGACACTGATGCATCCG	200
101011988	CCTGCAGAGTAGCATGTCATTGATTCTCACAGTACAAGGTTCGTGGCTACTCTACATATCCACCTACGAACTACGTAGTCTTCTAACCGCTCAGCTTAGCTCCTTCTATATCACGACCCACGGGGATAACGAGAATAAGAAGTCCTATTACCATAGAGATACGGATGCGAGAGGAGGAGGAACTGACACTGATGCATCCG	200
101011989	CCTGCAGAGTAGCATGTCATTGATTCTCACAGTCTGGGGTCGTATTGACATTCAGACGCTCCAACTGCGCCACGAATAGCGATGTTCTTGATCGATCTCGAGCATTTGCAGCCGTCCTTACTATTCCCAAATGTGCAGGAAACTTTCCAATCGTTTGATAACTCGGAAACGTACTGACGTTACTGACACTGATGCATCCG	200
101011990	CCTGCAGAGTAGCATGTCATTGATTCTCACAGTGATGCACTTTGGCCAGGACTCCCAGCCAGCCCGAGCATACGGTCGGTCTTAGGGGTTCCCTAATGTTAAAGAAAGAGAACTCATGCGGGGAAGATTTTACGATGTGTGTGTTGGGAAATTGCCACTATTGATGCGGAGATACGTTTTCACTGACACTGATGCATCCG	200
101011991	CCTGCAGAGTAGCATGTCATTGATTCTCACAGTTAGTTAGCCGATCGCTCGTTCTGCGAAGCTGTTAGGAGAACTGATTCCCCTCGCGCAGTACCTTTCGGTAACGAGCGCCGTAATGTAGGGAAACGTGCAGTTCTCACTCAGCCACAGAGGCACTTTTATTAAAGTGAAACGACCACTACCTGACACTGATGCATCCG	200
101011992	CCTGCAGAGTAGCATGTCATTGATTCTCACAGGGACCGGATCGTTCCCATGGGTCTTACAGCCACGAGTCAACAAAGCCATGGGTTGAAGGCCCAGAGCTCGGTAACGTAGTTATGTCGCCCTGGGTTTATGGACGCCTATAACAAAATATACTCAGCTGCGCTTCTCATTAAATGTTCTGCCTGACACTGATGCATCCG	200
101011993	CCTGCAGAGTAGCATGTCATTGATTCTCACAGGACTGAATTTTTGCCACCTGCGAAGCTGTTCAACGGGCAATAGCCTGTCTAGCCTAGAACCCGACGTTATTACAGCTTAAAGCCGAGACCCCCGGTTCCCGCCGGACTGATTAGTACTAGTGTCCGTGAGTGTTGCCCGTTACGTCTTTGCTGACACTGATGCATCCG	200
101011994	CCTGCAGAGTAGCATGTCATTGATTCTCACAGGTGACATGAAAAGCGAATATTCGTTGTATAAGTATATCGCGGCCACCACCGCTACCCTCTTCCTACTATAGGCCATGCGATGGCGCCATCCGGTGGCTTTATGCTTGTGAAGGTCGACCTTCGGTAGGGCGGTCAGTTTATCCAAACCTACTGACACTGATGCATCCG	200
101011995	CCTGCAGAGTAGCATGTCATTGATTCTCACAGGCGCTCCATGGTGAGATGACCAATTCTGCATTACAACTGGTGTGCAGGCTTATATGTCGATTCTAGCCGACGTACATTTCAAATATTCTCAATTTGGGCTGCAGGGCCAATACACAGATAACGGGAATACTAATCCATGTCCCGTGTAGACTGACACTGATGCATCCG	200
101011996	CCTGCAGAGTAGCATGTCATTGATTCTCACAGCCCGTCCGATCCTAGCTAGTTCTTCTCGAGCAACTACAACATCTTCGCGGAGGCTAGATCGTTTGTGAGTAGCTTCACTCCGAGACGGATTGGTCGCTTACTTCGCTCCGTCCAGACATGTCCTTCCAAGGGTTACCGTAGTTCCTGGGCCTGACACTGATGCATCCG	200
101011998	CCTGCAGAGTAGCATGTCATTGATTCTCACAGCACGACAATGGACGGGACCGGTCATAACTGAAGGAGATCAGTTTGAGTTGCTTCCGCTAGGAGACGCTGTTCACATCCCGGTGTAAATCCTCCCGAGGAGTCGCTCTTAACAAACGCCGAACACACCTGAAGTCCGTGACGAAGGTCAGCCTGACACTGATGCATCCG	200
101011999	CCTGCAGAGTAGCATGTCATTGATTCTCACAGCGAGATGTGTTACGTGACCTAGTTTGCGAACCCCAATGTCCATATTAACAGTGCGATAGGTCTGCGGCCGCTTTACAGGCGGTGGAATCCGGATACGGACGTCTCGCACTGCTCATCCTAACGTATCGTCTATGACCTTCACCACACGCCCTGACACTGATGCATCCG	200
101012000	CCTGCAGAGTAGCATGTCATTGATTCTCACACATAATATCGGATATGGTTATGCGCACTTAACCTTGTAGTCTAATTCTAAGCTAGTGAATAGTGTCCAGAATGAAGAAATCGACATCCACCCTAGCCACCATTTCTGGCCCATGTCAAGGGATGGCTGGCCATCCACTTTCATAGTCCGTGCTGACACTGATGCATCCG	200
101012001	CCTGCAGAGTAGCATGTCATTGATTCTCACACAGCCCGGTGGGGAACTCCTGCTCCCATCGGGTGCTCTTCGGGGAGCACGGCACCTATCTCTACCGTGATCTCCCAGATAGAGAAAAATAACTCCCCGATATTCAAAGTTAGGGAGTCTTACCGCAGGGTATGTCGGCGTGAAACGGCCTGCTGACACTGATGCATCCG	200
101012002	CCTGCAGAGTAGCATGTCATTGATTCTCACACACGTGGGAGGTGTTCCGTATGCCATGATTCTGTTGGCTTTCTAACGTCCGTGATCTCGTCCACATGCGGCTCGGTTGAGTAGAGGGTTTATAGCGATAACACCCCGTAGTGGGCACTATTGACAATTCCGGGTTCACTTCAATAGACAGACTGACACTGATGCATCCG	200
101012003	CCTGCAGAGTAGCATGTCATTGATTCTCACACAACATGGCGGCTTACGAGCTTCGTATCCACACACCAGCGGACCCAACTTTTCTACTTATTACCACCGGCATGGCGTAAGGCTAATTCTGATACTTACGTTGAAAAATGGCTTCATCTGGGCGGGTCATGCAGGGTGATTGGGACACTGGACTGACACTGATGCATCCG	200
101012004	CCTGCAGAGTAGCATGTCATTGATTCTCACACTAACTGGGATAATTTGTACTGCGCCCCTTCTGGGGACCTACAAATTTATCGACCAGGCGCTTGGCCAAGTCCTGCAGTTAACTATTAGGCCTTCCACGCGGGTGAACTAACACTTTCGGATCGCGACTAGTTCTTTCGTTCGCGAGGGGTCTGACACTGATGCATCCG	200
101012005	CCTGCAGAGTAGCATGTCATTGATTCTCACACTCGTGAAATATTCCATAAGACATTCTTGATGGCAAGCCGCCCACGGCACTCGCCTCCATGAATCCAAGGTAATACAAGTGGTATACGCTACAAATATGCGATGTGGTGCGGACCGGCCGAGGCGAGCGCAGTTCGATAACAGAGCGACTCCTGACACTGATGCATCCG	200
101012006	CCTGCAGAGTAGCATGTCATTGATTCTCACACTGAGCGGATGGAATATCCTCTTCCACCTACCCTCTTGACGCGTATTTATTGCTCAATGACAGTGCGAAGCTCAGGCGTTGTATCAAGGTCAGAAGTTTTTCCGGGAGCCCTACGTACTGACGTGAATGCAGACATATGAGAATTTGGTGCCTGACACTGATGCATCCG	200
101012008	CCTGCAGAGTAGCATGTCATTGATTCTCACACGGGACACAAATAACCAACGGCGTCCAATACTGTCGCACTCGAGAAGACTGCGTGGGGTGGGCCAATTGATTGATTGCTCGGGCAGTTCGCGGCGTGGGCTTGCCGGTCTTTGTCTACCACCTCCAATTTACTCGGAGGGTTCGTAATCGACTGACACTGATGCATCCG	200
101012009	CCTGCAGAGTAGCATGTCATTGATTCTCACACGAATGTGTTGAATAGGTACTAATCGGAAGGCTAATACGGCGATTGCGGTCCTTCGTTCAAACAAATCCCATAGTTTCCAACCTGCCACTCCGCCTATATTTTAGCAGTGGTTCTTAACCACCTTTCTATCTGGAGATGAGGTGCACAAGGCTGACACTGATGCATCCG	200
101012012	CCTGCAGAGTAGCATGTCATTGATTCTCACACCCCAGAGTCGCATCCTATACCGAAAATAATGGTAGACCGGTAAACGGTCATAGACAAGTTTCTTTAGGGGCCACCCTCATATGGCTGAATGGCAAATACTCACGAGGTCACCGCGCTCCTTGGGGGTGCGGACGTGGAAGGTATTACCACCTGACACTGATGCATCCG	200
101012013	CCTGCAGAGTAGCATGTCATTGATTCTCACACCTCTGGCTTCTGGTCGCTACGCTCTAGACGACCGACTCTCGCAAAAGCTGGCACTTGCTTGTGCAAGGGTATCTGTACGACCCCTCCCTAGTTCTCCTATGACATTGGGCGGCTTTGTAGTATTTACAGTCAGACGGTGAAATGTCACAGCTGACACTGATGCATCCG	200
101012015	CCTGCAGAGTAGCATGTCATTGATTCTCACACCGGCTGATAAGGCCAACTATGGAAAATAACGTATCTATGACCTCGCCTAGAAGCTAGCGCCTGCGCTGCTCCATCGTCTAATGCAAGTATGCTTACCCAAATAGCGGCGTATGGCAGTGCCGGTATACATTTTAGGGTAAGGCAAGGAGGCTGACACTGATGCATCCG	200
101012017	CCTGCAGAGTAGCATGTCATTGATTCTCACAAAGCGGGACCCCCACACAAATGCGTATCACATGAAAAAGTGGCCACGAGCTACGAAGTGTTTTCGGCAGGTATTGCTCATTGCTGGTCATAAATCTTTACACATGCCATGGAATCATTCGCGCTAAGATCCGCCAAAGAGGTCGCTGACAACTGACACTGATGCATCCG	200
101012018	CCTGCAGAGTAGCATGTCATTGATTCTCACAAACGATGGTTACCTGCCCAGACCGTCTTATTTCGGAAACTGTGTGAGGACCTCAGGACATAACGCCATGTGGGCCGGTATTAGGCTGAAGATTCATGGGGGAATGTTGAGCCGCATGGACTAAGGGCGCATCCGCAAAACTACCAATCGGCCTGACACTGATGCATCCG	200
101012021	CCTGCAGAGTAGCATGTCATTGATTCTCACAATCGACCGTCGGGGTCCCACGGATTCCTGGGGTGTACCCCACGAACATAGGTCCTATGACCATCATATATTTATGCACATAAATCCTCGCACCCCGGGGAACTGTTTGTGAAATGCTACCTGTGGTTAATGACTTGAGACTCGAAAACATCCTGACACTGATGCATCCG	200
101012022	CCTGCAGAGTAGCATGTCATTGATTCTCACAATGGTTTACGTGGCGGCTGAGACTAGTGGATGCGTACTCCGCCCAGTGACCCATAGGGTGCTCAGTCCTCACAGTCACAGCCGGAAACGGCACACTGTCTCGAACTTCAGCACAGGGCTCTGTTTTAGGGTAGGACCGAGAACGGCGTAGACTGACACTGATGCATCCG	200
101012024	CCTGCAGAGTAGCATGTCATTGATTCTCACAAGGCGCCTAGTAAGCTGCGCAGTCGTCTAACGTGGACGCCTTTGAGAAGGGAAAGCACTCATGCTAGGTTAGACTATGTTGCCATCATCAGCGCATTGTCCGAGGTACAGTTATCTCCCTTGCCTTGCCAGGCCTCCGTAGGCTTCAGACGCTGACACTGATGCATCCG	200
101012027	CCTGCAGAGTAGCATGTCATTGATTCTCACAAGCCCAACACCAGGCGATGAGGTGTTTCCTGGGGGCACACCGGTTAGGGAGGGTTGCTTGTATCCTGCGCGATCAGTTTATCCAACCTGTTACATAGATCAGGGCAAGGTTAGACACGCGTGCATGATTTCACGGCAGGTCATGTTTAGCGCTGACACTGATGCATCCG	200
101012028	CCTGCAGAGTAGCATGTCATTGATTCTCACAACCTGTGGGTCCTTATAGATGCCTCTGTACCAAACTAAATATTTGTTGCCCGCCCAGATGTTATTTTTCCATACAAACACATCTCGATGAATGGCTCAAGGACTGCATGTCTAGAAGTCTCTCCTGCGTGTTTGGCCCTTGAGTCTACCACCTGACACTGATGCATCCG	200
101012029	CCTGCAGAGTAGCATGTCATTGATTCTCACAACTCCTATCTTCAACACTCCGCATTCTGATTGCCGTGAAAAATCTTGGTCGTTGGTCGTGCGTTCGTAACGAGGCGGAGAACGTTCGCCCCGCGTAAAACGACGTTCATCCGAGACGTACTAGCATTCCGAAAAACCGAGTCCTACTGTGTCTGACACTGATGCATCCG	200
101012031	CCTGCAGAGTAGCATGTCATTGATTCTCACAACGTTACGCTCCCGTAGGGTCGCTTAATTCACACTAACGATTGATGGCGACGTGACGTTCGGCCTGAAAGACAACTGAATCCCCATTCTATCACGGAGGACCTCCATCATCCTGACTCATTCATTGGTCCCCAGTTAGTGCACGCAGTTTACTGACACTGATGCATCCG	200
101012032	CCTGCAGAGTAGCATGTCATTGATTCTCACTAATTTTTCTTCACCTAGGTAGCACCCCCGTATCTGTCAATACAGAGTATAACTACCGTGGCTGCCTTTGCCTGAAAACAGAGTTGAAGCCGCGCGGTGAGCGATAATGTTTCTGCTCCTCGGGTAACCGTAGCGGGGAAGGCTACCGCCTTCTGACACTGATGCATCCG	200
101012033	CCTGCAGAGTAGCATGTCATTGATTCTCACTAAGGGATACTATAAAAAGAGGGTGTCAAAGTGAGCTGTGACACCAACTCCCTCAAATAGCTAGTCACAACAGCATTAATAATAGGCCACTCTCTCACTACGCCATCCGAAACCCTCGGAGCGAGCAGTCGAAGGCGTTCTGACACTGTCCGCTGACACTGATGCATCCG	200
101012034	CCTGCAGAGTAGCATGTCATTGATTCTCACTAACGCGGCACGATTATGGTTACAAATCGTCCTATGGAAAATTGCCCGCTGGAATTGAGTTGTGTTGGTCTGTGTTACTTTCAAGGGAACCACACTGCCCTTTCTCCGCTTGGGCCGCCGAGTTACACAATTTTCAAGCACCTTATCCCCTGCTGACACTGATGCATCCG	200
101012035	CCTGCAGAGTAGCATGTCATTGATTCTCACTAAAGTGCTCTGACATCGGAACTCCCGCATTTGTAAGCGCGGCTGGTGGGGTAGACGCGGGTTAGTAACACGGTTTTGCGATCGGCTTTGTTATAGGTCAATTAAAACTATTACTAGAGCTCCAGATTATAACCTCAGCTATTGTGCTTATGCTGACACTGATGCATCCG	200
101012036	CCTGCAGAGTAGCATGTCATTGATTCTCACTATATTACTTACGCTGACCTCATACATGGGCGATAGGAGATGTGTGCATTCCCATGTAAGGATCAGCGCTGGTTATGTATTCGTTTACAGCCACACGAAGCCAAACGGGGTGTGGTAGCGAGACTCAGGCCTTACTTCCCGGCCGAGAGCACCTGACACTGATGCATCCG	200
101012037	CCTGCAGAGTAGCATGTCATTGATTCTCACTATCTTCATTGGGCCGACTAAGGTACAACCTTTGGAAACCAAATTAAGAACCGTCCGTCTCGAACCCGTTACCACGATGAGATCACAGTCTATGACCGGGACACAATGGGTTATAATTGGCACACAATTACGATGCCACAAGGGCTAACGAGCTGACACTGATGCATCCG	200
101012038	CCTGCAGAGTAGCATGTCATTGATTCTCACTATGGGCTCGCAGATTTGTCGGATCCCGCTCTCTCTTTGGGATGTAACCCAGTCTGTCTTCAGTGCTGGGAACGATGGGATAGTTATCGCAAATCTCTTGATACGTCAGATTGGTAATCCCCGGAGACACTGCCGATGAAATCCCGCTACCTCTGACACTGATGCATCCG	200
101012040	CCTGCAGAGTAGCATGTCATTGATTCTCACTAGGACAAGATGGCGTCGGGTTCTTATTTACGTACGCCATAGCAAGCCTCCGTTGTATGTCCTGCTTCCCCCAGCAGACAGTGAATTTTTGCTAACGACTGGCTGGTGGGGAGCCCGTGCTCCCCGCAACCTAGGGTCGCATTATTGGCCCTCTGACACTGATGCATCCG	200
101012041	CCTGCAGAGTAGCATGTCATTGATTCTCACTAGACTCTCCTATGCGACGAGTATTGCTTTCGGGACCAAGGCTCCCCTTCAGCAGTCCCAGATAAGCGCCACATGCACCATGGCCGTAACGCGTGCCGTTAAATGGACATGGGTGTCACTGGTTTGGCCGGTTAAATTGATTGTGGTCACTCCTGACACTGATGCATCCG	200
101012042	CCTGCAGAGTAGCATGTCATTGATTCTCACTAGTTTTCTCAGACTATTGTAAACAGCAATGAAACTTCGCGCGCGAGACGCTGTAGAGCTCACGGACTTGCTCTCGATTACGAAGTCGTACTTCATCAGCTCCGAACTTGAGACCGTCCTGATAACGCAACGTGTGCTCATACCTGAAAAACCTGACACTGATGCATCCG	200
101012043	CCTGCAGAGTAGCATGTCATTGATTCTCACTAGCGTCAAACAAGCCTCACGAACCAATGAAGGTGTAGCCCGAAGTTGTCCTCAGTGCCCGGCATAAAGTCGACGTTACGTACCAGTCCACGGGGTCAATGTACTCCTTCATCACGGACCCCTACATCATGAGAATACTTGAACGTCACTCCCTGACACTGATGCATCCG	200
101012044	CCTGCAGAGTAGCATGTCATTGATTCTCACTACCGCCTTTGTTGTACACCGAATACGCGCAGGTAATGTCAGGCAGAGATATCGGTAGACAACACCATGTGTTACGTAACAAGCACAAGCACGTGCGTGGCCCGCATAAATTCGGAGATATAATTGGCTCCCCAACCCATCCAGGCTGTTTCCTGACACTGATGCATCCG	200
101012045	CCTGCAGAGTAGCATGTCATTGATTCTCACTACTTAGCGCGTCTGTTCCATTTATAGAGTCTCGGCCCGTGAGGCGGAGCTGGATGTGAAGCTCTTAAGCTCCCTGCCTCGCTAAATGCGTTTACAGCCGAAGTTTCTAAGACTGTCTACGAGTGCGCCGTCTTGACGTAAGTTACGTAATGCTGACACTGATGCATCCG	200
101012047	CCTGCAGAGTAGCATGTCATTGATTCTCACTACGGTCGTTGGCAATGCCCACCGATTAGTGACGTAGGGCCCGAGGCGGGCGGTGTGAATATCTAGGAGTTTGGGGTAGAACTAAGCCGGACGCTAGCTGAAACAGATAGTGATGGAGTATAGCATAGCCGGGGCGATCTCGTCGCTTGATTCTGACACTGATGCATCCG	200
101012048	CCTGCAGAGTAGCATGTCATTGATTCTCACTCATGTGCGCTGTGCTGCAGTCCGGCGCTCCATCCTAAGCAGCTGGTGCTTGGCCATATCTCCCTACTGGTGTCAGTGGGTAGTTTTTCCCGGATAGTTAGCAACGCACACTTCCGCAGCCGCGTCCACACAAAGTGTGATATGGGTGCTGACTGACACTGATGCATCCG	200
101012049	CCTGCAGAGTAGCATGTCATTGATTCTCACTCAGGGTAGAGCGAGTCCGCAGGTTAATGCTCAGTTCACTCAGCGACCCGCAAGCCAAGCCATGAATCGATCGCCAGTTGCAGGCTAGCCAACACGAACGTGCTCATTGACTCCCTCGGTTTTGACAATCTTGAAAGTTTGGCTTGAACTCGCTGACACTGATGCATCCG	200
101012050	CCTGCAGAGTAGCATGTCATTGATTCTCACTCACGCGCTAAACGTATGCCGAGTGTAGTGATGGTGTCCATTAGGTATGGTACGGATAATAGGTTTAAGCGACGAGAGCGGGGAAGGATCACGGGTACTCGTATGATTGTTTCAGGGGAGTCTAGATGTTACGCTACAATTCTCGGTGAGGACTGACACTGATGCATCCG	200
101012053	CCTGCAGAGTAGCATGTCATTGATTCTCACTCTCCTCAATCAGCTATTCTGCTCTCACGTTTGAGCCCCTTTAAAGCAGCTTTGTGGTTCTGCAAGTCGTCGGGATTTAGGCGCGGGCAGTAAGATCTGTATTATCGGCCCCCACACGACATCAGCCAGGCTCTGGTGTGGACTGAGTCATACTGACACTGATGCATCCG	200
101012054	CCTGCAGAGTAGCATGTCATTGATTCTCACTCTGGCACTTAGTATCCGCTCCACGGTACACAATCAATCTTGGGCCACGAGCCTATTGGTCCAGATCATGGTGTCAATTTTTGTACAGCGATCATTAGAATCCTGTCATCGATATAGTCCCCTCTTTGTCACTAGCTCGTGAACTAATGTCCCTGACACTGATGCATCCG	200
101012055	CCTGCAGAGTAGCATGTCATTGATTCTCACTCTTCATCTCCCCACGGAGTTTTAATCGTATATTTGCGACACCATTGCTGGAGACCGCAGCCTAGAGGAGATAATGAGCCAATCCAACAAGACGGTGACAGGCCGCGGCAGACCCCGTGGAGGACATGGTCCTGCAGTCTAAAATACGTGTTCTGACACTGATGCATCCG	200
101012058	CCTGCAGAGTAGCATGTCATTGATTCTCACTCGTAACTCGCGGAACCTCTCGTTAGGAAATGAACATATCTTTGTATGACGGGAGTACCTTGGCGCCGAATGGGAAAGATCCTGTAGTAAATCGGATAACACGAGCCCTCCACTTGGGTTGATCACCGTATTATCGTCGCCTTATCATATGTCTGACACTGATGCATCCG	200
101012059	CCTGCAGAGTAGCATGTCATTGATTCTCACTCGCCCTCGCAGTAGATCCTCCACTCCGCCGTATATGTTTATCTCGAATGCCTTACATGACCGTCCCTTAAGGGATCATGGGTTTCGGCAGGCTTGAAACGCGTAATGCACCTAGCACTATAAGAGGTTTGAGCTGTTAATATTCCTAGGGGCTGACACTGATGCATCCG	200
101012061	CCTGCAGAGTAGCATGTCATTGATTCTCACTCCTGCTTTGTCCCCAACGCGAGTCCTTATAATGCGGCAAATCGTACATTCGAAGCTTTGACGCGCTGAAGGTATCCGAAGGCCACATAATGCTAGAATATAACTCTTGTACGGGGGTAGGTGGCGAGGAGGTATGCCCAAAAGTGCGGGCCCTGACACTGATGCATCCG	200
101012062	CCTGCAGAGTAGCATGTCATTGATTCTCACTCCAGTTATGGACCAAACGAGCAAGTCGATCACGTGATGACAAATGTGCTTAGCATCCTGATACCAAGCTCCTCTCTCCCACTAAGTCCCAAGATCCTTAGCGCGTAAGAAGACCCGTATATGGAACCTCAATAATCTAGCATTGACGACCCCTGACACTGATGCATCCG	200
101012063	CCTGCAGAGTAGCATGTCATTGATTCTCACTCCGATCCCTCGCGCGCAACGGACGGGCAGGAACCAGCGGTCGATTCTAGTTGCCATTAAACTTTACTCATTATGCACCCGTCGGAGTTCGTAGTGGACAAGCTAGGCTTTTCAATCCTTCGGATTAATCACCTATATTGGCAAATATCGATCTGACACTGATGCATCCG	200
101012064	CCTGCAGAGTAGCATGTCATTGATTCTCACTGATAGGCACAGACACGAAGGCATATCTAGTATTTCTACGTCGCGGTCGGAACTCCGTGACCGATAGTGTGATCCTCGATGTCAGGGGAACGTCCCGGTAGGCTCCAAGCCACCTAGTTGAGAGAATGTCTCCGAGCGGGGTTGTTCCGCGTCTGACACTGATGCATCCG	200
101012065	CCTGCAGAGTAGCATGTCATTGATTCTCACTGAGATAGTCCTTTAACCACCATGCAATACGTAGCAGTCACCCTGTTAGTGGCAGCTTGAGCAATTCCGCTGTCGAAACATGAACTTCAAGCGGGTCCCGTAAAAGGCTCAGCCGCATTGTAAATGCCAAGCACAGCTGCTCGGACAGCGCACTGACACTGATGCATCCG	200
101012069	CCTGCAGAGTAGCATGTCATTGATTCTCACTGTCTGGCTCAAGGACGGTCCAGACGCCTATCTTACGTGTGTCAGCGAAGTATTATCCCCGAGGAGGGAAAATCTGAGTTCTCTCGGTCCATGTTGTGCGCAAACCGTTACACGTTCTTGCTTGATCCACATCGAGAAACGCCGGATATATACTGACACTGATGCATCCG	200
101012070	CCTGCAGAGTAGCATGTCATTGATTCTCACTGTGCACCTCTTGACCGTCTCTAACAGCGCTCGTGTCCACACGAGGGGATAATATCTATTCAAACCCCCAGTACAATTTCGGCGCGGGGTTGCACATTCCTCCCATTGTGATATTTAGATATGGAATATCTGCGTCACGAAACATGTCTAGGCTGACACTGATGCATCCG	200
101012071	CCTGCAGAGTAGCATGTCATTGATTCTCACTGTTATCATGAACACTGTGTACTCTCACCCGCCGCGTTAAGCGGCGGAGGGGTGCCGCGGACATTGCACACTGCACTTGCCGTGGTTGGTCGAGGAGTATATAAGGTCTCAACAACAGCTGGAGAATCCGGGTGCGCTCAACGGTCTAATTTCTGACACTGATGCATCCG	200
101012072	CCTGCAGAGTAGCATGTCATTGATTCTCACTGGGTATGCTGGCGAATGTTAATTGACCTAGGCCACCGGCTCCAACCAGGGGATTGCTCAGTCTCGCGACATGATATCAAAACCTTAAATGCCCGTTCCGATTTTGTGATTTAGACCGGACCGAGCTCGGGTGTGACTAACGGGCGTTTTTACTGACACTGATGCATCCG	200
101012074	CCTGCAGAGTAGCATGTCATTGATTCTCACTGGTTAAGACTTTTAAAGGGTGTCGGTGCATCGAATGAGCGTTTGGATGCTGCAAAAAGCCTGGTGTATTCCATGAGCTGCAACAAGGCCTGGAGGAGTGGTCAAGGGGTGTAATTTGGAACGTATACAGGAACAGGTTCGCACATCACAGGCTGACACTGATGCATCCG	200
101012075	CCTGCAGAGTAGCATGTCATTGATTCTCACTGGCGCCTCAAGTGCTTGCTAGTAAGACCAGCGTGTATGAATCTTCTCCTACGGAAGCACTTAAGTCGCAATCCCACCAGGCACGTATGGCCTAGCTGTATCACATCGGGAGAAGGGCCCGTTTACGTTGGCGTCCTGCGACCAGTATGCCACTGACACTGATGCATCCG	200
101012077	CCTGCAGAGTAGCATGTCATTGATTCTCACTGCTGATGAGTGTAGTTATATCCCGCTTATTTGACCTCATGCATTTACTAGTGTCGTACGCACAGACACAGGGTGAGCCAGTTCCCAGTGGAGCCCGAGAATTGCAGAGCTTTGGCATATATCCTTCTTCGTCAAAAGGGAAGGCGCACGGACTGACACTGATGCATCCG	200
101012078	CCTGCAGAGTAGCATGTCATTGATTCTCACTGCAGTAGCAATGATTAAGACTGCTCAGGTACACTACGATGTTTCGCTTACATCGCCTGACCGTTCTTAGGAGGCGTGTGTTGGGGTAGTCTCACGTAATACCCCGCATATATGAACTGTCGTACAACACTAGCAGCCAGGCTCGCACGTTTCTGACACTGATGCATCCG	200
101012079	CCTGCAGAGTAGCATGTCATTGATTCTCACTGCGCGAGCGCAATTCGGAGGCGTCTTGAAATTGTAGTTTCTATGCGCTCTCGTAGGGCTAACGAGCAAGTACAGGTGTGAAGTCTACAAGACCACACGTCAGCGTCGCTTTGTCGCTAAAAGAACTCTTGGCCCGGCTAGGGCCACATTTCCTGACACTGATGCATCCG	200
101012080	CCTGCAGAGTAGCATGTCATTGATTCTCACTTATTGTGGTGCATATAAATACATAGAGCCAAGCCACCCGATTAGGGCGCATCGTAGCTCGGCTGCGATCTATATTTGTGTTATACTCCTGCATCCAAGGGCCTGAGACACCGCGGAACTCCAGTGTTCGCGGACATCCGAATTGGTTCACGCTGACACTGATGCATCCG	200
101012081	CCTGCAGAGTAGCATGTCATTGATTCTCACTTAGATCTACTTTACCAAACCCGGGAACCCGCTTTGTTTATGATGGGATACTTAGGCCCAGTTTATGTGTGCGGCCGGAGCGACGTGCTGCCAGGCCGTTATGAACAAGTCACGTATCCCAAGAGGGCCGTCAACCCGCTGCGAATACCTTACTGACACTGATGCATCCG	200
101012082	CCTGCAGAGTAGCATGTCATTGATTCTCACTTACAGCCAACACCCTAGGCGGGAAAAGCTTTCATTATGTTTGCGACCACGGATCAGGTATATCGGTGTGCGTGTTGGGGCGCTGGGGCGCAGCCGGGAGAGTAAGGATTGATAATTGAGTCATCCTAACCGACATCGTAACTCAAACATCACTGACACTGATGCATCCG	200
101012084	CCTGCAGAGTAGCATGTCATTGATTCTCACTTTAAGTGGCTTTCGGGTCAGGTCTTCCGAAGAGGATGCGAGCAGGTGCTCGCTTGAAGGTTATGTCGCATTCCCTCCTCGTTGACACCCCTTAGCGATTAGATGCGGGATGAACTAGTGCTTACCCGGCAATAAAAAGCTATCAATGTCTTCTGACACTGATGCATCCG	200
101012086	CCTGCAGAGTAGCATGTCATTGATTCTCACTTTGTGATGTAAAGTACAGTCCTCAAAGAGTTCTGATAACGGATCTCTCCGCTGACGGTTAAGCAGGCAACGGCGTATGGGCGACAAGAGGCTACGAACGTAGCTACTAATCGACCGTATCTACCATTCTAGGGAATTTCCTACCCGTACCGCTGACACTGATGCATCCG	200
101012087	CCTGCAGAGTAGCATGTCATTGATTCTCACTTTTTGGAGACTCACGCCAGGTATTGACTGTACACATGCACTTCGAACCTCAGATCTCGCTTATACCAGATATCCGAACTGTGTTGCCTCGAAAGATCAGTTAGCCCGCAACAGCGTGTACAAATACTAGCGCGGTAGCTCGCGCTCATAGCCTGACACTGATGCATCCG	200
101012088	CCTGCAGAGTAGCATGTCATTGATTCTCACTTGGCTAACGGTCTTCGCTCGGTGTGGTCGTGTCCTTTGAACTTACTCTTCTTTTCGCAAGTTTCGACTGTGTCTATGAGGTTCTATATACCCATTGGTGAAAGATAGGTTCCACCGGGAAATCGGCCCTAGTTGCTGTCGGCAGCAATAACCTGACACTGATGCATCCG	200
101012089	CCTGCAGAGTAGCATGTCATTGATTCTCACTTGAGCCCAACGGATTTTATCAATCCGTACCTCAAGATATGTTGCGCTATCCCATGGGGGACACATCTATGTGAAATTTCGTCTCTCGAATGTAGGAAGCTGGGTGCTCTCGCGCTGGTGGCTAACAAACGTTGCCTGAACGATAAAACGCGCTGACACTGATGCATCCG	200
101012090	CCTGCAGAGTAGCATGTCATTGATTCTCACTTGTCCCGCACGTTTTCCCGGCGGGCCGCTGTATGCACTAAGTTCGTTCTATCAGTTAGCGTGGCAGGCACTCTTGGGGTCTGTTGTCCGTCCGCTAATGTTAGAAGTGGAGTGCGAAGCTAGTATGAATCTTTAGAGTACGGCATTGTGAACTGACACTGATGCATCCG	200
101012094	CCTGCAGAGTAGCATGTCATTGATTCTCACTTCAGTACGTCGCTACTCTTTGGATTGGGCCGGTTTAGGACCAAGCGACATGTAATATCGCCATTAAACCAGCCGTATCCAGGCCGGAAAGCTTCGTGTTCCCTAGACGTGATGCGCCTTGTTGGGGCTTATATTAAGGATTCTAAAAGTACCTGACACTGATGCATCCG	200
101012096	CCTGCAGAGTAGCATGTCATTGATTCTCACGGATAGGGCGCATACCTCAACTTAGCGTGTTCCCCACAAATGTTTAGCCGCATGGCCAGGGAACCGACATAGTTCGGACTACCTGAGGCCGGCCGGTAATTAATTTAAGCAATTGTGCATTGAGAGCATTGAAACAGTTCTCCCCTGAGTATCTGACACTGATGCATCCG	200
101012097	CCTGCAGAGTAGCATGTCATTGATTCTCACGGAGGGAGTTCCAGGTAACATGTCACAGCGCCAACCCAAGGCGCGTGAGGATGAGAGAGGGACATCCATGTACCATGATCCAATGGCCGACCGGGTTTACATTGGACGCTGTTCGCTTCGGAGTGACATGCCCAAGATCCTGCATAGCATGGCTGACACTGATGCATCCG	200
101012098	CCTGCAGAGTAGCATGTCATTGATTCTCACGGACCGTTCGAGAAGGTTAAAGCCCTAAAAGATGCACAACGTAGTTCTGGGTCTACACGATGTGCTTCAACTTCCGCGTAGGGCATCCGTGCTGATCTGCCCTGCCATATCGACCAAACTTCTTCCGTCCACTTCATTACCGGATGCATGAGCTGACACTGATGCATCCG	200
101012099	CCTGCAGAGTAGCATGTCATTGATTCTCACGGAATACGTCAGCCGCCGTTTGGTTAGCCTCATGCCCTACCAGCGTTTAGTGCGGCAAGTCACATAATGAACTAGCAGGATTGCAGTGTCTGTTGACATCATTGGACCACTGCTGGGGAGCTCTTACACTCATCACGATTCACTGTGGCACCCTGACACTGATGCATCCG	200
101012100	CCTGCAGAGTAGCATGTCATTGATTCTCACGGTACCCACCATACCTGGACGTTCCGGTAGCTCCTAGTGCGCTCCACGGCAGGGTTACGATGAGTGCTGATGCCGCGGAGAGGACGATCTGAATTCCGCAACGCGGATATTCCAATGCGCTTCTTCTCAATTCATAGGGCATCGGACTCTGTCTGACACTGATGCATCCG	200
101012101	CCTGCAGAGTAGCATGTCATTGATTCTCACGGTCTTGCCCGCCTATGGTTATCAGAGCTGGTCCATATTCGGGGTTGAGGCACCGAGCACCGTCCTATCACATCTACCCTGGCTAGTAATGGGGTCTAGTCGAGAGCGCGGAATTAAATGTAAACACACATAAGGAGCGCGCATGAGGTGTCCTGACACTGATGCATCCG	200
101012102	CCTGCAGAGTAGCATGTCATTGATTCTCACGGTGGCAACTAATCCACGGCAGGGAGGCTTTACAGAACAACACTAGAACAAGCCCGTTTGCTCTTTAACTCTCTCTCGGCTAAATTCCATTCCCAGTACTCCTTGTCTAAGCGCGTAGAAACCGACGGCCAATTTTAAGCTGGCAACTGTTCCTGACACTGATGCATCCG	200
101012103	CCTGCAGAGTAGCATGTCATTGATTCTCACGGTTGGGTAGCGGGTGAGTATACTTCCTGCATGTTGGTATACGATTTCCTGTGGCTGCGCAGTCGAGTTTCAGTGGACTTCGTTCACGTCCTAAACTAGTGTGTGTCGCAACCTGGTGCATAACTGGAAGACGCGGGTCCTGTGGCAGACCCCTGACACTGATGCATCCG	200
101012104	CCTGCAGAGTAGCATGTCATTGATTCTCACGGGGCGCTTAAGTAAGTAAACGGTAACGGATCCTAAGGAAGCACAGAACGCATGTCACCGAGCGAGATATAGTTCAATGAGGGTTCTTCTCGCCGCACCCGTGGATGTAAGTAGTGTCGTTCCAGACTAGCTCCCGCTCAGCACACCGCTAACTGACACTGATGCATCCG	200
101012105	CCTGCAGAGTAGCATGTCATTGATTCTCACGGGACGCATACCCAGTGCGAGAGATCTCCTACCTTATCGCCGGCCATTGCGTGCAAGTAGGACGGCTCGATGCTGTAAGGGGTCCCGTACTGATTTGTGGAGAGGGCATGGTAAGTCGGACCCTCTAGACAAAGATGGCCGTCAAGCCAATCCTGACACTGATGCATCCG	200
101012106	CCTGCAGAGTAGCATGTCATTGATTCTCACGGGTTCGGCGCATGATTTGTAGTTGCTGGCTTTGCACACTAAAAAGACCGCCTGCACGTCTATATGTTTACACGCCGACGGTACACATGAACCGACTCGCGCGCTGTCACTTGTTCTCATACATTTCACACGAGAAATCACCATTGACTACCCTGACACTGATGCATCCG	200
101012107	CCTGCAGAGTAGCATGTCATTGATTCTCACGGGCGACCTGCGGGAGGGCAGCGGGCGACGGCGATTTGTCCAGTAGGACTGACAACTCTCACCACAGACACTTGCTAGTTTGGCGTCAAGATTTTCTTTTCTGTGATGAGCACCATCAACACGGAATGGTCAAGGCTTTTGCGGGGCTATCACTGACACTGATGCATCCG	200
101012108	CCTGCAGAGTAGCATGTCATTGATTCTCACGGCCCACGAGTGGAGCCAATGGAGCCAAGCCGTTAACAGCGCCTCGTTCAAGCCCTCGGTAAGATAAGCCACCACACGCTCCCTCGTCGCCTGCGCAAAACATATTAGTCATAAACTTCTTTGGCGCGAAACCGCTCGCCTTTGCTTGCGGACTGACACTGATGCATCCG	200
101012109	CCTGCAGAGTAGCATGTCATTGATTCTCACGGCTCCGACTCTGTAGAAGTCTCACAGGCTGCAATAGCAAGCCGTTCCATCTTGATGGTACAGCTTCTGCCTGCTTCATTCATTTAGCTAACTCGGAAGTCAGGAAAAAGACGCTGGCTGAGGCGTGGAAAAGCAGTCGTATTTATAAGCTACTGACACTGATGCATCCG	200
101012110	CCTGCAGAGTAGCATGTCATTGATTCTCACGGCATGGCTCCATGTTTGCTACAGGTTGAGGCGTCGTATATCTGTCGCGATGCGATTATATGGTATCTCGCCTAGCACTGTCGCTCTTTTAGGTTATTGGGTTTCCGCGAAGTTAAACATGCATCGGACAGATAATAGCTGTTTCGCCTTACCTGACACTGATGCATCCG	200
101012113	CCTGCAGAGTAGCATGTCATTGATTCTCACGAAGTAACACCAGCAAGATCTGATTCGGACGATTTCGGTCACAACTCGGTGTGCTATAATCCTATACTCTATCATACACAGGAGGAGGATGGTGGGACCCGTGCTCCGATGAGATCCACCATCAGGACAGGCGGAATTCGTGCATAGGGTCCCTGACACTGATGCATCCG	200
101012114	CCTGCAGAGTAGCATGTCATTGATTCTCACGAACCCCGAATGTTCCCCGAAAATGCTGCCGAATAAACAAAGCAGACTACAGGGTCCCATCAGTGTCAGGTTTGATCGATTGATTAGCGCCTGTCGACCGTCTAATACAGTTGGTGGACTGCGATCGCAGCTAAGCATGTTGGCTTACCGGTCTGACACTGATGCATCCG	200
101012115	CCTGCAGAGTAGCATGTCATTGATTCTCACGAAAATACTGTTCAACGATCATTTCACCGGTCCGGCCCGGTAAGTGGCTAAACCAGACAAGTGAGGAAGGATGATGCTGAGTGGGTCGGCATGGTTAGACTATAGTGCATTCGTACTCACTATCTTGCTCAGAGTAGATTAAAAATTCTCGGCTGACACTGATGCATCCG	200
101012116	CCTGCAGAGTAGCATGTCATTGATTCTCACGATAATAGCGTGACCGTTTATTCTGTCTGGCACCGGTGTCTCACGAATAGCCGAACCCCGCACAATCCCACATAGAAGTTCGAGCCTATACAATCGAAACTCGTCGGCGTTGCGCACCCGCCTATCTACGGCCACCACACGGGGTCCGTACGCTGACACTGATGCATCCG	200
101012117	CCTGCAGAGTAGCATGTCATTGATTCTCACGATCCTGTGATTTCCCGCCAGTTGAGAACATTCGTCAACTCCGGACTCTAGTTGGCGCGTCCTTACGCCTACCTGCCGACATCCACTGCGGCGGAGACCCGAAGTTTCGAGCATTTACCATCAAGTCAAGTGATCTGACATTATGTGAGAATCTGACACTGATGCATCCG	200
101012118	CCTGCAGAGTAGCATGTCATTGATTCTCACGATGACCCCATAAAGTCAGTGTGGTGTCAACTGAGACATAACAAAGGGTGAAATAATTATCTGATACCTTAGAGAACAGGTTGATAGCGAGTCGGTGGCAACCCGGCTCCGTACGCAACCGGGCAGGGAGAAATAAGTGGCAGTAAAAACAACTGACACTGATGCATCCG	200
101012119	CCTGCAGAGTAGCATGTCATTGATTCTCACGATTACTGCACAAGCAGCTTGTTATCGTATATTTGTGCTGGACTGTGGACCGGAACCGATGACGAAGTCGGCTCTGCAGCGCGCACCCGATCAGCATCTCCAGCTTCCTAAGCTTACCGGACGTCGAAATCCCCACCCTGGGCCGAGGGGTACTGACACTGATGCATCCG	200
101012122	CCTGCAGAGTAGCATGTCATTGATTCTCACGAGTACCGTCCACTTCTGTTGAGTCACAATCTTCTCATCTAGAGGACTAAGAAAGGCTATCTTGCGTTTGGGTCCCGCTAAGCAAAACCTTATCGGTTAGATAGAGGTCCATGGCAGACAAGCCTATACATGGGGCTGTGGCCTGGTTCCGTCTGACACTGATGCATCCG	200
101012123	CCTGCAGAGTAGCATGTCATTGATTCTCACGAGCTGGCGCAGCGGGTCAGCGACGGGTTTGTGACGATCCTATAAGGAGGTGCCTCAATTCGCTTATGAGCCCCGTTATCCGACTAATGCGTCCAGCGTCGTATAAGACTCATATCGGCGGAGAGAGGGTTTTGTCGGGCTGAGTGTTAACACTGACACTGATGCATCCG	200
101012124	CCTGCAGAGTAGCATGTCATTGATTCTCACGACCTTTTCCTAGCCCAGGACTACTCCGAAATGCACGTCACTGCGCGTGCAGCTGAGATTTAAGGAGACGGTTTCTGATGTGCATTTATGCTTAGGTCGGGGTCACGCGACATTATGGCTTCACAAACTGCAACCATTAAGAAATGGCGTGGCTGACACTGATGCATCCG	200
101012126	CCTGCAGAGTAGCATGTCATTGATTCTCACGACAAGTTGGACGGGAAGGGACTACAACGCGATTGGAAGGGGGCCACGGCATGATGCGCGCCCACCCCGGCGGATAGGAAATATTTTTGATATCCCCTAATCCTTAACTGAGGTACCGTCCTGGTGCAGCTACGGAGATTATTTGCGCCCAGCTGACACTGATGCATCCG	200
101012128	CCTGCAGAGTAGCATGTCATTGATTCTCACGTATAGGCCGTGGGCGGCCATATGCCTAGTTCTAAAGGGTTGCGTACGTGGGCATCACCGTGCTTGTGGTGTTAGCAAAGGTCGCGTACTCCGTAAACGCGAGTACTAAAGGCCACGATTCCTACCATCCCAACTACCACCGACTCATACTGCTGACACTGATGCATCCG	200
101012129	CCTGCAGAGTAGCATGTCATTGATTCTCACGTAGCAGCCTAGAGAGGACTTAAACTTCCGGTCCTATCCTTTTAACAGCGAGAGAACTACCCGCACGGCTTACAGTCGTATGCTCACCACTAGACACTTACAGTAGGGAAGGACCTTGAAGGGGTGACTTGCAACCGAGAAAGCTCTGGACACTGACACTGATGCATCCG	200
101012130	CCTGCAGAGTAGCATGTCATTGATTCTCACGTACTTAGCACTGCTGAATCGAGTACAGACATAACACGCACTCCAGTGACGCTCGAGCTTTTCCCCAAAATAGCCGGCGACCCACCGCCTTCTCGTGGAACAGCTTACGACCCGACAAGGAACATTACCGTCAGACTGAGGATATTTGCCTGCTGACACTGATGCATCCG	200
101012131	CCTGCAGAGTAGCATGTCATTGATTCTCACGTAACTACTCGGCACATTTCGTGGTGTGCACCACTGGCGGCTGACTTCCTTATGTTACCGTATGCAATATCCACCATTTTCCACGTAACTAGGGCTTGGGTGGACCACTCCAGCTGACGTGAGCTAGGTAGCAGCATTCTTATCCATTACCTCTGACACTGATGCATCCG	200
101012133	CCTGCAGAGTAGCATGTCATTGATTCTCACGTTCAGTGCACGCACTCACTAGGCTCTTGCCCCGTATCCCAATACTGTAGCGAGCAAATCACTAGCGTTTGGTATTATTCGTGCCTTTGTCAGGTTGCCCGTCCACTAGGGTGACCTCCGCCCCCTCGATGAGTTTACATGGTTACCTAGCCCTGACACTGATGCATCCG	200
101012134	CCTGCAGAGTAGCATGTCATTGATTCTCACGTTGTTGACTCTTCTCCCACCTATGGGGAGTACTGGCGGCTACCAACCTACGGTGAGTGCCTGTGGCCACGTTATCCACCGTTGCTGTCGACGTAAGCTTTTCAACTCGTTGAGATTGACTTATGCTATTCCGACATGAAGAGCAGAGCTGCCTGACACTGATGCATCCG	200
101012135	CCTGCAGAGTAGCATGTCATTGATTCTCACGTTTTCGTCATTTCATTCGGCATTCACCTGTACGGTGTCGCTCCTTCCTAGCACTAGAGCGATGGCATTCGTGTGGGCCGAGCTTAGCAACGCGACCGTGTCGATACCGATAGCTGCATGCTGGACTCAAAATAGGGGCGATCCGCCTTCGTCTGACACTGATGCATCCG	200
101012136	CCTGCAGAGTAGCATGTCATTGATTCTCACGTGGGTTGACTTCTCATTAGTATCCCCTCATTTACTAAGCGCAATTGAAGCACTGATGTTAGAATTGCTATGTTGCCTCAATGCTTTACAGCCCACATGTAGTAGCCTGCTTTAGCCAAAGCTGGCCTGTGCCGTTCGAACCTTAGCCCGACCTGACACTGATGCATCCG	200
101012138	CCTGCAGAGTAGCATGTCATTGATTCTCACGTGTAGCCTTCACCACGATGCACCTCGGACCGGAAGTTATTAAGCAACCCCAGAGTTTGTCAGGGGGTAGCTGCAACATTGCGACCGTTCACCCTGACCCTTCCATTTAATGATTTACGGCGCCATAGCCTAAATAATAGGGACAAGGTTCGCTGACACTGATGCATCCG	200
101012140	CCTGCAGAGTAGCATGTCATTGATTCTCACGTCCAGAGCCTTGTAGTATGGAGATAAGATGAGCTGTATTGGAAGAAGTTTCGTAACCTGCTCCGACGCAAAAATAGTATACGTGACGTGACACACAGGACGCGCGATCGCACGCGTCCTGTGAATCGTGACCTCATTAATGGACCCTCCGCCTGACACTGATGCATCCG	200
101012142	CCTGCAGAGTAGCATGTCATTGATTCTCACGTCAGAGACAGCGATCCGAGAGCAAACTTAGGGACGGGCTCTAATGCTTAGCAGGATACAGGGACGGCCGCTTGGATAGCCGGAGCCTATGTTGAGGCGTGTGACGTACCTCACGGCAATCTCTTTAGGTTGGCGGCTGAGCGTACCAAACGCTGACACTGATGCATCCG	200
101012143	CCTGCAGAGTAGCATGTCATTGATTCTCACGTCGGAATCACGACCTCATAACTTTCAAATAGTCCTGATCGGGAATAATCCTTTTGACCTATGATCATAGGACACTCACTCCTATCCTCAATTCACTGAGCTCGCATCCACCTTGCGAATCTCAGTGCCTGCCCCTAGACGGACCGTTCTGTCTGACACTGATGCATCCG	200
101012144	CCTGCAGAGTAGCATGTCATTGATTCTCACGCATATGTAGCATCATCTTTATTCCGGTACGTTCGCTTTGGGGGTGTATGCTGAAACGCCCGGGTAGTGCTTATCACTAGCACATGTGACCTATTGGAGGACGTTCCATCGCGGCTGGATTTCTAGCACCGGATAAGCGATGTACAAATGACCTGACACTGATGCATCCG	200
101012145	CCTGCAGAGTAGCATGTCATTGATTCTCACGCAGTAACGATGAAGCCGTACAGCGAGTAAATGCTACATCTTTGGTTCTGTTCTAGCTGAGTAGAGTCAAGAAGGTAATTGGAAGTACTACCCCCGACACGTACGACACTTCAGTCAAACTAGTTTGGCTCGCGTCAAGATACCCAGGAAGACTGACACTGATGCATCCG	200
101012146	CCTGCAGAGTAGCATGTCATTGATTCTCACGCACCAGAGAGCCCATCAATGCATCTAAGTGAGTATGATTCCTTAAGAGTGAAGACACGTTGCTCTTCCCGCTGAGAAATTAACAATTTCCTCATCATAGACAACGCATCGTTGGGAACGGAGATCCCCAAAGCGTCACAATAGCCCGTTGACTGACACTGATGCATCCG	200
101012148	CCTGCAGAGTAGCATGTCATTGATTCTCACGCTAAATAGGGTCCGTCGGCCTTCTATAAGGTCGCGATGAGCCTATAACCCGCAGTCGTAGAGGATCGCCCAGGACCTGAGAGGGACCTCCGGCCCCCGTAGGTTTAAAAGTAAGTTTTGCAGAAGTGTGTATTTGTTGTCAATGCTGCTGTCTGACACTGATGCATCCG	200
101012149	CCTGCAGAGTAGCATGTCATTGATTCTCACGCTCCCTGTTATGCACGCCGTCTGGGCTGGATTGCGTGGCCCTCCCGGAATCCGATGATACTGAATTATTCCGATCGATCTAGTGGTATTTCTAACAAATAGCAAAATATGACGATCAAGGTAGCGCATGATGGACCCTACCGCGATCGCCCCTGACACTGATGCATCCG	200
101012151	CCTGCAGAGTAGCATGTCATTGATTCTCACGCTTGATACACGAAGCTAGTTGGGGTGCAAGCAATGTAGCCAGTTTGGTAAATCCCTTGTTGCAGAGATTAAGATCGATCAAGGGCTGATCTCGACACAAGGCGGACAATTAATACATGCTAACAGGCTAGGGACGAGGCATTTTAGCCTGCCTGACACTGATGCATCCG	200
101012152	CCTGCAGAGTAGCATGTCATTGATTCTCACGCGGTTAGTTAGCTGTTCGGAATGTATGGCACTCATCGACGTCGCACTCTAGCTTGGTGTATGGCACTAACGGGTAAGGGGAGCTATTCGGTGAGTGCTCTCTATCAGACAGCGCCCCGTGACGAGTCGTAGCAACATAGGCTAAGCGAATTCTGACACTGATGCATCCG	200
101012153	CCTGCAGAGTAGCATGTCATTGATTCTCACGCGAGGTGCGGATGACCCCATAGGGGTCGTAACAGAAGAATTGCAGTCTTATTAGTTGATCACGTATTAAATATGCTAAACTTTCACCGGAGGTAACCCTGAAACTCGGAGGTAATACATGAGCGGTCTTCGCCGCTAGATTCGCAGGTGTGCTGACACTGATGCATCCG	200
101012154	CCTGCAGAGTAGCATGTCATTGATTCTCACGCGTACACTCAGGCTGCGGGTGCAGCTGGTTGGAGATGTGCGGAGTAATTCTATTAGTATTACCCGGCTACTGCAATTTTCCGCCCATATCATCTCTTTAAAGTTCGATGGGAGGTCGCGACGGCCATCAAATGGTTACTGTCAGCTGATTGCTGACACTGATGCATCCG	200
101012155	CCTGCAGAGTAGCATGTCATTGATTCTCACGCGCGCTGTCATTGTGGGCCAACCCCGATCCTTTTCAAATGTAAATCTTCCACTTGATGACACATGTTTATAATACCATCGAATGTGAAGAGAACCTACTCCGTAACATGTCGACACTTCTCCAGGATGGATGTATTGACTCGCCCTGGAACCTGACACTGATGCATCCG	200
101012156	CCTGCAGAGTAGCATGTCATTGATTCTCACGCCCCCGCACAAAACATTTTCTTTGCCACACTCGAACTGCTCCCCGGGCATTCCAAGCCGTATCTTTCAGAGAACTGGACCACCATATCAATTGGTCCCAATATTCACGCACTAGACTGTAAGCATACCATCCCTAGGTAAATCGGCGCCAGCTGACACTGATGCATCCG	200
101012157	CCTGCAGAGTAGCATGTCATTGATTCTCACGCCTTCCGCGGCTCCTTCCAGGCAGCACTTTAAACTGATGAAATGGTTGGATGTCGCCATAGATCGATAGAGGACGAACTGAGATATAAGTGTACTGAAAAAGAATGGTTTGATGCAGGATATAACCCCTAACAAAAGAGCCGAGTGTCGTCCTGACACTGATGCATCCG	200
101012160	CCTGCAGAGTAGCATGTCATTGATTCTCACCCATCATCCTGGTGAAGTTTAAGCAGAGAAAAGCAATGGGACGATATTTCACCGTCGCTTCAGAGTTGCCGATACTGACTAGATCACCCGTGGTCACTAACTACTAACCCCGGGCTGCCTAGAACGACACAGGACTAGGAAGGCCGGCGGTCCTGACACTGATGCATCCG	200
101012162	CCTGCAGAGTAGCATGTCATTGATTCTCACCCACATCTTTCCCCTCGCCTGCGTATAAGCACCCGTATAAACGTCCCGTGGGAGCGCCTTAATGATATTGCGTTGCTGTATACTCACAAATGAGCCATCCTAGAGTTTTATTGTTTCCTTCTGGAAGCACAAACAAAAGCACGTAGTTTGATCTGACACTGATGCATCCG	200
101012163	CCTGCAGAGTAGCATGTCATTGATTCTCACCCAACGTTGTCACGCAAAGGTCTGTGCGGGGTATACTGGGCCTCCAGTAATGTTGCGGAGAGATATCAGTATTCTGGCGTGAATGCTGTACCTGGAACAGCTTCTCCAGGTGGTGAGTGAGCGAGACCACTTTAATTCGATTTCTTGTATTACTGACACTGATGCATCCG	200
101012166	CCTGCAGAGTAGCATGTCATTGATTCTCACCCTGATTCTAGTGCGCGGAGACGGTGCGCCTTTGGTCGCGTGTTGCACGAAACTTAAAGGAAGTGCAGACGGACTACGTGTGCTAATCACACAAACCGTAACGATACATACGTTGTGGGCGTCGGCTACGCGGCCTGCATAACTCTTTTAGTCTGACACTGATGCATCCG	200
101012167	CCTGCAGAGTAGCATGTCATTGATTCTCACCCTTATTCATTTCCTGACTGGCACGTTAACGCTGGTATAGTTTGCAACACGGACTGAATAATCCATAGATAAGTCGAAAGAAGGATCATACAAACAGAGAAGAGTCGTCGGTTTTGCACCAAGGACGGGACCATGTGTATGTGCTGGTGAGACTGACACTGATGCATCCG	200
101012168	CCTGCAGAGTAGCATGTCATTGATTCTCACCCGGTTCAGTATTCCTCTCCACCGCACAGAAAGATACGTACAGAACCCCGTTCAGCACTGGTAAGCTTTCCTGCTCGACGTAGAAAAGATGTAGCTTCTCGCTCTGATGTGCATAATTTACGACAGGAGTGTACCGACTTGGCGGCTAGAGGCTGACACTGATGCATCCG	200
101012169	CCTGCAGAGTAGCATGTCATTGATTCTCACCCGAAGAGGGCCTCCTCAACGTTATTGTCGCTTACAACTGGCTACCGGATGGATACCAATTAAACTATATAACTAAAGTTTTACGAAAAATTATACCCGCAAAGACCTGCCACGAAGGACTACTCGGCCTGCCCGCGTGCGATCCACTTTCCCTGACACTGATGCATCCG	200
101012170	CCTGCAGAGTAGCATGTCATTGATTCTCACCCGTAACGGTTTTCCCCTACTTTTACTTGTCGTTAGGGTCGATTTCATATTCTATTTAGTAAACTCGTTGTCGTAAATGCCCCGCACATTCGTACGGCGGTAGACAGGACAACCTCCCCGATTTCTACCGTATTCCGCGAGATTTTCACATACTGACACTGATGCATCCG	200
101012171	CCTGCAGAGTAGCATGTCATTGATTCTCACCCGCATCGCGTACACGCCCCTCGTGACAGCCCGTACAAGGCGCCGACGGAAATATATCGCAAGAGTCCCGGACGTTAAGATTAAAGTGTCTTTTCAACTCCTTAGGGCCGCGTCTCCTCACAAGCCATCTTTAACGTCGAGTCACCCACGAACTGACACTGATGCATCCG	200
101012172	CCTGCAGAGTAGCATGTCATTGATTCTCACCCCCTATATGGCCGTGTGTCTCAAAGACCGCCTTACTTCATCTATCGTTAGAGTCGAGGTAAAAATCTAGGAGCATGAGGGATAAGTCGAGAACTTGTGCCAATACACAACCCAACGAAAATTTGTCTTACAGCACGCTGACGCTCGCATCACTGACACTGATGCATCCG	200
101012174	CCTGCAGAGTAGCATGTCATTGATTCTCACCCCACAGGCACGTGACAGTGTTAGAGGCCTTAAAGACGATCCACCCTTGAACAGAGCGTGTACGCTTCGCGATCTCATGGCTATCAATCCTTACTTCAGCGGGCCGTGCTGGGTGGATCAATAAAATGAGCGGCGAACTTTATACGAGCTTTCTGACACTGATGCATCCG	200
101012175	CCTGCAGAGTAGCATGTCATTGATTCTCACCCCGCTTGCTGAATCTTTACCCGGGCATCTGCGCAGCTGGTTCTCTAATATTATGGACCTAATGGACTTAAATAGGGCCAAAACGATCCCCACGTCAAGAACAATGCATCAATACGCCTGTGACAGCTCAGTTTATGGGCATCCACACTTTTCTGACACTGATGCATCCG	200
101012176	CCTGCAGAGTAGCATGTCATTGATTCTCACCTATTGACAGCCTGTCTTACGGCGTCCTGTGAGGGGATCAGCTTCCTGCTAGACTCATCTAAGGCGAGTCGTGGAAGAACGTAGAATACGTGACGTTGGCAGCTCAGCACCTTGTGACTCCGTCAAATCAATAGGCAAATGGTGCATCAAAGCTGACACTGATGCATCCG	200
101012179	CCTGCAGAGTAGCATGTCATTGATTCTCACCTAACCGAGCACCACTCCCGGGGGAATTTTACTATATCGACCCACTTGTGACGTAATCGTGTAGTCTTACAGAATTCTTCTGGCGCGTTTAGGGAGGCGTATTACCAGTAACCCCATTAAAGTTAAATAGAAGCCCCACTGGAGCCTTTAAGCTGACACTGATGCATCCG	200
101012181	CCTGCAGAGTAGCATGTCATTGATTCTCACCTTCTGCGGACCTGACGGACAGAGCGAATCAGTGTTTGGGAGGAGATTGCGCACACAACAATGAAATAGACTACAGCTGCGTAAACGTCCTTGGGCATCCTGAATGAATGCTACTTTATAGCATGCCCAGCTTAATAATCTCCCCGGGTATTCTGACACTGATGCATCCG	200
101012182	CCTGCAGAGTAGCATGTCATTGATTCTCACCTTGGTTCACGCATTACACGGACAGAATAGCGCGCGAGCATTAAACATCGTATAGCCCGCGTGATAGATCATCGCGTGCAGCTAACGGATAGAGGGGGTTTGGGGCCGAGCATCATGTGTGTGCGCTTCCAGCGATTTTGCTCCTTGTTATACTGACACTGATGCATCCG	200
101012183	CCTGCAGAGTAGCATGTCATTGATTCTCACCTTTAGCATAGACCATCACGAAAGTTACTAACTAAACCCTTAGTGGGGGTTAACACACTACCTTCCTTTGCCCACTTATCATGCGAAGCAGTGAGTCCTTAGGATGCCCTAGCGGAATCAGCGGCCCACAAATCTTTCCGATAGTGACGGTTCTGACACTGATGCATCCG	200
101012184	CCTGCAGAGTAGCATGTCATTGATTCTCACCTGGCAAAGCTAGGACGACACGGGAGGTTTGATTGGGGCTCGAATGACCGGATTCGAATTGTAGCCAGAGGGCTCTATAGAATCGCCAGCTATTTCGAACATGTAAATACACTAGCTGAGAAATACGGTCAGACCTAGCGTGGGACGGAGTACTGACACTGATGCATCCG	200
101012187	CCTGCAGAGTAGCATGTCATTGATTCTCACCTGCAAAAGTGCCCCTCCAATTGTCGTTCGCTCACTTTGAGGAACCAAATGCTGCTGCTCCGCTTTCAATGTTTATTATCCCGTGAATGCAGTAGTGTCTGAATGGGGGAACACGGAGAGCACAAACGCAGATGTCGTTGGGCCCATCCAAGCTGACACTGATGCATCCG	200
101012188	CCTGCAGAGTAGCATGTCATTGATTCTCACCTCCCCACTAGAGCGGATTGTAACCTAAGACGACCATTGACACACATGTAGCGCCGGACCAAGAGTTACAGCGTTGTCCTTCTGCGTCCACTCGTTCGGCTATTGGGATGCCTAAACAAGGCAATCACCTCTGCGATTCGATTGTCACGGATCTGACACTGATGCATCCG	200
101012189	CCTGCAGAGTAGCATGTCATTGATTCTCACCTCTGCCGTTGTAAGAGTGGATTCCGGCGTACATCCTAAATTCAGATACTCATAAATCCCCTAGTTTGGGTTGGCTGCCTCCGTTGGCGCGAGGTGGATGCTCGCGAGACTGCACCGTCCTAAAACTGTCGAACCGTTTCGCAGTGCCGGCGCTGACACTGATGCATCCG	200
101012192	CCTGCAGAGTAGCATGTCATTGATTCTCACCAATAATACTTTTCGCTCCCTCACTTGATCGTTAGTTCCTGTATCGGCCAGACGTGTCGGATTCGTGCGAATCGACTGGTAACGAAATTCGTCACTACTCACGATCGATTTCAATTGGGCTATAGATCGGTGTCACCCGGAGTCCGTTCCCCCTGACACTGATGCATCCG	200
101012193	CCTGCAGAGTAGCATGTCATTGATTCTCACCAAGTACAGATTGGAAGAGGTTTAGGAATTTTTACCTTTCCGGCAATATAGTCAACTCAGGATTGGTTTGCTAGTTCAGTGACGTCCTGGCGGATGTCCCCACTAGGAGGGAGGCGAAAAGTTGCAACTCCTAGGACCGACGTTGTATCAACCTGACACTGATGCATCCG	200
101012194	CCTGCAGAGTAGCATGTCATTGATTCTCACCAACCAGCTTTTTAAAAATTCGTCCGCGTGTGGCACGACACAAATGACGCGGCTAACCGTCGAGTTGCTCGACAAATGACAACAAGACCGCAGATATGATGTGCCAACTTTATAGGGCTTCACCTGCCGCTCTTCCCCAGCCCTTCTCTCCACTGACACTGATGCATCCG	200
101012195	CCTGCAGAGTAGCATGTCATTGATTCTCACCAAATGGATGTAATCAAACTTGCGTGGCAGTGCCCTTCCGGGTGCGACTAATGTCAGCGATTGGGTCTATGCAACCATCTACAATCAATGACCGTTTACCCATGTGAGAAACCGTATCGGTGCGAGAGGCATGCTATGCTCGTATTCCTCTTCTGACACTGATGCATCCG	200
101012196	CCTGCAGAGTAGCATGTCATTGATTCTCACCATATTCAGTTCAGATGTCAATTTAGAACAGTCCGGTCTCAGGCCTTCTTATTTAATGGGAGTGTGTATCGTCACCCGTGGAAGGATCACCCATAACAAAATGAATAGACTGGCTATGTCTCCATGAAGTAGACGAAAACTGGACTCGCGTCCTGACACTGATGCATCCG	200
101012197	CCTGCAGAGTAGCATGTCATTGATTCTCACCATCCGTACGAACAGCGCACTTCTGAAGCATGACACATAGGGACTCTCGGATATAGTAGTAACTCGAAGGTGCCATGGGCCCCGTAGATTGAAGTTTCAGGTCCCCGGAATCTAGTCAGATGATGGCAGTTGTGGTGAGCTCGTACCTGCGGCTGACACTGATGCATCCG	200
101012198	CCTGCAGAGTAGCATGTCATTGATTCTCACCATGGCTCCCAGTTTATACGTGCCAGGGTGCGAGACCTGGTCTAAACAGAGCAAAGTCCGTCCGTGGCCTTGTACAGGACCGTAGTTTAACGATCCATGACCAATGCAGGTTAAAACACTTACTCTATTAGGTAATCCAAGCCAGGAAATGGCTGACACTGATGCATCCG	200
101012199	CCTGCAGAGTAGCATGTCATTGATTCTCACCATTTACTACTTGAGGATCGTTTTTGTTTTCTTTACCAGGAACCTATGGTGGGTTAGGTCTCACACTGATTAACGGTGCGCGATGCGCATTCTCGAGTGACCCGCGGGTAGGATCAGTGACTACAGCGACACGAATCACTTTGCCAGCCCGCCTGACACTGATGCATCCG	200
101012200	CCTGCAGAGTAGCATGTCATTGATTCTCACCAGGAGTCCCAGGACAGTTGGTGGGAAGCTTAAAATTGGCAAATCCCGTGCACCACTTCCTCACACTGGCCGATTTATAAATAGACCTATCTAACCGCTCCAATAGACAGAAGGCACCGCCTCACCTCCCCGACAAGTCAGAGCGGTCTTCTCTGACACTGATGCATCCG	200
101012201	CCTGCAGAGTAGCATGTCATTGATTCTCACCAGAATCATTCATAGCACAGCATAGATGCGCGAGCAAGTGTCAAGGCCTAATGACACATAGCATTACGACGAGCCACAGTAGACTGGGGGTCACGGGCAACTTACGTCCCATCCTTATTGACATTTGCCCTCGATTTTGCGAAGTACAGTATCTGACACTGATGCATCCG	200
101012203	CCTGCAGAGTAGCATGTCATTGATTCTCACCAGCAAGAGGTCAAGATGGCAACCAAGTATATTCGCTGTGGCGTCCGTTTATATGAGCCTACCCCGTCGAGCATTGGGTCTAAGGTCCTTCATCTTGGTATCGAGAGATAAAAACAGGATCACCTCGAGGCACTGCCTCAATTTGAAACTCCCTGACACTGATGCATCCG	200
101012204	CCTGCAGAGTAGCATGTCATTGATTCTCACCACCCAACGTCTATGTGTGAGTATCTCTCGCGATGAATATAAGATCGGGCTGCCGCGAGACCGAACTCGCGCGGGATAACAGTCCCCGCACGAGGAAGACCTATCGCCAACCTGTATTGTGTCCCTATAATAGACTTTATACGGTGGACTCACTGACACTGATGCATCCG	200
101012205	CCTGCAGAGTAGCATGTCATTGATTCTCACCACTACCTAAAATAATGAGTATGATAAGATGAATGTGAATCCGAATGTAGGCATTCGACACGAAAGCTTTGGTCCACAGGCCGCCGACGAGCTCGGGTATGTGTCCAGAATGCAGCGCACTGACCCTTAGTTCAGTTCGGCTGCTGGAATGCCTGACACTGATGCATCCG	200
101012206	CCTGCAGAGTAGCATGTCATTGATTCTCACCACAGCACACCGACGGCGCCACGATACACATCTGAGTGCCGCCTTGACTCGTCTTCTCGTTCTCGTTGTAGCAGTCATGTGGCACCAGTATGCGTGTCCCATGCTCGGTAGTTTATTGGTAGGAGATCCATTATACACCCTAGGGCTAGCATCTGACACTGATGCATCCG	200
101012207	CCTGCAGAGTAGCATGTCATTGATTCTCACCACGTTGGTGAGACTATACTACCGTCCAGCACCACAGGTACTACAAATCCGGAATGCCCTCAGCTGGATCAACATTCCTACGACTCTAATTATTGAGGGGATTGTGTCGAGAGTCGGCCCCATGCATGCTATTGTAACGAAAGCCCCGTATGCTGACACTGATGCATCCG	200
101012209	CCTGCAGAGTAGCATGTCATTGATTCTCACCGAGACCGTAGGAGGGCCTGTACTATCTGATCGTGTTGTCTCATTTTAATGCGGTGCCCATCAATGAATGGTCGACGAATCCTAACATGCGTCAGTAATGACCTTCCGGGCGAATCAGGACACGGTAGAAAATTCTTTCGCCTGGAAGGTCGCTGACACTGATGCATCCG	200
101012210	CCTGCAGAGTAGCATGTCATTGATTCTCACCGACCGAAATCGAACTGTCCAGACACGCCATTCAGAAAACCCTATGTGCCAGAAAAACCTGAATTTCTGACTGTTGCTATAAACCCAGGACGGGGCGTGATCATTCAATGTAGAATTATGCCCAAGTAGCGCGTCCAAGTTGAGCTCGGTAACTGACACTGATGCATCCG	200
101012211	CCTGCAGAGTAGCATGTCATTGATTCTCACCGAAAAGAACGGGGCAACAGAGGAGGCCCTATTTAGTATGCTCCGACGCTGCCTCGCTTCCTTTTAAAACCAGACTCAGCTTGCCCAGTGGGAAATCTGGACAGGTTTCAGAAGTCCCCTTTAAGATACTGGCTCCCGCAGCCTACTAAATCCTGACACTGATGCATCCG	200
101012212	CCTGCAGAGTAGCATGTCATTGATTCTCACCGTAGCGTTGATCCATCTGACACTGTCCTCAAGAACGCGCTCTACGACTTGGGTAGAGGTTTAGGGCGGCAGAGCTCCTGCAAGCCGTTAGATAGCAGCTCACGGACCATTTTTAGACGGTTGAGTACCAAAAATTCAATTCTCCCTAGTCTCTGACACTGATGCATCCG	200
101012215	CCTGCAGAGTAGCATGTCATTGATTCTCACCGTTGTCGGGGACCGAGATTGTGAAGCCTCAAGCTAGCGTCTGAAGGGGCTGGTTCATTATGAGGCGTATGGCGCGAATTTCGTTTTAAAGCGGTCTCTCTGAGAGCGGTAAAAATAACTACGCAAGACCTCGACTTCTAGGGAAGTTGGCCCTGACACTGATGCATCCG	200
101012216	CCTGCAGAGTAGCATGTCATTGATTCTCACCGGGTGGTAGAAGCTAGTCGACTCTTCCACGGAATTGAGGACAACCGCTCACTTGACTAGAAAAGTTTTCCCAGCTTTGCCCGAGGGAGGCGAAGCAGACGAAGCGAAGAGTGCGTTCAGTGAAAAGGTTCCTATGCGATATTTTCAACGCCCTGACACTGATGCATCCG	200
101012217	CCTGCAGAGTAGCATGTCATTGATTCTCACCGGAGCCCAAGGGACGAAGTTTTCCTGACGCAGATAGATTGACATCGGAGGCGACCTAAGAATATGGCGTGAAATCCGAACCTTCAAACAAGTTGAGCAACCGGATCACAACGGAAGAAAGATACGTGGCCTCGAGGGACCACCCAGGTTTACTGACACTGATGCATCCG	200
101012219	CCTGCAGAGTAGCATGTCATTGATTCTCACCGGCCATTCCGTATCTCGTAACTGCCTGACGTCTCTGCATTGTCTGGGCTCTAAGTTAAGATGTGCGTATAGTAGCCTTGACCCTCCACCTGAAATAGCAGACCTACTCATCATATATGGGGCCTATACCTTTTTCACTAAATCCCGCTACCCTGACACTGATGCATCCG	200
101012220	CCTGCAGAGTAGCATGTCATTGATTCTCACCGCCACGAGTGCGGAGGAAATGAGAGAGGGGACAATATAGGGACACCTAGGCACCGTTGGTGGCTTTGTAATCGTTGTAGCACGAAGACTGGCTTGACATGTGAGACTGAACCCGGTAGGTGGAGTTGGCAAGGGCACAGTCGTACGCACGCCTGACACTGATGCATCCG	200
101012221	CCTGCAGAGTAGCATGTCATTGATTCTCACCGCTATTTCTATGTTGCAATGTTTACGCTAACACCAGTAAAGACAGTCGCACAGACCTACGGGACTTCAACCCGAGAGCAGCTCCCTTATGAGACGATAAGGTGTCTCTTAAGGATAGACTGGGATCCTTGGATTCGCGCCCCGGCTCGTACCTGACACTGATGCATCCG	200
101012222	CCTGCAGAGTAGCATGTCATTGATTCTCACCGCACCAGTAGCCATGTCCGGTGATAAGGGATAACTTCCTGCCGATATCATCATCGATCCTCGCACCAAACCGGCTCAGGTGTGTCTACGAAGGTCAATCGAGCGCGATGATATGGAAAATGATACGAGTCTACAAGGACTGGTGGTCTAGTCTGACACTGATGCATCCG	200
101012223	CCTGCAGAGTAGCATGTCATTGATTCTCACCGCGCCGATAATTTGTTCCATAACCACGAATGAACCACGGGGAAGGTTCCTTCTCAAAGCCACTCGCGGACCGAATAGACTTCCAAAGCATGGCGACAAACTCGCATGTATATGACTAGCAGTGTGGGGAGCTTATGGTGACACAAGAGTGGCTGACACTGATGCATCCG	200
101012224	CCTGCAGAGTAGCATGTCATTGATTCTCAAATATTCTGGACCGTATTCCTGCGACGGAAGGAATTACTAGGTCCGTTAATCCCTCAAGTCCCTCCTACTGAAGTACTCACCGAGCTTTGAACCGTAGTTTAACTTAGTTAGAGATGAGGTCAACGGGAGCCTGCCCCGTACCCCATTCTACGCTGACACTGATGCATCCG	200
101012227	CCTGCAGAGTAGCATGTCATTGATTCTCAAATAATGATGTATTTACTAAACGTGCTAGGTCAGTCGTCCATTGGCGCTAACCGCAGAGCATTTCCCATGCTGACTTGGCGTGCAGCCTCAGCGAGTGCCCCACCAGGCCACCTCTCTAGCACGATCCAGCGTAATCGTTGATTCTTCATAACCTGACACTGATGCATCCG	200
101012228	CCTGCAGAGTAGCATGTCATTGATTCTCAAATTACTCCAGAAATGAGGATGAAGATGATCTACGGTTAAGACAAGCATAATTACGAAGGGTGGGGGTATAGTGCAGTCACGGGACTGGGGTAAATGTTTGCTGAGTGTCCGGACAGCTGGTCTGGCCTAAAGGTGTTAGGTACCGTACTCGTCTGACACTGATGCATCCG	200
101012230	CCTGCAGAGTAGCATGTCATTGATTCTCAAATTGTCGCCATCAGAGAAGTCTTGTGAGTGGCTGTTTGCGTTTGCGAGGGAAAGTGGTCGATGACCTCAAAAGGCCTACTCCACACCCTGGACATCTCAGCAAGGCGTGCGGCCCGTTGACGCCAAAGTCTAGATTTCTATACCATTAAGCCCTGACACTGATGCATCCG	200
101012231	CCTGCAGAGTAGCATGTCATTGATTCTCAAATTTTAGACCAGTCGCTTGCCAATCTTTAACCCCTACGTTAACGTAGCTGGGCATGGGCCTGATCTCCTTCTTGCCCTGGAAAACTTGGGATTCCGGCTAGGTAGATGCATCTGAGCGCGATGAAATACGTCCCAAGCATATCCGCGCCAATCTGACACTGATGCATCCG	200
101012232	CCTGCAGAGTAGCATGTCATTGATTCTCAAATGGCGCTATAGGGCCTGTGCCTAGATGTAACCTACCATAGAATAGATTAGAGTGAAGCGTCTTTGCCGAACCTATGTGGTGGGGTGCGTTCTTTCAGATTCCCGAAACCCGAGCCGCCGTTTCGTCGGGGCCCCGGGCTATCCTCACTTTACTGACACTGATGCATCCG	200
101012234	CCTGCAGAGTAGCATGTCATTGATTCTCAAATGTGTCTCACCGCTATGAGACGTCACCCAATCCTCCGAGTCAGTTCGCTTCAAATGACAAGCTAATTCGTTGTCTGGATGGACCACTGACTGCTGCAAACTTTCTTAATACTACAGGAGTTGGGGACGTTACGAAGACGTTGGGGCTGAGACTGACACTGATGCATCCG	200
101012235	CCTGCAGAGTAGCATGTCATTGATTCTCAAATGCGAAACAACGCGGAACCCGCGTGTGGCCGTCGTGCATCTTTCAGACGCGAAACTTTACGGCGTGGGCAGATGTTCGTTGTGATGATACCTGATGGAATCAGCAGCGACTGTCAAAGTTTATTACAAGCGTGGGAGCTTTATGCCCCGACCTGACACTGATGCATCCG	200
101012239	CCTGCAGAGTAGCATGTCATTGATTCTCAAATCGCCCACCATGGTGACGAGGCTGATAGCTGGTCCTATGACTTACACTAGTCTGGCGCATACCGTGGCGGGTTCTTTCTCCCTCTACCAATAAAAGTGTGACGGCGTCAATTAGCAGTGAACTGTCCTAAGCCGCCAGCACTAGGATATACCTGACACTGATGCATCCG	200
101012241	CCTGCAGAGTAGCATGTCATTGATTCTCAAAGAGGACTCTACCCTGATCCCCACTCTAGCTACCATCCCGGATTTTGTGTTTCGGCCACTGTAATGACGTAACTTTCTTTAACGTATACTCTCCTCCCAGGTTCTTTGATTGTCTTTGGTCATACGACCGAGAACCGACCATGAGTATGGAACTGACACTGATGCATCCG	200
101012242	CCTGCAGAGTAGCATGTCATTGATTCTCAAAGACAGGAGTATTCTCAGAGATGCTCGAAGCTTTGATGCTAGTCCCCAGATCGGTCGGAGGCGCATAGCGGGGAGCCACTCTGTCGCTTGTTGGAGGTTCATAGGGTGCTTTCAAGTGAAACGGGAAGCTCCTGTCTATCTTTAACTTTCCCCTGACACTGATGCATCCG	200
101012244	CCTGCAGAGTAGCATGTCATTGATTCTCAAAGTAGCCTCGTGTATGCGCGAGTAGGCCATTACGGCACGCATTAAATTGGACTATCTAGTGTCCCCAGAATGGACTATCAAACTATAATTCTGCATTGTCAGCTGCCGACTATCTTACGGTTGTATGCCTAAAAGGTCCTATCAGACTCTTTCTGACACTGATGCATCCG	200
101012246	CCTGCAGAGTAGCATGTCATTGATTCTCAAAGTGATTTAGCGTTATACGGACAAAGAGGGGAATCATACACTGTAGTGCCAGAGTACAGTTAAGCGCGGGTGGAAGGAACGAGACATCGGAAGTAAGAGAGTACGAATATCCGGTAGCCTAAGTTGTCGCAAGGGGCCTGATTGGAGCCCCTCTGACACTGATGCATCCG	200
101012247	CCTGCAGAGTAGCATGTCATTGATTCTCAAAGTTAAGGCAACACGCTGAGCCTACACGTATACATTTAGTGCGGTATAACGCCCCCTCTCCAGAGTCTACTGACATCCGCTATCGTCAGTAAGAGTTGGTTTCCCCGTTGCCGCGCTGACGCGTCACACAAGCACGCGTTTGTGCACACGTTCTGACACTGATGCATCCG	200
101012248	CCTGCAGAGTAGCATGTCATTGATTCTCAAAGGGAGCATGCAGCGTAAAAGCTCTATACAGTGGGAGAGGGAGTAACCCCTTTTTGGTGACGACTGGGACTATATCCATGATTAGGCAGTAACTCCGTTTTACATTCTGGGCATTACCGCGTCTCGTCTGATACATAAACTGTATCTGTACGCTGACACTGATGCATCCG	200
101012249	CCTGCAGAGTAGCATGTCATTGATTCTCAAAGGAACAATAGTTCCAGGTTGGCTCCCGTCCAGTGGATACTGCACCGCCATGGCGCGATTTGTACCATCTTTTAGCTTGGAGTCGGTCTGGGAGTTTCTACGTTCCTTACTCCTTCGGTGGCAGTCCGGCGTGTTCTCCGAGGCGTTAAGCGCTGACACTGATGCATCCG	200
101012250	CCTGCAGAGTAGCATGTCATTGATTCTCAAAGGTGAGACTACACCAGGGCTATGAGCGTTTCTAGTCTGTCCGGTCAGTACTTGCAACTTTGTCACTAATAAGGAATTGTTACGATTGTCCTCACACCTCCCGATTGGCTTCTTTCTCCAAGCGTTTCCCCTAGCATACGTGTTGGGCCGCTCTGACACTGATGCATCCG	200
101012251	CCTGCAGAGTAGCATGTCATTGATTCTCAAAGGCGTAAGGTGCCCAACAAGCGCTGGGTAGTTCTAAACGTTACCACAACATTGATTAACAAATAAAAGTGACGCAAGAGATATTGGTCACACTTATACAGCTACCCACAGTGTAGCGGGGGCACACCGTAGGAATAACATGGTCGAGGCGCCTGACACTGATGCATCCG	200
101012252	CCTGCAGAGTAGCATGTCATTGATTCTCAAAGCCAGGGGTGCCGCGTGCATCTTGAGGAACACTCAATTGTCATCTCATTGCATGCTGCGACTTGATTTAATTATGGCGGTGCTGGAAGTCGCTCCTATTCCATGGCAGACACACCCCTCAGTGTCGCCAGCACGCTGTTCACCCGACTCCGCTGACACTGATGCATCCG	200
101012253	CCTGCAGAGTAGCATGTCATTGATTCTCAAAGCTTCTCAAAGCTGTCACGATCAATGCGAAGATTTTCCGCGTATCTAGGATATAAAGGGCGCTTACTCGGTCGTGAGTCTCATCGGTATTACCACGTACTATTGGACGTCAGCTAGACTGGGCGTAACTGCGGTACACCGCGATGTTCATACTGACACTGATGCATCCG	200
101012254	CCTGCAGAGTAGCATGTCATTGATTCTCAAAGCACCCGCAATGGCACCGGTTACGTAGTGTCGGGTCTTCGTATTTGTTTTAGGTCTATTGACCATCGCGTCCCTGGCTGTTATGATCGTTACGTTACCAAAGACGGGTCGTATGTTGGTCCTAGACGGAGGTACCGTCCTGAACTCTGAACCTGACACTGATGCATCCG	200
101012255	CCTGCAGAGTAGCATGTCATTGATTCTCAAAGCGCCGCTGGTCTACGATGGTTAATGAAAAGCTGGGCCAAGGATCTACGGACGGCGAGCCGAGTCTACACGTTGTTGCAGTAGCCTAAATCAGCCGACCCTTCATCCGTTTGAGGACTCAGTGCGATGTGGTACCGAGTGCCGTAACAATCCTGACACTGATGCATCCG	200
101012256	CCTGCAGAGTAGCATGTCATTGATTCTCAAACATGGACAAGGCCACCTGAGCAATAGTGTCCAGCTCCCGCCGTCTCGTTCGAGTTGCATATACCTGTGTCGCCTCGCTTTCCATGACTATTACGCCGTCCCATTACGGGTCCACTCGGGCGTAAATCTATTCCGATAAACTTAAGAATCTACTGACACTGATGCATCCG	200
101012257	CCTGCAGAGTAGCATGTCATTGATTCTCAAACAGAGACCTGATCGGAAAGAGCAGATCCAGTGATTTGATCCGGAATGCGTACTTCCCCTGTCACGGACCATGGGCGTATGATCGATACTCTGGTTATTGCCCGCTACTTTATATTAGCCTAACGTGGGACCCCCTGTTATGAATAGAGGACCTGACACTGATGCATCCG	200
101012258	CCTGCAGAGTAGCATGTCATTGATTCTCAAACACGGTGCGTCGGTCCGGGACAGGCGCCATGAGTAAGTACTACCCGTTTAGAGAGCCACAAGGTGCCGCGACCTGTCGAGCTAACCATTCTTACCAAGTAACCACCCGTTACGCACGGCTAATTATCAAGCTGGACCATCGCTCTTTCTCACTGACACTGATGCATCCG	200
101012259	CCTGCAGAGTAGCATGTCATTGATTCTCAAACAAGTTCTTAAGTCGCTAGTAACGTGCAATATCGATTGCGCTGTAAAACGGCTGGTCGTCCGGTAGTACCCATGGTCACCCTTGGCAGATTCTATCTTGTTATTACCTCAACTAAGCCCCCACGTTTAACTACTGTTTTTAAACGTGGACCCTGACACTGATGCATCCG	200
101012260	CCTGCAGAGTAGCATGTCATTGATTCTCAAACTAAGCGGCAGGGTTTCGTGGTTGACGAGCGGCTACCCGAAGACATTCCGATCTACTTACGTCGTAGGAACGGAAGGCGCTAGCAGCTAGACGACGACGAGGCTGCCGTAGTTCGTGAAGTTTAGTTACGCATTGGGATGCCCTTGCTGGACTGACACTGATGCATCCG	200
101012261	CCTGCAGAGTAGCATGTCATTGATTCTCAAACTCACCGCATTTACCGTCCGGCTGAGTCGTGAGGTAGAGTACCCAACTGGAATCTACCTTGCATTGGATCGGGAAACTTTAGATAGGCGAAATCACGAGTGTGTACGAGTTCCACTCGCATCCTATTGGGTTGATTTTTAGGCAAACCCGTCTGACACTGATGCATCCG	200
101012264	CCTGCAGAGTAGCATGTCATTGATTCTCAAACGGCTTGGTCCGCGCCGGCAAAGCACCGCCTAGTTTGTAGTCGCTTCCCCGCCCTGAGTGCTCCGTACACAAAGCGCAGAAGCAGCTAGTCACCATGCGAATTGTCGTGCCTCAGAGTAGCGTAGTGACGCGAAATGTCCGTCTCAGTCCACTGACACTGATGCATCCG	200
101012265	CCTGCAGAGTAGCATGTCATTGATTCTCAAACGACCGAGAAAAGTTATAGAACATATCGGGACCGGAGGCACTAATGGTATCACGTACTGGCGGAACCTTTCCCGGGACGGTGAGTACGAGGCAAACTGCGCAAAACAATCTGGTGGCTCACTTACATGGACGCCGATGTAGATAGGCGCTCCTGACACTGATGCATCCG	200
101012266	CCTGCAGAGTAGCATGTCATTGATTCTCAAACGTCGTGTGATTCGTTCGCATTTGATGCCGTTGAGAGTCCTATTGGGGGATGCCTACCGGTCGATAGATGACGAACTAAGCAGGGTTCAATCCCTATATATGACCGCCCACGCCCTAATGGTTGACACTTTTTGCTACGGACACGCGTGATCTGACACTGATGCATCCG	200
101012267	CCTGCAGAGTAGCATGTCATTGATTCTCAAACGCAGACCTCAGCTTGCAGGCGTGGACGCGGCTGAGCCTTATTAACTGCGAGGTTATCACAAGTATGACAAACTCTTTTCGTTAGTACTCTTCTCAGATAACTCCCGCTATTGTAGCCCGATATACACCAGGCGGTCCGATGTATGATTGGCTGACACTGATGCATCCG	200
101012268	CCTGCAGAGTAGCATGTCATTGATTCTCAAACCCAGTTGTCTCTGGTGGTTCCCACAGCTGCCGACTCGTGCGCGGTACTATAAAGAACACTGCATTCCAACACGCGGACACATTACGTCCCGAATGGCTTGTCGGCGACTCATCACGTGAAGCGGTGCCGCAGTAGTTGGTATAAGTGAGACTGACACTGATGCATCCG	200
101012269	CCTGCAGAGTAGCATGTCATTGATTCTCAAACCTAAATTTTTCGAGCATGTTATTGGCCGTCGGGGATGAATGTAGCATACGCAAGCAATGCGAACAAGGGAATCCGTCAGGCCCATTGTTACAGTTAAGATCGATGACACAGGGCTATGGGGTATATCTAATAAGCATAGGGGCTCCATACCTGACACTGATGCATCCG	200
101012270	CCTGCAGAGTAGCATGTCATTGATTCTCAAACCATACCCCGCAACAGTGTCCCCATGCCCCTCCATGTCGACGAGCAGTGTAAGCGCGATGGTACTCGGTGATACCCCTAGCGGATTGGGCGGCTGTATCGCTTTCTCACGGTTATCATAGGAATTGCTAATTTGTGTTGACTCGCGAATCGCTGACACTGATGCATCCG	200
101012271	CCTGCAGAGTAGCATGTCATTGATTCTCAAACCGCTGGAGACACGTCACTTCAAGAAAATGAATTGCTGCGTCCTCGAGCACGGACTCACGTTGCTGGCACAATACGTACGAAGCCTTGTCCTTCAATCGGCTCTCCCGTATGGGTTAGGGAGTGCTACCTTAGGTGCTCCAACTATCTTTCCTGACACTGATGCATCCG	200
101012272	CCTGCAGAGTAGCATGTCATTGATTCTCAAAAATCTTCGATACAAGGACTCACGAGACGGTGTCTGTAGATGCCCCAGACTGCTTAATGTTGTAACTCGCTTCACTTGACGTTACGTTTTCTCCCAATATCAGCGGTTGTTTGACGGGGTCACCACATCATGAGACGTTACAGACCGTATTACTGACACTGATGCATCCG	200
101012273	CCTGCAGAGTAGCATGTCATTGATTCTCAAAAAGCGACGTTCCCCGACTGTGGACATCACCGTAGTAAGAGCACAGATCGGATTTAGAGGCCCTCCACATCGTCAACGGGGGTGCAACCAGGTTGAATTAATTCCTATGTACGCAACCGTCATAGAGGTTAACGGTACGTGTTGGCTCTCACCTGACACTGATGCATCCG	200
101012274	CCTGCAGAGTAGCATGTCATTGATTCTCAAAAACGGGCTTATGTCTTGAGTGCCTGACGACGACTGTGTTACAGAAAACATTCTACCAGATCGGAGCTGGAGGAGGTGACCAGGGGTTCAGAACTGAGATAGGCGTATACGGGGCACGTCTATTCGCGCCAAGGGTCCGCCGACATGGAATGCTGACACTGATGCATCCG	200
101012277	CCTGCAGAGTAGCATGTCATTGATTCTCAAAATCTGATTTCGAGTTAGATTCGCAATACGCCTTTGGTATGTGCCAGTGCGTAAAAAGAACATAGGCACTTCTAAAGCGAACCGTGGTGAGTTCAGTCCGGCGCCCGAGGCGGGCGTCCCGAAATGCTCATGATGAAAAGATTAACGGTGCCCTGACACTGATGCATCCG	200
101012278	CCTGCAGAGTAGCATGTCATTGATTCTCAAAATGCAAATATAGGAATAAGTATCCACGCGAGGGACTGAACGGTATCATAGGCTGAGTAGTCCATTGGGTCACTGAGAACTAAAGGGCTAAGTAAGTTGTGCTCGATTCTCATACCTGACAATCGCGTCTGCCTAGAGGTCCAAGCAAACGTCTGACACTGATGCATCCG	200
101012279	CCTGCAGAGTAGCATGTCATTGATTCTCAAAATTTGACTTAGCCTAAAGGGCCGTCAAAAGTGCACTTCAAAACTAGCTAAGCCTCACTAAAGCAGTCATACAGAAAGTCTCCTCAGGGACCTGGTCCGGACCGTGCAGATCATAAGATCGACAGCATTCGCTGGTCTCCATTTTGCTGAAGCTGACACTGATGCATCCG	200
101012280	CCTGCAGAGTAGCATGTCATTGATTCTCAAAAGGGGAAGGCGTCTTTCGGATCATACCGACTCTTGCACCGAAACAACCGCACTGAAAAATGATTCGAGAGCTGGTGGGATTAAGGCAACCAAACTCTAAACCTTTTGCACTCATTACCGGTTCGTCCCACAGTGAGTAAGCTACCCCTCACCTGACACTGATGCATCCG	200
101012281	CCTGCAGAGTAGCATGTCATTGATTCTCAAAAGAGCGTTTGTGAATGAATCATGCTGCTAGGGCTCACTATGCCACGCGAAAGGGCCTGGTCATCGACACGGCCCAGATTCGCGTCCAGCAGTGTATATTCTTTCTCGACGACGGCCGAACTCTTATGGCGAATAAAAGCACCATTGACACTCTGACACTGATGCATCCG	200
101012282	CCTGCAGAGTAGCATGTCATTGATTCTCAAAAGTTCGGGCGAACGCTCGTCGGGTAACACCTGAAGCACTGCCCGCCCGGCTTAGGGCAGTCGGCCAGAGACAATTTGCAAGAATGAAGGGATAGGCGCCGTCTCAAGTGAGGAACCAGCCGCTTGTCACCCTGTCTTAAATGCTCTCTGTACTGACACTGATGCATCCG	200
101012285	CCTGCAGAGTAGCATGTCATTGATTCTCAAAACTCGCCCGGTGCTAAAACTTCGACAGCCAGGAAATTAGCAAACAGCTCCGTCTCACGACAGCGCGGAGCCACGCGTGACTTATGATGGTAGCGCTATCTCCTCTACCCTCTATCTCAGGTGGAGAGATTATGCGTTTGGCGTTTACCCTACTGACACTGATGCATCCG	200
101012286	CCTGCAGAGTAGCATGTCATTGATTCTCAAAACATGTGTACTAGACTCTTACAAGATGATTCCAGTTGGCCCCCACTTAAGGCGTCGAACTCCATGCTCCGCATTGATTGATAATGTAAACCAGTAGCCGTTGCGTACCGCCGAAAGCAGTAACTCAGGCGCATCCAGATAATTTAACGTGACTGACACTGATGCATCCG	200
101012287	CCTGCAGAGTAGCATGTCATTGATTCTCAAAACGCGTGCTCTTCCACTCAGGGGTTTATAGACGTCGGACAATTACTGTGACCTGGCGGCTCTAAGCGCCACAACGAGACGGAGTCCTAGACGGAATCATGTTTCGAATCTTTATTAATGCCCCATGGCAAATACTGAACCTATGCCTTTATCTGACACTGATGCATCCG	200
101012289	CCTGCAGAGTAGCATGTCATTGATTCTCAATAAGGGAAGGAGCGCACGTCAGCTCAACTTCCAACACATTCAAGTCGTGTCTCTGAGCTAATCGTTACGGGGGATGGTGCGGGAGCACTGGACAAAGTTACGTACGGTCTGCTGAATGAAAAATCTGTAACACATGACTCTAGGGAACCGTCCTGACACTGATGCATCCG	200
101012292	CCTGCAGAGTAGCATGTCATTGATTCTCAATATATTGGGGGCCCAGTTCCGGTAGTAGGGATAGGGTGATAGCCGGTTCGTCCTCAACGACCCTGCGTTCACATGGGTCTTCGGACGATTAAAAAGGTGATTGGTCGGCCAAAATGTGCTTTGGGCATGAGAGGTCAAGCTTAGTGCTAATTCTGACACTGATGCATCCG	200
101012294	CCTGCAGAGTAGCATGTCATTGATTCTCAATATGAAACTCACTTTCTGCTGGTTCAGGATTACATATTGTGACGAGGAGCGGAAATAGACCTGTAAGAGACGGTGATACCCATTTCGCTATCCCCACACGCGTGAACTGTGAGGACACGTCAGTCGGAGTCGGCTCATGAACGGCCTCGTTGCTGACACTGATGCATCCG	200
101012295	CCTGCAGAGTAGCATGTCATTGATTCTCAATATTCATACGGTTGTAATGTCAATGTAGCGACGGATGAAGCTAGTGAACCCGGTTAACTGACCCATTTACTAGCCACTAGCCTATAAGTCGATATTAGAACATTGGAAATTGTGTGGCAGGGCAGGCCGCGCGGCTTTCCCATCTTGCCATTCTGACACTGATGCATCCG	200
101012296	CCTGCAGAGTAGCATGTCATTGATTCTCAATAGGTTAGAAGTATCGTCTGTGGTCCTTATCGGCGCTAAGACGGCTCGCAACCAGATTTTACTCAAACTTGCCAAGGACTTCCGAGGACGAAGTTAATTGGTTCCAAAGTAAAGACCACGCCTCTCGACTACATACCACACATCGTGCCATCCTGACACTGATGCATCCG	200
101012297	CCTGCAGAGTAGCATGTCATTGATTCTCAATAGATGCTACACCGGGACTGAAGCTCTTGATCTTTTATCGGGTTCTCTGTTCTAATCCCGATCGCGTAAGGGTTACCCTTTTGCAGGCTCCGGTCGGACGAGGGAAGCTCAGTGGGATCACTGACCCAAATATATACTCACATCGAGTCCGGCTGACACTGATGCATCCG	200
101012298	CCTGCAGAGTAGCATGTCATTGATTCTCAATAGTAAGCTGCGCCGTGTTGGCGGGTAGTTTGAGCGCGTTGTCGAGTTCTGAGGATGCACATCGATATACACCCCGAATCGGGTCTTTCTTAGCGGTGGCTTGTGCTGGCGGCTTATACGGGTATAAAAAGTTCCGAGTTGTCTCGTCTATCCTGACACTGATGCATCCG	200
101012299	CCTGCAGAGTAGCATGTCATTGATTCTCAATAGCGTACGAATTAGTTGGCGGAAGGGCCCAAATGTCATCCCAATAGGGCTACGAACGATACTCCAGCGTGATGCTGAGGGCGACCCCATGCCAAACACTTCTCCGGTACCGCATCTGTGAAACAGTACCCCATGCAGATTACCAGTTGATTCTGACACTGATGCATCCG	200
101012300	CCTGCAGAGTAGCATGTCATTGATTCTCAATACCCGTATCTGCCGCACATTCCGTTTTGCTGTACTCCCCACTGAGGAGTCAGCAAGAATTAAGCTATCCGGAAAGCTGCAAACGATAGGTGACGTAGACTCGTCACGTTTTTGGGTTTCTACGCGTCCTCACGGTTCGGTACTAAAATTAACTGACACTGATGCATCCG	200
101012302	CCTGCAGAGTAGCATGTCATTGATTCTCAATACAACCGTGCTAGTTATGTAGCGATGCTGAGGGGACCCCGTAGGTCAGTGAGGTTAAATTACACTGTGAGATATAGTAAACACGCCTGCCTGTCCATCGCGTGGGACGCGACGTACACAAGCTGGTCTCGTTACGAAGTTGTAGCTCAGCCCTGACACTGATGCATCCG	200
101012305	CCTGCAGAGTAGCATGTCATTGATTCTCAATCAGGCCTTTGGACCGCGCACTGCGGCAATAACCTACCTAGAAGCGGGTAGTTCGCAGTGACTTGTCACGGATGTCGACAGCCAGTTATCAGGGGGTCTATGCCGTGCGAAGTCCGCGGACCGTGCGTAACTTGGATTAATGCTTTGATGCCCTGACACTGATGCATCCG	200
101012306	CCTGCAGAGTAGCATGTCATTGATTCTCAATCACGCTAAAGGGAGCAAGTGGCACGACACGCGAGCAGTGTTTGAGGTAAGCGCAATAAGGGGAGACAACTTTAACACTTTCACCGTGCTATGAACGGGTATCACGCTGGCCAGTAATGCTGGAAGGTAGCCAAAGCATTGCTGCTCTCAACCTGACACTGATGCATCCG	200
101012307	CCTGCAGAGTAGCATGTCATTGATTCTCAATCAAACTACAACGCTAGATAGCGGAATTGTAGGGTCACAACTGCCAGAGGATGCTTACTTTGACTGCCACGGATGGAACCAGAAGACGGTGGCCCAGCGACCTCGTATCATGGTTGGGAAATGAGCTTTGTACATACACGCCACCAACCCCGCTGACACTGATGCATCCG	200
101012309	CCTGCAGAGTAGCATGTCATTGATTCTCAATCTCTGTCAAAGTATCCTGCCGGGGACCACGGACAGGGTGTCCACAGCGACTTTCGGTCTGGAACACGGCTGTCTTCTGTATGTAGCAAACTGTTTCCTAGGTAAGTGTCGGCGCATCTAAGTCACTCGCTTCAGATAGGGCAACTCCGCGACTGACACTGATGCATCCG	200
101012310	CCTGCAGAGTAGCATGTCATTGATTCTCAATCTGTGGGTGACAGGGGACGGGTAAAAGATATGAGGTCGGGTTGGGAAGCGTCTTACACTAAGGCAGAAAAGTGAAAAAGGGAAAGGCCTCGCGTTATGCTCGAGGGGGCTAAATTTGTCGCCAGCCCGCTAGCGTGACATGTTCCTGTTCTCTGACACTGATGCATCCG	200
101012311	CCTGCAGAGTAGCATGTCATTGATTCTCAATCTTTCGACAAAGTGCGGCTTGCGTCCCCACGTAGTCCATACTACCCTAACACCGGGGACGACGCTCGGCCATTTTAGTCTGAACGTGATAGTAGTCGGGTCTGGGCTTGCCCAACTCACTTGTCAACTACCTAGACCCAAATCGTATATTGCTGACACTGATGCATCCG	200
101012313	CCTGCAGAGTAGCATGTCATTGATTCTCAATCGAGTGTCGTAAGGCCATCTCGTAATCCTAAGGTTCCAATTCTACACTGTACGTCTCTATCAACACTTCTTCGGTTCATAGATTCCGGCAAGCAGTTAGTCCTCGACCTCCATCGCTCAAAGACGTGGAAGGTCACTAAAAGGGATGAGGACTGACACTGATGCATCCG	200
101012314	CCTGCAGAGTAGCATGTCATTGATTCTCAATCGTTGAGTCTGGTAGGAGACCTCCCATACTTCAGCGGCCTCGTATTTGCTTCGAGATTTGTATGACAGGGTCTCCCTAGCACAGAACGAACGCTCATGGCAATGGAGGGCGAGTTCGGTTTACTCGGTAGGTCCATTTTTGCGCCTATCTGCTGACACTGATGCATCCG	200
101012315	CCTGCAGAGTAGCATGTCATTGATTCTCAATCGCCGACCGGGTGTGTGCTTCGGGGAGATTCGCCCTCAGCGTTATGATCAAAGACTACATCTGTATCTAACGGACACCACCCATTTTATACCGCATGTAGATCACAGAAACTTGCTGTTGTTATCCGGATAACATGTCCAGTGATGCCAAGCTGACACTGATGCATCCG	200
101012316	CCTGCAGAGTAGCATGTCATTGATTCTCAATCCCATATAAGGTGTTACCAACCCAGACGTAGAGTGGATGCTGAACTTATTATTGGGAGTGCCAAGCCGTTTGGCATGCTTGCCGATCTCAATCATAGAGTATCCCCACGGGGCCGTGTATACCGTTCCAATAGACCCATCTAGAAGCAACCCTGACACTGATGCATCCG	200
101012317	CCTGCAGAGTAGCATGTCATTGATTCTCAATCCTCGGTTTGGTACCGGCACATGGTAAATGGTAGTCGCAGATGATTTGTGTACAAAGGGGTATGAGACCGCGGCTCAATAGCGAACTGCCATACCCTACGAGTATGCCCCGGGGAGGACCACTGGCGTAGAGGCCAGATGTCGAACATTCACTGACACTGATGCATCCG	200
101012319	CCTGCAGAGTAGCATGTCATTGATTCTCAATCCGTTGATTTGCCGACATTTGGGGTTAGCTATTGCACAAGACTATAGCCGTAACGCACTCTCCGGATAGTATCACCGCCGGCCGTTCTGGAGCTTTATGAAGTCCAAGTATCGTATGATTGATTACACCGGCGGCCAGGGCTAAGAGCGTACTGACACTGATGCATCCG	200
101012321	CCTGCAGAGTAGCATGTCATTGATTCTCAATGAGCGATCCTGGCACCTAGCGCCTTGATGCGATGGTGGTACTGAAGTTATGAGGTCGTACTCTATACTATACGTAAAGACCAGTAGACCTCTGTGTACGCAAGATCCTAGTAGCAGATTGTGCTCCCCTTCTTGTAAAGGTGTCAAACCACCTGACACTGATGCATCCG	200
101012324	CCTGCAGAGTAGCATGTCATTGATTCTCAATGTAGACTTCATTTAGTGGGTTGAGACAATTTGGCCAGTCGGTTCAACAGAAGTTGTGCGTCGGTGCGTGGTTGTGTCTAAAAGTTGAATCTCACGCTTAGGCAGCGGCCAAGTATGGATGGTAAGTCCAAGGCCGCGGTGTTTGAGACATCCTGACACTGATGCATCCG	200
101012325	CCTGCAGAGTAGCATGTCATTGATTCTCAATGTCTAATGTTATGGGTATTTGGGTGGAATTTACTTCGTGGGCACCGACATTGCATGTGCTTTCCAACCGAGGGTCTCTGCAGCGGATCTCAACCTCGTCGCGGTTCATAACGGCTTATAGAACGAATTAGATCGCCGGAATTTCTACCAATCTGACACTGATGCATCCG	200
101012327	CCTGCAGAGTAGCATGTCATTGATTCTCAATGTTCTCCGAGGCAAATATGTTGCTTGGCGTTTCGTCCTGTACGGTCAGTAGTTGTTTAAGCTTGATGCACCTTTCATTTTAGGCATGAGTTTCACTAAAGCAATGAGAACCTCCTGCAAGGTTCGTCACACCGCCGCGACCAGCCAGCTAGCTGACACTGATGCATCCG	200
101012329	CCTGCAGAGTAGCATGTCATTGATTCTCAATGGAAGGCAAGGTCAGTCAAACTGTCACCCGTCGTGTGTGCCATGCGTCGTCGGACATCATTCCATAACTCAGGATCCTCCTGTGGTCAGCCGCGGGGCTTGCATCATGCCAAAGGTCCACCGCTTGATTTGAGCGCTCAAGTGGATGTTCGCTGACACTGATGCATCCG	200
101012330	CCTGCAGAGTAGCATGTCATTGATTCTCAATGGTCACAATGATTTCGGTAGAGCCCGCTCGTAGTTCAGTCTTAGGTGCTGCTGGCAAGTTCACAGGGCGTCATGGGTTAGTTAGCTATAGCATTTTGTGGGGTTTACCCTAGATCAGTGGAGCGACCGGAGGCCCCGCATTCAGACTTACACTGACACTGATGCATCCG	200
101012332	CCTGCAGAGTAGCATGTCATTGATTCTCAATGCCCATGGATCCCTGCGTGAGAGGCTTCGCTGGAGCAATGTCTCTCCTGCGTTGCAGTATGCTGTTCCTATACGTGAGGGAAAACTTGACTGCACAGCCAGATAAGTTGCCGAGTACAAGGTCCATAAACGCGCTTCCATCAAGGCGTAATCTGACACTGATGCATCCG	200
101012333	CCTGCAGAGTAGCATGTCATTGATTCTCAATGCTCGATCGGACGGGGAGTTGTTTTCTCCGGTATGCATCACCCAACCTCGGACGCGAACGGTGTTATTCTATAATAGCGCGATCGAAAAGTTGAGAGACGGGAATTGGCATTGTTAATGAACGTCCGTCAGTTGCAACTCTAACCATCGAGCTGACACTGATGCATCCG	200
101012335	CCTGCAGAGTAGCATGTCATTGATTCTCAATGCGAGGGCAGGACAACGACGAGATAGTGGGACAGAGTTCGAGAACAAAGTTACGGTCAAAGCTATGCCATGATTCTCTCTTCGCGCCGTCTTCCCAGCCCGCACGAGGCGTCCTATTCTCTTAAGAAGCTGTGAATTCACCTTCGACCGACCTGACACTGATGCATCCG	200
101012336	CCTGCAGAGTAGCATGTCATTGATTCTCAATTATTCCCGGGTCTACGGAGTTTCATGTACTTTCCAGGATCAAGAACGCGATAGGGGAAAAGAAACTGCCTGAACCGGTCCAGCGCAGCGACCTACCAGGAGGCGCAGATAAGCCAATAACCGCAGCACTGAAGGCTAAACAAACTAATCTCCTGACACTGATGCATCCG	200
101012337	CCTGCAGAGTAGCATGTCATTGATTCTCAATTAGAGCTGACTCGGTTGTCGACACGAAACTGTCGACTAAAGTCGTTTCCCCCGCGCGCGTGGTGTAACCCTTACTTCCCCCTGTGCGCCTACATGACCGCTTACGACCTTACTAAAGGAGTAATGCAGTCCTCCGGCCATAGGCTTGCCTTCTGACACTGATGCATCCG	200
101012341	CCTGCAGAGTAGCATGTCATTGATTCTCAATTTCCCCAATAAAAGGACTCCAATCCCCGGCGTTGTTGTCGGCCTTGCAACGGTAAGCTTGCAGTAAGACTAACTCAACTACTCCGCAAACTCAAGACGCGGTTGGTGATGCTTCGGACGCGCGGTATGACACACTAAAAGTGAGTTCTGTACTGACACTGATGCATCCG	200
101012342	CCTGCAGAGTAGCATGTCATTGATTCTCAATTTGTAACGGGGCTCAGTTCGCTCTAAATTGAGATGAGATTCATTTTAAGATGTGTCTACTCTGAGTCGGCTAACGACTTGCCACTCACGAGGTAGGACAGAAGACGGCATAACAAACCGCACACGACCTGTATGGCACTGGTTTACCTACGCTGACACTGATGCATCCG	200
101012343	CCTGCAGAGTAGCATGTCATTGATTCTCAATTTTCGTACTAAGTGCTGTTGCGGGCCTTAGTATTAATTCAAGCATTAGATAGGGAATCCAGGTTGAGAGGTATTTCCCACTAGATTGACCGGCGAGCCGGCGCACTGTCATTACGGCCGCAGAGGATGCGACCTGGAATGTGGCGATAATTCTGACACTGATGCATCCG	200
101012344	CCTGCAGAGTAGCATGTCATTGATTCTCAATTGGTGCAGTAACTTAAGCCACAGTGGTGTACCCTATAGAATCCCTTAGCCATCTGTGAGCGTAAAGTGACGGGTAAGCCCGTCGATGCTAGGCTAACTCGACGACTTCTAACCTAGTCGCAGCATTACGAGGTTAACAAGCTAAAAGGGTTCTGACACTGATGCATCCG	200
101012345	CCTGCAGAGTAGCATGTCATTGATTCTCAATTGATTTGTTTAGTCAAACCTCGGTACCCACCGTGTCTTGCGGAGACTTTCATACGTAGCCTACAAGAGGTCGCCTCATTACGGGTCGTATGCGAAGCTCGAGGAGTGGCCTATCGTTCCAATCTTATCATTGATCTCGTATCTATTACAACCTGACACTGATGCATCCG	200
101012346	CCTGCAGAGTAGCATGTCATTGATTCTCAATTGTCTGTCGGTTGAAAGCGGTCGCCCGGCGGAGATACTATCGGATTTGAGCTTATCTGATACGGGGCGACCCATTACGTCTCCCATAATAGAGAATCCCCTTCTGTCAGGTAATGATCGATGGGAGCAGCGTTTAGCAGACCTACCGCTTACTGACACTGATGCATCCG	200
101012347	CCTGCAGAGTAGCATGTCATTGATTCTCAATTGCGTATTCTGACGCGGCACGATACCGAGTCCGGCCTGTACGCCATAATTGGTCAACCATTTTTAACTACCTAGAGGCATAGGCAGTCCTTCTTTTCCATAGATAAGAACAACCCGACACGACAAGGCAAACGGGAGTTCTCTACCTTGGACTGACACTGATGCATCCG	200
101012349	CCTGCAGAGTAGCATGTCATTGATTCTCAATTCTTCTCACACTAATGATGTGGTCTTGGTCACCCGTTATAGTGATCCGTGCAAGTATATAGGGAAAGCCAGCGCCGCTACTTGATGTGGCCTAAATCCTTATCGCGACGCATAATAGCAAACGCCCTTGCTATTTGCAGATGGAGGGTTGCCTGACACTGATGCATCCG	200
101012350	CCTGCAGAGTAGCATGTCATTGATTCTCAATTCAGTATGTATATGTTTCCTAACGCTGAGAAAGCAGTAGACACAGGTCTGGGTTAGCGTTATTAATCTAAACAGCGCTGCCTACGCGTCGCAAGGGTCCCAGGACCCCCACTGGGTCACGAGATTTCTCTTCCTAATCGCGACAGCGAGCCCTGACACTGATGCATCCG	200
101012351	CCTGCAGAGTAGCATGTCATTGATTCTCAATTCGAGATTTGAGCTTTAAGGCCTACTAGGAACCTGCTTCGGTGGTAAGAGGGTGGACCCGCTCGGTCTTCAGTACTTAGAGCGTATACGCGAAAACGTACACCAATAGCGTACTCGGCTCAGGGGCGATTACTAGATGGATACACACGAGTCTGACACTGATGCATCCG	200
101012352	CCTGCAGAGTAGCATGTCATTGATTCTCAAGGATCACATCTTTAACCGTTTTGCGCTCCGGGTTGTCCCGCATCTATCCTTCTGTAGTGGATTAAACTCGGAGTATGTCTCACTGTCCCTTTGCGATCTCGTCGCACGACAAAAGGCATTATAAGTCCCGCGGATTTATGATGACTTAGCCACTGACACTGATGCATCCG	200
101012355	CCTGCAGAGTAGCATGTCATTGATTCTCAAGGAAAGGAGATCGACATTAAGCTCCGTCTGCGACACTTTGAGGTTCCAGACGGCTTCAAGACCAGCGAAGGCAGTCACCGATCGTGGGACTCCGCCGGACCCAGCGCGGGGCTTCCGTACCAGATCCTGTAGTCTCGACTTCCCCACTTAGCCTGACACTGATGCATCCG	200
101012357	CCTGCAGAGTAGCATGTCATTGATTCTCAAGGTCACCGCAACGTGGTGTTGGCCAGCTACGATAACAGTCGGTCGCGATTAGACGGACTAGGCCGCCTTCAACTCACGGTTTCACTAAGATGAACTTCTAAGTGCAGAACGATATGCGCTGTGGCTCCAGGGTACGCCGAGTAGCATGAAGCCTGACACTGATGCATCCG	200
101012359	CCTGCAGAGTAGCATGTCATTGATTCTCAAGGTTGACGTTAGGGCACGCACCTACTTTCATTTAACTTACACAGCCACGATGTCTTCGACGCTTTCTGGACCTCATCCATTATCCAGAGCAGAACGGACCCCACCCAGTGACCCTTCGCTTCCGTAAGGGCAGCTAATGCATGTAAGGGACGCTGACACTGATGCATCCG	200
101012360	CCTGCAGAGTAGCATGTCATTGATTCTCAAGGGGAGAAAGTGACTGGTAGCGAGTATACCCATCAGGAAGGACCTAGGGACGACGATACTACTACACCGAGTGACGCCCCGCTCAATTTACGGTATATGACGAATTGGCGCATGGGCTCGGGCCACCCATACTACGCTCACGCACACTACCCCTGACACTGATGCATCCG	200
101012362	CCTGCAGAGTAGCATGTCATTGATTCTCAAGGGTGTCTGCTCTATAACAATCCTAAGCCTTGCGATAAGGTAGTACACGCGTGGAGCATGCTTGTGCCCTGGGACATTGCTAAATCGGCAACGCGCTCTGTGCTATGGGTGAAATAATAAACCTTGCGTTTAGCTACCCGCTTTCTACTCCGCTGACACTGATGCATCCG	200
101012364	CCTGCAGAGTAGCATGTCATTGATTCTCAAGGCCGCCAGGTACTAGAAGAATCCCTGACTACCATTAACCCAACACCGGGCATACGTTTGTTTCGCAGGTACGGATACAGCCTAGATCTTTACTGCATACGCCGCCAGGTTAGCCGTATTGGTTGCTTCCAATCTTCTATGCAAATCGATCACTGACACTGATGCATCCG	200
101012366	CCTGCAGAGTAGCATGTCATTGATTCTCAAGGCAAGTTTCCCGCCCGTTGGCGAAGACAATACCTATAGTCCGCTTGGCAATAGGAGGGCTGATATTTCTTAAACACGTTGCTGAGACGGGTAACCTAGACGCTGCATCGATCGAAACGATGTTCCTTGTCGTTGCAGATCCCGGGCGTACCCTGACACTGATGCATCCG	200
101012367	CCTGCAGAGTAGCATGTCATTGATTCTCAAGGCGCAAACGAGCGACACGGCGAATCGTTCCACCACGCTCTATTTGTAAGTCGTCATGGCGCCTCTGGAACTGTCTAAAATAGTAATCACAGGAAATCTTACCGCAGGTCGGTTGGCGGAACATTGGGCGACTGACTGCCAAATCGGGTCTGCTGACACTGATGCATCCG	200
101012369	CCTGCAGAGTAGCATGTCATTGATTCTCAAGAAGACTTTCAGACGTGTGAGGTCCACAGCCATAGTTAACTCAACCTGTCCATGTCATCCATTTTACATGACTAAGCTCATCTGAGTCAGGGTATACCCCCACCAAGGACACGAACAGCAGACGTAATCGCTAGATTAGGGTACGCCAGACGCTGACACTGATGCATCCG	200
101012370	CCTGCAGAGTAGCATGTCATTGATTCTCAAGAACATCTCGGTCGCGCGAGCATCCTCCCGTGTACGTAGAGTACGCCATACGCGAAGTCGTTCTGACTGCCCCTAAAGAAACTGCCTTCCCTGCTCGCTGATTTTCCGTGTAGGGGTTCATTGATCATATACAACGAGGCAACTGCGCTCACCTGACACTGATGCATCCG	200
101012371	CCTGCAGAGTAGCATGTCATTGATTCTCAAGAAATTACAGGTACTCGAATGGGAAGTTTTTACGTCTTCGTTGGCTGACCTGTTAGCCTCGGCATCATACGCTCGTCCTTGTGAAGGGTGACAGGTGTATAACTGTAGTAACGTGGGGTGAGCCTACCATCTCCTAGTGTCCCGACGGCGGTCTGACACTGATGCATCCG	200
101012372	CCTGCAGAGTAGCATGTCATTGATTCTCAAGATAACTGAATCGTTTTTCGAATGAAGACAATGCCCGCGGCTTATACCACGTTCCTCAAACTATATGATACCCCTCTTTGATCTTGGCGGTTCGTTAGGCACCTTATTCTGCCCTTCTTTCCCCTAAAAAGGGTGCCGGTGTCCACATGCGACTGACACTGATGCATCCG	200
101012374	CCTGCAGAGTAGCATGTCATTGATTCTCAAGATGGCCAGCTCTTCAAGATGTCCAGGAGCCCGATGAAGGCGAACCTAACCTACTAGGTACTGAAAGACTAGGCCAGCTGTCTATTAAAAATCCCACGTTAACAATAACCGAGGTAGCATGCGGCGCGATCGGATAATTGACTTGCTCGTAACTGACACTGATGCATCCG	200
101012375	CCTGCAGAGTAGCATGTCATTGATTCTCAAGATTAGGCTAGGCACCCCGGCGAATGCCTTGCACTATTTTAACATCTTTAGGCAACCCAAGGACGTCGGTATTCTGCAAGCCTCACAGTGGCTGCAAGAAAGTAACCGTACTAACAATGTAGACACAAGCTATTGGCAGCATTCGACGGCCCCTGACACTGATGCATCCG	200
101012376	CCTGCAGAGTAGCATGTCATTGATTCTCAAGAGGCCTAAATCTTCAGGATTCCATATCTGAATGGTCCTTTCTTATGCATTCCAACGCACAGGTCTGCCCGGTGCGATTCCTCCAACATATTGAATTTGACTTTGCCCGGGACCCCTGCCGAGGCTATTTGCGTGTTGCCGCTTCACTTAGACTGACACTGATGCATCCG	200
101012377	CCTGCAGAGTAGCATGTCATTGATTCTCAAGAGAGCTATGCATGTCCAAACACCGCCCGTCCCAATCGACCAATAATGTGGCTGCCGCTTATAGAAGAAGTTCCATCCGGAAAGCTAACGCGGCGGACGTTGACCCATTTGTACTACCGGGCTCGCGCGATTAAACCAGCTCCTATCAGTGGCTGACACTGATGCATCCG	200
101012378	CCTGCAGAGTAGCATGTCATTGATTCTCAAGAGTCCGACTCTTCGAGTCGTTCTTGGTAGAGAGCAGAACATATTGCCATACTGTTAATCGAACCGCGCGTCGAAATGCCTAGAAATCCTACGACTTTGGCCGGTAGTAATACTAGTTCTTAGGTTCCCATCCTCCGCCCGTTAAAAATGCGCTGACACTGATGCATCCG	200
101012379	CCTGCAGAGTAGCATGTCATTGATTCTCAAGAGCCTCCAGTTAACGACCGTGAGGGTGGCGCGAATACGGAAGCGGGAATCCTCGTGTAATCCAGATACTTTAGCGGCAACAGCTGTAATCGGTCTAGCGGACGCTTTGCCGTGCGCCCTTTCAGAGATAATCAAGTAACTGTGGCAGCTGTCTGACACTGATGCATCCG	200
101012382	CCTGCAGAGTAGCATGTCATTGATTCTCAAGACACCGCGTAAGACGCTAAAAGACTTCATTTTTCTATTCAATACTGCCTACCATGGCCCATCTCGCCTTCCCCATAACAATCCGTCAGAGATCGCATTTTACCCTCGGACTGAGTGACCACGTAAATCCTCCTCATTTGTAACAGGTTGGACTGACACTGATGCATCCG	200
101012383	CCTGCAGAGTAGCATGTCATTGATTCTCAAGACGCGGGTTTAGAAGCTAGGTCCAAAGTTCGCGTGAGCTTACATCTGTGTTCGTCCGGCATTCAACGGCAACACTCGAATTGTCAGGAGACATCCATCCAACCTGGGTAGTATTTTCTACCGTATGGACGGTGCGAGCAAAGCCGGAAAATCTGACACTGATGCATCCG	200
101012384	CCTGCAGAGTAGCATGTCATTGATTCTCAAGTATTGGGGCAACTCGAGCAGAGAGTACATAGTATGGTACATCTTCGCTTCCTAGACCCACAATTGCCATCATCGTGGTTATCGTTAGCTTCCGGTCACATCCTGTGGTCGAGGCTACTTGGTATGTTCACTGCGGGACGTTCCTGTAACCTCTGACACTGATGCATCCG	200
101012385	CCTGCAGAGTAGCATGTCATTGATTCTCAAGTAGCGAGAGGGCGGGGCTAAGGCGTAGACATTTCTCTACGACGGTAAATGTCGGGCTAGACACGTCCGAAAGCAAGAGGAAGCTGGACACTTCCAGTGTACGTACGGGGCTCCCCGGAGCCGGTTCTTTGATCCATTCAAAAGAGATTGAACTGACACTGATGCATCCG	200
101012387	CCTGCAGAGTAGCATGTCATTGATTCTCAAGTAATTATAGTAACGCCGGGGGATTGCCCGTCTGTATCGATGCGTGCAGGCCCTGCCCCCTGTGTGGGTTCATGAACAAAGTCCACCTGAATGGACTACTGCCCCGCACATGGGGCCCTATATGAACTTTCGAAGGTCTGGTAGTGCTCCCGCTGACACTGATGCATCCG	200
101012388	CCTGCAGAGTAGCATGTCATTGATTCTCAAGTTAATGTTATCGTTCGATTTGGAAGAAACTCGCACGGCCCAAGTCGCCTGACCGTCCATCTAGTTGATAGGGACTGCTAAATCAGCTACGTTTCCGGAGACGAGTTATCTGTCGTGCACAGATCATAATCCATTATATCACTCCATACCGTCTGACACTGATGCATCCG	200
101012389	CCTGCAGAGTAGCATGTCATTGATTCTCAAGTTCAGGCGATTACGTGGCTTGCTAGTGAGAACGGTCTGTCCGTTATCACACTCGGCACTTTGCAAACATGGTTATCGGACTAACGGTCGAATTCCAGTCGCAGCATTCTATAGGTTTTCTTCTGAGCTTGACCACCTCGAGTCATTCGTGACTGACACTGATGCATCCG	200
101012390	CCTGCAGAGTAGCATGTCATTGATTCTCAAGTTGGGCGGCAACAGGTCTAATTAAGTTGCCCAACAATACACTTCTGGCGGTAGTTCACCCACCGTGGATAAGCATTGACAGATCGGACTTGACTGGCTAAAGCCGTACTGGTCTATTGCTAAGCCCCCAGCTCTGTAAAACTTGGCGATCGCTGACACTGATGCATCCG	200
101012394	CCTGCAGAGTAGCATGTCATTGATTCTCAAGTGTAGGAGCTGTGTATTACAATATTCAGTGCAAGCACCTACGTCGTAGAGCTTCTTGGATGCACATCCCGGCCGGGAAATTACGCGATCTCGCGATGGTTTTGCCCTTTGTATCTCGCTTTACATCCAACCCTACTCGCTTACCCCTAACGCTGACACTGATGCATCCG	200
101012395	CCTGCAGAGTAGCATGTCATTGATTCTCAAGTGCACTTCTACATTAAGCTACTCGCGGGCTAGGTTCCTGTTGATCCAGCTTGTGGTGCGCAACCCCCTCCCGGTTGCCCAGAAGGCGGATTCAATATCTTAAAAGTTCTGTTGCTAATGGTCGCTTCTAGCGTCTACTACGCTTACAACGGCTGACACTGATGCATCCG	200
101012396	CCTGCAGAGTAGCATGTCATTGATTCTCAAGTCCGGCATTACCTAGCGGGGTCACAGTAAGCTTTACCGCAACAGACAATGTACGGTTACCCTTCAGGCGTAGTCACCCCACCGTTCCATAGACAACGCCCCCAAACGCAAGCGCTGCCAATCCGCAATAGTCGGTCGGGCTGGTACGAGGGCTGACACTGATGCATCCG	200
101012397	CCTGCAGAGTAGCATGTCATTGATTCTCAAGTCTCTTTGTTAGATGGAGTAACCGCTAAGGCCGAAGATGTTGATGTGACCATTTCTTGGTCTTAACCCTGCGGCTGCCGACGCCGGCAAGGGAAGAGAGAGACAAGTTTTTCCTTGCAACTGTAAGACCCATCTCGCTGTCGATTAACACGCTGACACTGATGCATCCG	200
101012398	CCTGCAGAGTAGCATGTCATTGATTCTCAAGTCAACCGAAACCCGGCGCTTAAGATGGCAGCCTCTCAAACAGACTTCCGCCCTCGCGTTAGCACCCTCGGCAGCTATCGCGATGTCTTACGAAGAGTCCCGCAATGATTATCCCTGTGATAGATATCTTGAGTACGGTGCCTCGTCTGTGTCTGACACTGATGCATCCG	200
101012399	CCTGCAGAGTAGCATGTCATTGATTCTCAAGTCGTGACACCATGTCGTAGGTAGTAGTGAATCCCCCGAGAGTCACATGACCTACGTGGGTCATGCGCGCGGAAGGCGGCTTGTTTACGTAGCCTCATCGATGTGGCCGGGATTGAGGCGGAAATTAAAATTCGCAGGTCACGCGGGCGTACCTGACACTGATGCATCCG	200
101012400	CCTGCAGAGTAGCATGTCATTGATTCTCAAGCATTCAGAGATTAATGCCGTCCATGACATCGCGCCGTTGATATGAAGCCCCTCCCTCATATATGCCTACTTCAAGTTATGGTCCACCTTTAACGCAGTCTGCAGATCTCCCGTCCAGACTATATTGATCCCCTCGACAGGATCTGTTCACTCTGACACTGATGCATCCG	200
101012401	CCTGCAGAGTAGCATGTCATTGATTCTCAAGCAGCGGGAGTTTTGGGCGACATCCCATAGCGATAGCATAGTTGACCTATGCCGCCGCTTCAAAGGCTGCGCTGTGGTTACTTCTCGCCAAAGCCCGGTCACTTCGTTCCCCCTACATTAGATGGGGACAACATCGTGAAGAATCTTGTGGCCTGACACTGATGCATCCG	200
101012402	CCTGCAGAGTAGCATGTCATTGATTCTCAAGCACGCCTGGAACGTCTTTGGCCATATTCCCCACCGTACATGAGTGTCATTAGGTGGCACCTGACGGCGATCGGGCTGCAACCTCTTCCCTTCCCAAAATACGAAAAATCCATGCCCTTGTTGATTGAATTTGGTTTGTTGAGCTGCCACACCTGACACTGATGCATCCG	200
101012405	CCTGCAGAGTAGCATGTCATTGATTCTCAAGCTCCATTGCCGTTGCAGCGCGCCTTATTTATACCGTGGAGGGGTTCAAGACCGGGCTGTACCAGCCATGTGTATAGAAATATTTTTACAGAAAAAGATTCCGGGAATGCATGCACGTGTTAAGGGCCCCCTGGGCACATAGAGCACACCGGCTGACACTGATGCATCCG	200
101012406	CCTGCAGAGTAGCATGTCATTGATTCTCAAGCTGAGCTCAGTCAGTACGGTGTCCGGTCAAGTGAAGTTAATGCTAACGACTTTGTGCAATACTCAGGAAGGCGGCTTAAAGAGGGGACAAGCTATGCATGACTTGTTGTTCGACGTGGTCACTATTGGGATACTGTTATACATCAGGCGGACTGACACTGATGCATCCG	200
101012407	CCTGCAGAGTAGCATGTCATTGATTCTCAAGCTTATTCTTGTAACAACAGGGACCCTCATAACTTTAACTGGTTGAAAAACCTAGATGGGAGCCTGAGTGAAGGACGGGCCGTAGCCGGGAATAGCGCACCCACTAGGGTGAGAGAGTTTTTCACAGCTGCGGCTTCTGTGATATATTGCTTCTGACACTGATGCATCCG	200
101012409	CCTGCAGAGTAGCATGTCATTGATTCTCAAGCGACAGACTGAACAGCGCGCCGCGGGTCGCCCATAGGAGTTAAAACTTTCACTCGACATAGCGAACTGGGTGCTAAGGATAAGATCCTTACAGGAATTAGCGTTCGCCATTACGCCTGCGCAAACTATACAGTGTGGAGGGTTCCTATTGACTGACACTGATGCATCCG	200
101012410	CCTGCAGAGTAGCATGTCATTGATTCTCAAGCGTAAGAAATTAGGTTCCCGTAACTAACTTACATCCTCTTGGGGTCATTGTGAGGCTACTGGAGTAGGTGTGCCTGTACCTCTTGCTTAGATGGACTAGGGCGTTGCGGCGCCCGTGCCGATCCTCCACCGACGTCTGGTAGCGGCGCGGCCTGACACTGATGCATCCG	200
101012413	CCTGCAGAGTAGCATGTCATTGATTCTCAAGCCTGTCGGCCTGTCAAAGAGGAAATCATAACTTAACCTCAGTTGATCATGGCTGTAGTACACCTACTGGTTCGGACTAAACGAAACACCCTATAAGTGAGGGGACGTTTGTTCTCAATACCAAGAGGGGACATCTTGTGGCGCGGGCGAGACTGACACTGATGCATCCG	200
101012414	CCTGCAGAGTAGCATGTCATTGATTCTCAAGCCAGTTCTTGTGGCAACCATTCGGTTGCATCCGAGGAGGCAGACGGTATCATGCCGAAGCCCAGTCGAACCGGTCGGGGTATTAACGACTTGCAATATTCATGGCATGGCGCCTGTTTTCGAGCGCATACTACAGTCGTATCCAGTAGTCCCTGACACTGATGCATCCG	200
101012415	CCTGCAGAGTAGCATGTCATTGATTCTCAAGCCGTAAGATGCTTTTTGGTCCCCAGAGAGCTAGGTAACGGGGGTACCCCTAACACTGGCCATCAGGCTGCCCGAGGATTGGTTGAGCGGCGCTCATACTATTTTAACCCCTTCTGCGTAGAGCATGCGCCGGTCATTTATAACTTTCCATCCTGACACTGATGCATCCG	200
101012417	CCTGCAGAGTAGCATGTCATTGATTCTCAACCAGCGGCCAATCTCCTCACAGAAGTCCTCCGTGCCGCATGCGCCTACCAGACTTTGGGATTGCGGACTGCGTTGCGAACCGTCGAATGAACCTAGACGCCAAAAAGTCGGGCGGACTTCAATATCGAGGTGTCTACGGATCCTCGATCATTCTGACACTGATGCATCCG	200
101012419	CCTGCAGAGTAGCATGTCATTGATTCTCAACCAAACCATCGTATGAGTTCTGTCTGGCGGAGCTCGATGAAAGCCCGCCTAATGGGATTAGTCTTTGCCGAACCCACTCACTTCAGGCCCGCTAATTGTTGCGGGAGTCGGGCCATTAACCTCTGCACCGGGGTACGTCCGTAACTGAAGGACTGACACTGATGCATCCG	200
101012421	CCTGCAGAGTAGCATGTCATTGATTCTCAACCTCATCCGATGAAGTCCTTGGGCGCCTGAGTCAATACATTGTTGCCGGGGCGGGGCAAGTGCTGTTGATGCAAGCGCTACTCCGTGTTGCCTTAAGGTGTTGTAATAGTACCTCCTCCATGGTGAGTATCTGACTCTAAATACGTGTGTTCCTGACACTGATGCATCCG	200
101012422	CCTGCAGAGTAGCATGTCATTGATTCTCAACCTGCCCCATCTTCTTCCGGGTATGTAGTCCATATTTGGACAGGGCACCAAGTGATGGACGTTTCGTAAACTCCAGTACTAGTCCTACAACCCCCTCCTGGACAACAGATTCCACATTGCCATTCTACACCTCCCTGCCCATCTCGGCGCGCCTGACACTGATGCATCCG	200
101012423	CCTGCAGAGTAGCATGTCATTGATTCTCAACCTTGGCTCATTGCTATACCAGGAACGCATGATGGGTCTGCTTCGAATACAAATGTCCGTGACTACCCTCAAAATTGCCGGTACAGTCAGTTACTTATCGCCTAGAGAGTCAGGGGCTCGGGGATCGACATCAACATGGTGGCCGATTGCTTCTGACACTGATGCATCCG	200
101012424	CCTGCAGAGTAGCATGTCATTGATTCTCAACCGGAGAGAATCACCGGGAATCCGAATCCACACGCCAGGATCATCAGAGCAGTGAAATTATGCTAGAATGTTCGGGCCCTAAAAATATGCAAAGCTGCCGGCAGGTTGTTTTGTCGCCATGATACGGGACACACCTTCAAAAATCATCTCGACTGACACTGATGCATCCG	200
101012425	CCTGCAGAGTAGCATGTCATTGATTCTCAACCGAATCGGTGTCTTTGATGGGTCTTTTCGATTATGGGTCCGGGCCGCGCCCAGGAGATAGGAGTGGGCATACTGTAGCTCATCACAGAGGAGTTCCAGAGTGGATTGAGATAAAATCTCCTTTCTGCTAAGCGACCTCGACACGTAGAGAGCTGACACTGATGCATCCG	200
101012426	CCTGCAGAGTAGCATGTCATTGATTCTCAACCGTAAGCGTATACCGAACATCTTTTAGGCTTGAATAGCGAACACATGGTCGGTGATACGATAGCGCGTGAGTTCCGCAAGTGGTCTCCCCTATGGTATAATGACGCCCCAAATGTATTTCGCAATATCAAAATCCGAGGGGTATCCAGGAGCTGACACTGATGCATCCG	200
101012431	CCTGCAGAGTAGCATGTCATTGATTCTCAACCCGCCGCTAGGTCGTGGTTACCCAAGCCTGATTCTGGATACTAGCTGTGGCTGCTCAGTGGGAAGTGTGGGATCAGTACCGCCCCTTCAAGTGTGTATCCACTGCGGGGTGTATCGACGGATGTGAGAAACAAGAGCACGTCGCGATAGTACTGACACTGATGCATCCG	200
101012432	CCTGCAGAGTAGCATGTCATTGATTCTCAACTATCATGAAGTTCCCGGTACACGTCCTAAGGCGCATCATTGCCGTTACATACCGAACAGCGGGCCGCCCTTGGCTCGGACTGGATCTACGTTGCTGACGCAGCTGAGGCACGTGTTAGAAGCTTTGGGACTAGCGATCGCATAGTACTCGTCTGACACTGATGCATCCG	200
101012434	CCTGCAGAGTAGCATGTCATTGATTCTCAACTACGAGGTGACCAACATTTTTGGACGGCCGACGTAGCACTTGACCCGTAACTGGGACGTAAACACGGTGGTACACGGAACTTTAGGAGTACAGTGTGGCTATGGAGTTATTTCCTTTGGGTTTCAAATAAAAGCATGAGTGTATCGTGATCCTGACACTGATGCATCCG	200
101012436	CCTGCAGAGTAGCATGTCATTGATTCTCAACTTACACCCAGTAAGCCCGGCTAAGAAGCGCTGAATGCGGGCTTACATGATAAAGATGTCACCGGCCAAGGGATTCTTAAGGTTCACGACCGCTATGTGCCATGTCCTCGACTAGGTCCTGTATGTTGCTCCTTGCAAAAGCGGACATCCGCCTGACACTGATGCATCCG	200
101012439	CCTGCAGAGTAGCATGTCATTGATTCTCAACTTTCGAATGACGAGTCAGTCAATTTCATCGGTCCACCAGAGGAAAATATCGGACTCGTAAAATTTTTGGCGATGACTGGCGTGTGCCCTTATCTGCATTAGGGGCGAGCCGGTCCTCGATGCCTTTTAAATTTTACATACGCACACTGTTTCTGACACTGATGCATCCG	200
101012440	CCTGCAGAGTAGCATGTCATTGATTCTCAACTGGTTACATGGCCGTCAAGTTAGGACCGGTAGTTTTGATCCGGCTACCCCTACTCATAGTCGGCACCGCCGCATGTTCAGCTCTCTTTAATCACGCTCAATTATATTTAATTCGACCTTTTGTGCTGGGGTATCAACCGTTTCACTAGTGGCTGACACTGATGCATCCG	200
101012441	CCTGCAGAGTAGCATGTCATTGATTCTCAACTGAACCTTGGCGATCACGAGGGCCCCCACTTTGTAACGTGAAATCACAATCACCTAGGGTCAAACTGTGCTCCGGCCCGGTCTAGGGTATGTGGAGTTTTATTGGCGGTCGTGACATAACTCCTCCTCAAGCTTCCCTCCCGTAGCGTCGACTGACACTGATGCATCCG	200
101012442	CCTGCAGAGTAGCATGTCATTGATTCTCAACTGTGCACGTTGCGCAGGCCCGTGGTCGTATACCACTTGAAGGAGCCTTTGACGGTGTCCTTAAACGGCGAGCAGCAATAGCAAGGCGGTAATACGAGTCGTCAGATAATCCCGGCGATTGTTGAAGAAGGTTGATCGTCTGACGTAGGTGCCTGACACTGATGCATCCG	200
101012443	CCTGCAGAGTAGCATGTCATTGATTCTCAACTGCGGTCCACATCGCGCAATGGAATCGGATTGCCCCGATCGTCTCAGTTGGGGATTTCAAGTGCGTCATAGCTGCAATTATAACTTTTCCATCCAAGAGCATCTTTTGACACAAGCTGCACAGGAAGTAGCGATCCCAGGTTTCATCTGCCCTGACACTGATGCATCCG	200
101012444	CCTGCAGAGTAGCATGTCATTGATTCTCAACTCCCCGGGAAATTCGGCTGCTCCGTACAACCCAAGGAAGCTCGATTGCGACGGACTTGGCCTGAGCTGACAATAATAGGAGACGTCTCCGTGTTGAAACTATACAGGTAGACCGGTACTCGTCAAGATTAGTGAACGTATAACAAGAATGCCTGACACTGATGCATCCG	200
101012445	CCTGCAGAGTAGCATGTCATTGATTCTCAACTCTTACGGCCTAGGAAGCTTCAGGATGACAATTCTTCAAGGCCACTCTCGTATATGTGTGATGCTTTAGATCTTATAGCCAAGCGCAACGTGTGGAACTCACAGAGTTCTCCAGAGCACCTTGCACCCGTAACATACAGGTTTTGTCGCAACTGACACTGATGCATCCG	200
101012446	CCTGCAGAGTAGCATGTCATTGATTCTCAACTCATATCTCGAAATACAACCCTTAGGGCGTATCTACGCAGAAAACTATAGGAAAGTCACCTCCATTGCTTGTCCACCTCGGGCAGCGGTATAGCTTGTTGTTTCAGATACAGGAACTCATGCCAGTCCCAAGCTACGCCAGACTCGATACGCTGACACTGATGCATCCG	200
101012447	CCTGCAGAGTAGCATGTCATTGATTCTCAACTCGGAATCCTATATATAACCCATGCCTAACAATTCTTTCGAAGACACTCCTCATAGTATAGACTCCAAGTGCCAGGCACCCCTAGGGTCGAGCTCTCAGAAAAAGATAAACGTGCAATCTTTTCATTGGGTCCTTCGCCTGCTGGGTAGGTCTGACACTGATGCATCCG	200
101012448	CCTGCAGAGTAGCATGTCATTGATTCTCAACAATCTCTAGAAGGTCGTTACAGACCCGATCGCATTTAAGTTCGCTGCTCAAACCTGCCAGTCGAGATGCCTGCGAGGGAAGCCACCATGCAGCGTTCACGCCTATGCGATCTATTAAAATTGGATTGTTTAATCATAGGGGGTAACCGCACCTGACACTGATGCATCCG	200
101012451	CCTGCAGAGTAGCATGTCATTGATTCTCAACAAACGTTCAAGGGGTAGCACCGCTCGGCCTGATAGCTTATAAGTAAAACTCTTTTGACCTGAACGTGGCTAGGCAGTGTTTGGCCGGGTCATAATGCAAGACGAACATGAATTATCGACCCAAGCGGCAGCTGTTGTGCTGGTCGTTTATTCTGACACTGATGCATCCG	200
101012453	CCTGCAGAGTAGCATGTCATTGATTCTCAACATCCTCTGTTTCTTTGTGCAGGTCCCCGCGATTCTTGAGGGCTCCCATGCCGCACAGACTGAAGCATTGCGCGCGAATCATATCCTAACATTACCGATCCGGAGGTATGGGAATGTGGTTACAGCGTTCCCGGGCTGTCGCAACTAATCCTCTGACACTGATGCATCCG	200
101012455	CCTGCAGAGTAGCATGTCATTGATTCTCAACATTTCGCGTCCCGGTTGATTGCCGTATCCCGCGGAGAGGTAACACTGTTCTTACGGCACCGAGTAGCGTGCGCCTGGCGGGGCTGGTGGCGCGCTGTTATTAAAGTAAGGCTCATTCACATTTCCGAGTAGTATTATCAGGAGCCACACGCCTGACACTGATGCATCCG	200
101012456	CCTGCAGAGTAGCATGTCATTGATTCTCAACAGGCTTCTCCTCGCGTAACTTGTCCCGCACGATCTTCACACACCTAGCATCGAAGTAGTGCGGTTCTTCCTCTGAAAACCTTTCACTTCGGCCGCTATAGATCAATGACTACGCGCGTTAACAGCCACATCACCTCTCGATCATCAAGCCCCTGACACTGATGCATCCG	200
101012457	CCTGCAGAGTAGCATGTCATTGATTCTCAACAGAGAGGGGCGGCGCGCATAGAATTTTGGTCACGCACGAACACAGGATCCCCTTCGCATACAGAAGACGGGGATTAAAAGTGGGGGTTTCCCTCATTGAACCGGGTCGTCTGCACGTTGCACAGATAGGTATTCAGATCTAGAAACGGCGACTGACACTGATGCATCCG	200
101012460	CCTGCAGAGTAGCATGTCATTGATTCTCAACACCTGACTTACTCAGCGGCGCTAGCGCATGTCGCGGATGAGTAATAAAGGGCTAATCTATGACGCTATCGCACAAATGACTAACCCATGGAAATTACGAGGATCACGTATGGGTTGTAGGACCGATTGATTCGTTGTAATATAGTAACAGCCTGACACTGATGCATCCG	200
101012461	CCTGCAGAGTAGCATGTCATTGATTCTCAACACTACACACTTAAGACCGCGCTATCAGTGCGAAGCAAAAATTGTTTGCGCCCGGGCGGAGTGTTCGGGGATTATAGTTGTTTACGATTGTGGACCCCGGACTACCTGATGTGGGTTGACCCCGTTGAGGCACTACCGCAAAGGTTCCGGAGCTGACACTGATGCATCCG	200
101012464	CCTGCAGAGTAGCATGTCATTGATTCTCAACGATAATATTCCTTTCTAAGGATGGCTGACGGAAACCAAGTTGTAGGGCTCCCCAGTTGTTAGGTATTCACCGATGGCGCGGTATTCCCGGTTCGTCAGCTCGTGTGTGGGCAGGCCCTGGTGAGGTTCATTTTTGCATCCTAACTCGATGCCTGACACTGATGCATCCG	200
101012465	CCTGCAGAGTAGCATGTCATTGATTCTCAACGAGCGCAACGAGTCGCATATAGTGCAGAGATGTGCAGAGTCGGCTATAGTAGTTCAGTATCTTGGGAAAGCCTGGTGTGACAATTCAGCTTCTCCGATTATATCTCGTTTCCCGGTTCTCCCGTGTAGCGACATTTCATATTTAATTCTCCCTGACACTGATGCATCCG	200
101012468	CCTGCAGAGTAGCATGTCATTGATTCTCAACGTACCGAACATACTAGAGGCTCTTTTCGACTAATCGTTTGATTGCTAATAGATACGACAAGCTCGGCCCATTAAATGACTGTGACCCCATGTCATGGGCAGCGAGATTAGAGCAACAAGGAGCTTACATGGCAATACTTGGCGGCGCGTCTCTGACACTGATGCATCCG	200
101012469	CCTGCAGAGTAGCATGTCATTGATTCTCAACGTCCTCAGGCAACTAGATCAAATTTGCTCGTCTAAGCAGCGTTTAAAACGCGTATGCTTTAGCCTTGCAGATTAGATGGTGGCCAGGCTAGTTTCAAGGTCTGACGTAGCTGGTTGACACGCCTAAGGAGTGTGCAAACCGCCAAAGTCGTCTGACACTGATGCATCCG	200
101012470	CCTGCAGAGTAGCATGTCATTGATTCTCAACGTGTTTTTATCAACAGGGATAGGTACGATCTCATAGGACTTAGAACACGCCCACCCCCTTATCCTCTACGCCGTGATTAGCACACTAAAACCCGTGGTAGGTTAGATAGAGGGTGGAAGAGGTTTTCCTACGGTGTTCGCATGCAATGTCGCTGACACTGATGCATCCG	200
101012471	CCTGCAGAGTAGCATGTCATTGATTCTCAACGTTAAGGTTGTGCTAAAAGGTAGGCTTCCTTTTGCATGTCGATGTTTTGTGTTTGACAGACCCACTCGCTCGTCGTCAGCCCTGAAGCGCTAACCGCCTGGTTGCATCCAGAGAGACTTAATCTTAGTAGATTCCCACATCCACGGAAGCACTGACACTGATGCATCCG	200
101012472	CCTGCAGAGTAGCATGTCATTGATTCTCAACGGGAGCAGATGAACCACAGGGTAAACGCGTTTATGCTAGTCCGCAGCTCACACTTGGCCCTTGGACACCAAGATATGTTACCTACGAACTCGGCCTGACTCAACCCGTCTATAGCGTCGGGATAATGTAGAGAGTAACCCTTCTGCCACCCCTGACACTGATGCATCCG	200
101012473	CCTGCAGAGTAGCATGTCATTGATTCTCAACGGATGTTAAGATTCCTTACAGTGCGTATGTCAACGGTTGACATTAGGGTTAATTGGCATCTAGCCCCGGTGACGACCGATTCCTGCTGAGTGATCGTACCGGCGTACCGGGGGCTCGAGCGAAATATAATAGTACTAAGTAGTCGCTATATCTGACACTGATGCATCCG	200
101012474	CCTGCAGAGTAGCATGTCATTGATTCTCAACGGTCACAATGGGGACTCGCCCAGCGCACCCGTTACTTTGTCTCATCGCTACGATCGGTCAGGGTCTGTGTGCGGGCGCTTAAGAATGGAATCACGCAGCCGGCAGAATCAGGGTTAACGGACGCAAGGGATAGGAAATTGGTCGTCTAGCGCTGACACTGATGCATCCG	200
101012475	CCTGCAGAGTAGCATGTCATTGATTCTCAACGGCCACCGCATTCGGCATATGCGAAAACCGACTGAACCGGCTCGGCCTAGAGTAAGAATGGAACATTATACGCAACTGAACGGATGTACCCATTCGGACGCGATGGAAAAATTGGAGGTCTGCACCTAGAAAATGCCGCACAAGGCTCACGCTGACACTGATGCATCCG	200
101012476	CCTGCAGAGTAGCATGTCATTGATTCTCAACGCCAAGCGATCAGAGGTATCCCGCGACGAATTACGTAAGAATCGCGACGCACTCCAGTGCAATAGAGCGCCTTCCTTATAAGTATGCACTCTCAGTTGACCCTAGTTGACCAAAAGAACGAAGTAAGGACTGACCAGGTAGCATCCACGGTCTGACACTGATGCATCCG	200
101012478	CCTGCAGAGTAGCATGTCATTGATTCTCAACGCAGACACATCTCTCACAACTATTTGCGGTCCAATTATGTGAGATATGTAGGGCCCGTGCCCATCAGACTCGAACGAAATTGAGGTCCGTGAAGTGTTGTACGTCTTATGTAGATCGCCTTTCCGCCTTGCGGATGCAGAACGCACTCGATCTGACACTGATGCATCCG	200
101012480	CCTGCAGAGTAGCATGTCATTGATTCTCTAATATTTACATAAGCCGGAGTGCTTCCAATGGGGTATGGATCTTCCACGACTCATCTGACATACAGGCCACGTTCTAGAGACCTGAATATTACGTCTACAATAAACGCCCCGTACACCGGGCATGCTGGATGCATGACGTTTAACGGAGCGATCTGACACTGATGCATCCG	200
101012481	CCTGCAGAGTAGCATGTCATTGATTCTCTAATAGAGAGTAACTTCATCTATTCTTGCATGAGTCAGGTGATGTCTCACGCCCAATGGCGGCTGAATTGTCATTGTACGTTTTATCGAGGACAGTTCCCGTACCACATCTCATTTCGTAACCATTAGAGGTCCGACTACCCAGATACCAACCGCTGACACTGATGCATCCG	200
101012483	CCTGCAGAGTAGCATGTCATTGATTCTCTAATAACTATAGGGTACATACAGCGTGTGTGGCAGCCTTTGCTCGGCAATGCGAGGCCATCTCTGAGTTGGGTGGTGCCCGGATAACCCAGGCCCAGATAATATACCGTGGACGAACCGCCAGGAATTGATTCGAGCGGCATACCAAAAGGACACTGACACTGATGCATCCG	200
101012486	CCTGCAGAGTAGCATGTCATTGATTCTCTAATTGTCCCTTTTATTATCACATTAGGCCGGGTATCAAGAGAACATCTGTAGTCTTCTAAATGACTCAGCACTAATCATCGCCTTGGCTCCACGTAATATCGCTCTGTGACGGCAGCCAGTTGACATCTTGTGGCGACCGTTGCCGGTTGTGGCTGACACTGATGCATCCG	200
101012488	CCTGCAGAGTAGCATGTCATTGATTCTCTAATGGTTTAGATACGGCACGTTACGTTCGGATTTGGGAGAGCCGGGGGTTAGAGATCAGACCATCGTCTGTGTGCTATGCACTTGGGCCGTTACCTGGCTTGCTCACAGTGTACCAAGACCGAGTGCTAGGTTGATAAGGATGTACGACCAGCCTGACACTGATGCATCCG	200
101012489	CCTGCAGAGTAGCATGTCATTGATTCTCTAATGAGCCACGTGAGGATATATGCGCAGGTGGCTTATCTGCCATTCACCTCCCGACGTCTGGAGTCAATCGGACAGTTAGCGAGTAAACAAGAATAATCTCGATTGAAGCGTAATCGAACCGCACCGCAGCTCGCACTTTACAGCGGTCCACTCTGACACTGATGCATCCG	200
101012490	CCTGCAGAGTAGCATGTCATTGATTCTCTAATGTATAATAAAAGTAGCCGGTTAGCGAGTGGGCCAGCCGAGCCGTCAGGCAACGGGTTGCAACCCCCTAGCTTTACCGTGGTCTAATGTGCACCAAGGACATGCTCCACGAACGAGAAAAATTTTCACGCCTCTACTATTCTGTCCCTCTGCTGACACTGATGCATCCG	200
101012491	CCTGCAGAGTAGCATGTCATTGATTCTCTAATGCGCCGCAGAATAGTTTTCCGTACTCGTTCGACTCGGAAGGGGCTTCAGCGGATACGTCCCCATTAGACTTAGGCTGACGAAGTTTGCTGTCACCTACAGCCGTTACAGTTGTGTTTGCGTTAACTATACGCCTAGCACAATGCTCGCCTCTGACACTGATGCATCCG	200
101012492	CCTGCAGAGTAGCATGTCATTGATTCTCTAATCCACACATCATAATGAGTGCATACAATATTCATGCACGATGGGTTTTCTGCTACCTAAGCGATGTCCGCTTAGAGAGGGTGCCGCTCTAAGCTGTCTAAACAGTCTGTGATGTGGACACACGAATATATGCTGCCCGGCGCGATGTGTCCCTGACACTGATGCATCCG	200
101012493	CCTGCAGAGTAGCATGTCATTGATTCTCTAATCTATGCATCAAGATTCCGACGCTCCATGTCACCTCACTTATGTTTAAAATCCTCGCGCTGCCACCATGGCCTTTCCGGGGGTTATTGCCAAGTGTGGTCTTTTGTTGAACCTCCCCGTGTCTCACTTTAGACTCCAAGAATTTAGGCCAGCTGACACTGATGCATCCG	200
101012494	CCTGCAGAGTAGCATGTCATTGATTCTCTAATCATGCACCGACCCTACGAAAATATCTCCCTAGCCAATGCGTTCACGATTGAATGTACGATCCTGGTCTCCCCAGCTATAAAATTAGGGGTCGCGCCACGGCATACCGGTCCGATCTCTGTGTTCTGACGTTTTCGCATACGATATCTAAACTGACACTGATGCATCCG	200
101012495	CCTGCAGAGTAGCATGTCATTGATTCTCTAATCGGCGCTCTCTTCATGTGTATCTTCCATAAGAATGTGGTACTTAGCAGCTAGCCACGTGGTGTCAGTCAGGATCCTATGAACACGCCGATGCCTCCGGCCGAGACCGTCACCTAACTAGGAGCCTTTCACGACAGCAGACCATTAATGGACTGACACTGATGCATCCG	200
101012496	CCTGCAGAGTAGCATGTCATTGATTCTCTAAGATTCGCCTTCTCGCGGAAAACTTGGTACCGGCTGCTTAGAACCGGCGGTGTCACAACGTCGGCGTCTACCCGTGGCCGCCCCTTGTCTGAGTTGGAGATGTCGACATATCTTGTTCCAGACCCTTCGCTGCACTCTGCCAAGTTAACCCTCTGACACTGATGCATCCG	200
101012498	CCTGCAGAGTAGCATGTCATTGATTCTCTAAGACGTGCCCCTATTGAGCGAGAGTCTTTGAGAGGATCTACATGAAACATCCTCGTCTGAGTGCGCACACGTGTCGCTACCGACGCTGGAGCAAGACACTCAATGCGTCTGAAATCGCACCCCCTGCCAAATCCCAGGGTAAGGTTCGATACCTGACACTGATGCATCCG	200
101012501	CCTGCAGAGTAGCATGTCATTGATTCTCTAAGTCAACTTAGGCCACAGAGGGTTTTCGGACGTTGCCCTCATAGCCCATAAGATGCTCATGGTTATTCCGCAAGTGTCGGAATGCCAATTAAAACCCCTGGGATTTTAATAGATGTGCATACGAGCGTGAACCAATACCAAGCGAGTCCTCGCTGACACTGATGCATCCG	200
101012502	CCTGCAGAGTAGCATGTCATTGATTCTCTAAGTGCTTGTATACGATCGTCTGTATAGGCAGTCCTGATCAGCGGATTTGCCGGCAATTATGGAAGAAACTTCTCAACGCGGACTTCGTATTATGATTTCGGTTGGATCGCAAGCTGTGGGCAGCGGAACAACAGTAGCCAATCCTGATAGCCCTGACACTGATGCATCCG	200
101012504	CCTGCAGAGTAGCATGTCATTGATTCTCTAAGGGCTAATGCGATCCCTCTCCTATTGATATACGGTTGGGTACTCTTTTAATGTATAGAAATCTGCTGAACTTCGCGGGAACGTTTTCCCGCTGTTTGAACATCTCATTTGCCGGGGCAGCCGAAGACCCAGTTTGTGTTCCTTCAAGATCCCTGACACTGATGCATCCG	200
101012505	CCTGCAGAGTAGCATGTCATTGATTCTCTAAGGAAGATAATTACCAGTAACGCTGTGCTCTTTATCACAGAGGGAACCGGACAAAGGGCGACCTAGCAGAAATGGGTGCAACGTCAACAACTGCGAGATCATTATGGAACTGCCCTACCCGCTCCCGAGGGGAAAGTGGGGGCGTTACTAAACTGACACTGATGCATCCG	200
101012506	CCTGCAGAGTAGCATGTCATTGATTCTCTAAGGTGAGGATCTGGGCGGTTCGATGCCAGGACCAGGGGAATGTCACTATATTGATCACCCCAAATTTAGTACTTGGGACTAGATCCCCTAAAACAGTCGCTCCGTGAAAAGAGGTCCTCGATTTCGGGAGAACGACTTGACTCACCTGTGAGCTGACACTGATGCATCCG	200
101012509	CCTGCAGAGTAGCATGTCATTGATTCTCTAAGCTGATGGCTGATGCGCGCTTAGCCCGAGCGCTTGACACGGTTGTGAAGCAAGTTTGCCAGAGGTATCCGGTTTTGTTGTAATATACTCAATCAAAGTGTACGAGACGTAATGAGTACATCCATGTACACTGCAGTATCGTAACATCACTGCTGACACTGATGCATCCG	200
101012510	CCTGCAGAGTAGCATGTCATTGATTCTCTAAGCAGAATAAACGGAAATTGGATCGGGTCACCGCAAGTACGTCATAACCGGTGTATATGCCGAAAGTTTGGAGTTGCAGTGTCTCACATATAGGGTTCTGACGCCCTGGCGCTTTCATGACAGGGTGCGCTCACGCTCCTACAATCAATGACCTGACACTGATGCATCCG	200
101012512	CCTGCAGAGTAGCATGTCATTGATTCTCTAACATAGGGGTCCGGCGTCGATTCCAGTCAAACTCTTCCATTTTATTCTAGATGGGTTGGTTCCTAGAAATACCCGCAGCTCTACAGGTCCTTACAACAGATAGAGGTCACGCTCTACGGATTATCGGTCCTTGACCAGACGTGCCTTAAGAACTGACACTGATGCATCCG	200
101012513	CCTGCAGAGTAGCATGTCATTGATTCTCTAACAGAACCCACCCTCTACAATCTAACCGTTTGGACCCACAGGGAAACGTTAATCGGTCCTAGGGTATTATCGAGTCCGGGTGGAAGCAGCCTCACCTCAACTGATCATGGCGTGGGGAATCGGTTCGTCGAGTGCAGTACAATCGTTCCCTACTGACACTGATGCATCCG	200
101012514	CCTGCAGAGTAGCATGTCATTGATTCTCTAACACCTTGTACGCCCACTGAGCAAGGTCGCCCTGGACCCCCTCCGATGGGACTTTGAAGAGCCTGTTGGGCAAAAAGCAAATCGTACACAATTATATTTCATCCCGACGCGATTGAGTCTACACATACTGGGAGACACACTGGGAGGGTTTACTGACACTGATGCATCCG	200
101012516	CCTGCAGAGTAGCATGTCATTGATTCTCTAACTACTAGAAAGTCCACTCGTTCAAGAGGGTGAGTCAGCCATGTTACAAGAGGCGCTTCCGGGGTGACAAATGCAACTCTGCTGGGTGGTGGTCTCCACCTCACGCGCGTGGATGCCCTCTTATGTTGCGACGTCGAAGAGGATTTGTGTCTCTGACACTGATGCATCCG	200
101012518	CCTGCAGAGTAGCATGTCATTGATTCTCTAACTGCAGGAGAAGCTCCAGATCATGGCAACCCAAGGAGTCATTGTCGCAAGCAACTTTCGCAGGAGTGCCCTTCTTTACGTACTCCCCTATAAATAGTCCCATCCCGGGAGCCGTTGAGTGAATTTGCATCTTACCTCATCGCTCGAACCATCTGACACTGATGCATCCG	200
101012519	CCTGCAGAGTAGCATGTCATTGATTCTCTAACTTGATACGGAGATTAGCGCTAGCTTCGCTGTCGACATAGGAGGTCTGTAAGTATCAGGGTTAGCTAAGCCACAGTGATCTAGACGACAGTCTGAATGTCGATGAATAATAACGTGAGAAACTGTGATTTGAATCCCAAACGAAGGGAAGGCTGACACTGATGCATCCG	200
101012520	CCTGCAGAGTAGCATGTCATTGATTCTCTAACGGCCTCGTGTAGAAGCAATGGCTCGCGTCCAGGGCCACGACATTAAGGCGTGAATGGGAGTGGATTTGAGCATAATGATGTTTCGGGACCGACTGCTCGCAGACTCTACCCCGTTGCTTGCACTAAGGCTCATACCATTTAGCGGGGTTACTGACACTGATGCATCCG	200
101012521	CCTGCAGAGTAGCATGTCATTGATTCTCTAACGAGACGCTTTGCTCGATCTTCTTAGAATTTGTCACAGAGCAGCGCAATACCACAGTGACTCAGCGAAGCCTGCCCTGCAGAGAAACCTGTGCCTAGGATTATGGCCAGGACTTGGCATGTTAACAGTAGATCTGAGTCGGGACTTCTTACCTGACACTGATGCATCCG	200
101012524	CCTGCAGAGTAGCATGTCATTGATTCTCTAACCCCTGCCTAGTCGTGGCAATAGTTGTACTACGCTCTTGAGGCACAAAAGCTGTTCGAAGCTTATTGCGGCAAGCGACCGTTCGGAAGGGTCTGAGAGAACACGGGTGTAATAGATAGTTACGGCCACCTGCATCTAGAGCAGTGACAAAGCTGACACTGATGCATCCG	200
101012526	CCTGCAGAGTAGCATGTCATTGATTCTCTAACCAACCGAAACGCCGTTTACCAGGTGGCATTATAAGCCCCGATCGAGAAATGCAACTTGGTGTTGGTCCCTTATACTTCTCAGGGGATTCAAAACACGGGGCGCATATCGCAGTCGCGGCCTAAGATATGGTCGCGACTCATATTAATTAGCTGACACTGATGCATCCG	200
101012527	CCTGCAGAGTAGCATGTCATTGATTCTCTAACCGCTCGATGACTCGCCAGGGAGGGGCTACTAGACTTCGCTCCATCTAAATAACAAACGAGAGTATACAGTGCTGACATTTGGAGGGGCAGTCATGGTTAGCCCTTCTCCAGTCGTGACTAACATCATATAACCAGTTACCCCGCACCTTACTGACACTGATGCATCCG	200
101012528	CCTGCAGAGTAGCATGTCATTGATTCTCTAAAATGTCAAGCGAGGCAACTGAGATAATTAAGTCGCCCTATGAGCTCTCAGCTTGCGGTGGCTCTCGACTCAACGCTGACGCCAGCGCTGTACTTTGCTCTACCTGCCGCTGTGATATGCCTTTACTCTAATTCGCACCAATGGATTCGACGCTGACACTGATGCATCCG	200
101012529	CCTGCAGAGTAGCATGTCATTGATTCTCTAAAAGCAAAGGAAACTGTGTGCGGGGTTTCAGTACGCGACACCTAAAGCTTTAACGGCAAATCTGAGTACCCCTGATGGTTAATGGTGGTAAATACGTGGATCGGTCCTTGCATAGGGATATAACTTACTCCTCATAGGGGGAGCCCATATCTCTGACACTGATGCATCCG	200
101012530	CCTGCAGAGTAGCATGTCATTGATTCTCTAAAACGATACTGCAGAACAATCCAAATGGGTCGAATCCAGGACTGCGCCCGAAGAAACCTGTTCAATACTTTTAGCAGACGTAACCCCCGCGGAATAGAGCTATGTAACTAGGACCCGCCCGGGGAGTAGTCCCCGTGCTGGAAGGTTCAAGGCTGACACTGATGCATCCG	200
101012531	CCTGCAGAGTAGCATGTCATTGATTCTCTAAAAAGAAAGGTATAGTGTAGAGAGTAGCGGTTCCATTTAAGAGCGTGATACCGACGTGTGCGGCGGAAACCTCTTCGAGTAACTTGTTAGACTTATGGGTCTTCTTCAACGAGCCGCCTTCCGTTCTTATTAAACCTCGAGACCCATTGATTCTGACACTGATGCATCCG	200
101012532	CCTGCAGAGTAGCATGTCATTGATTCTCTAAATACGGTCACCGTGCCTACAAAAGACAGTTATCCAAAGTACCTAGGCGCGCATGTCGTGCAGATCCGGTGGCGCCATCTTTACCTGTACCAACGGAGTTTAGCGTACCGTCCGGAATGGTAGACACAGCTTCAACTTACTTCAACCTGCGGCTGACACTGATGCATCCG	200
101012534	CCTGCAGAGTAGCATGTCATTGATTCTCTAAATGGCAGTGCTTACCGTCTAAATGCCGAAATCCATCTAACTTTACCTATGATGCTTGAAATGGAGAACTCTCGCGTGGACCAGGTATCCAACGAAAAACGCTAACATGCTTTGGAAGCAGACTGGACCATTGTTATCGTGGGGGTAAGGAGCTGACACTGATGCATCCG	200
101012535	CCTGCAGAGTAGCATGTCATTGATTCTCTAAATTTGCATCGGTTGGTTCGAATGCAGTAGGCTGTGTATAGGTGTACTTGTCTTACGACTGCTCGCAAGGGGAGAAGGCTATAAAGGCTCGTAGGGGTATTTAGTGAACCGTCCGAATCAGTTTCGCTCTGTGAATGATCGCGTTCCTTAGTCTGACACTGATGCATCCG	200
101012536	CCTGCAGAGTAGCATGTCATTGATTCTCTAAAGGTTCTGCCATATTCTGTGTCAGAAAATTTCAGGATTGGCGTTCTGAACTGTTATATGACACAATGATGTCTACTCTCTACCTGCCATTAAGACGGTTGATGGCTATACGGGACCATGGATTCGCTCGAAGACGTGCCTTGAGTGTTTGGCTGACACTGATGCATCCG	200
101012537	CCTGCAGAGTAGCATGTCATTGATTCTCTAAAGAAAGGGTTTTTGCATTGGTCGTCCGTCATTATGTCCTAGAGCCTCGCCGGTACCACAAGCCCCTTTAAGGGATCCAATTACTCTAGACATACACGGTTAATCTCACGTTCGGTGATAGGAGGGATCGATGTCCCGAGGCGTAGGTTCTTCTGACACTGATGCATCCG	200
101012539	CCTGCAGAGTAGCATGTCATTGATTCTCTAAAGCGTGGGTGGTGTCAGCCACGGGTCACCCGTATACTGTGGTCAGAGTCTGCTGCTCATAGCACAGCGTGAAATATATTTTGTGATCTTCGTTATGCGCGAGCACGACCTCGTCGTCTGGAAGATGAATATTGTACGAGTAGTCCCCGGACCTGACACTGATGCATCCG	200
101012540	CCTGCAGAGTAGCATGTCATTGATTCTCTAAACCTCAACCAGCCAGCAGCAGGGCATCAATCTCAGGATGATCCTGGTCTTAACACCCGCTCGTACCGCGCAAGGAACGCTGTGTAAAACACCGTACAACGTCAGATTTTTCACAAGTTCATAGTCGAGCAGGGCTACACCTGGATGTGAGTCTGACACTGATGCATCCG	200
101012541	CCTGCAGAGTAGCATGTCATTGATTCTCTAAACTTGTTGGGATAGTCGTCTGCGGCGCTCTTGCCACGTAGTCCATGCGTTTGTGTTAGGGTCAAGTAGAGTCCATAGTCGGAGTTGTCTATCCTCACAGCGTGCACAATAACCCTGATCTAAAGCATTTATAACAGACTGGGAGATATTCCCTGACACTGATGCATCCG	200
101012543	CCTGCAGAGTAGCATGTCATTGATTCTCTAAACGTCTCTACGTATCACGTAACCACAACTACGATGTGAAAAGTATTAGATGTTGGGAGGACATACAGATCGATCAAGAGTCAGGGGCACCTCTGCGCCGGCAATTTATCGATGATAGTGTCCGGCCCGAATGTCCCCGAGTGCGCCTTACCCTGACACTGATGCATCCG	200
101012544	CCTGCAGAGTAGCATGTCATTGATTCTCTATAATACCTGGACTGTTTCGGTGACTTTATTTGTGCGTCGAGTTAGGTGACGACGGGCGACTGGGTCTCATGCGAAGATTTACTCGACTTCTGGCAGGTTATTCATGACCGGCGGCTACAATCGCGCGGAGTAGCTCTGGAGAGAAGTGAATCCTGACACTGATGCATCCG	200
101012545	CCTGCAGAGTAGCATGTCATTGATTCTCTATAAGCCTAGAACGCCGGATGTAACCGCTCAGGGACGAACAACATAGTCCCCCAGAGACGGCGGCTAACTTATGACGGAAACGTATCATACACGCTTTGTGTCGGGGTGTATTCTTGCTCTACTAGCTCCATTCTGTGCCCCTCCGTACCGCTCTGACACTGATGCATCCG	200
101012546	CCTGCAGAGTAGCATGTCATTGATTCTCTATAACTAATACTCAGCAAGATAAAATGGCAGGCTCCCCTGGCTTCGTCTGCAAGATACGCACGGGCACGGAACTTCTTGGGCTTGTACACCGATATACTGGATACACTGGGTGACTGACAAATTTCCACATGTGGTATAAAACAAAAGCGCCCCTGACACTGATGCATCCG	200
101012547	CCTGCAGAGTAGCATGTCATTGATTCTCTATAAATAGCCCCCGTATTGGGAAAAGTCTCGTCGTCAGATTTTGAGAATAGATATTGAGTCTCGTAACCCCTAAACCCTGAGTAGTGTTGCAGCCGGCTCTTATCTATGGTCACTAAACTTACCCTAGCTTCTCAAGCGCAACATACCGACGGCTGACACTGATGCATCCG	200
101012548	CCTGCAGAGTAGCATGTCATTGATTCTCTATATAGCTGGCTCTGCCAATAAGTAGTTGCAGTTTGCAGACGACCTCTACAACCGGATTATTTATAACCAGATGCACCGGGCCCTCAATCGGCACCTGATAGGTAGTATCAGTGAAGAAAGCAGTGCTACCGGCGGATAGTAAACGGCACACCCTGACACTGATGCATCCG	200
101012550	CCTGCAGAGTAGCATGTCATTGATTCTCTATATGGGTGCTTACTTAGGGACAAGATGCTCAGTTGTTACTGCACTTCCGTTGGACGCGCTGATGAGGATCTTGAATGCCCTTACCACGCATATGGTCCGCCCAGATGAAGACGAGCCCGCTCCGTTTGCGAAACGCACCTAGGCTTAATAGACTGACACTGATGCATCCG	200
101012552	CCTGCAGAGTAGCATGTCATTGATTCTCTATAGGAGTTGCCCTTGCCCCGGCTTAATAAAGTAGATAGCGCGGCCTCGTCAAAGGATCTCAACGTATCGCCTTCAATGTCATGGCCTCCCTGCCAATTTTGGACGTTTTGCTTACTAAACCGCTCGACCATCACAGATCGGTTCTTCGAAGCCTGACACTGATGCATCCG	200
101012553	CCTGCAGAGTAGCATGTCATTGATTCTCTATAGAAATGTAGACCAAGTACGTCTGGATTCCATATTTGATTCCACGTGTTTCTCGAGGTTCTATAAGAGAGATATTCGTACTGTAGTGAGAGAACCTTCTTATGCCCTAACTCGCCCACGGCCGGCATCGCTTGCCGCCTACTCATGTGATTCTGACACTGATGCATCCG	200
101012554	CCTGCAGAGTAGCATGTCATTGATTCTCTATAGTAAAGTCAAATTCGTACAGCATCACCAGAGATCTTGTCGGCATGGACTTTACCAACATTCTCTACGCGTCAACGATGCCCAGAATTTAAAGGGAGGATAAATCTAGGATCGCCTTGCTATTTCCCATTGTGCTCCCCAGGACGAAGACCCTGACACTGATGCATCCG	200
101012556	CCTGCAGAGTAGCATGTCATTGATTCTCTATACCACTGAGCTTGGTACCTACATGCTCGCCCAGTCAAGTTACTGGGCACTCGTTAGGTAGGTGCACACCGTATCATACAAATTCCTCCCTGAGTGATATTGTGGCCTAGGCACCAAGGCCCGTCTTGGCAGTTAGGGCCCGCTTAGCTAAGCTGACACTGATGCATCCG	200
101012557	CCTGCAGAGTAGCATGTCATTGATTCTCTATACTCGCCGACTTTCCGCTTTTACTCCGGTGCGCGACGCGAAAGCTCGGGGCACTACCTCGTACCCGCAAGATGCCTGACGTATCCTGACTTATACCCCGGGAGGGTTTTGCTAGAGGCCAAGCGGCAAAACATAAGCTTTACAAGATTGAACTGACACTGATGCATCCG	200
101012558	CCTGCAGAGTAGCATGTCATTGATTCTCTATACACGACAAGAGGTACGAGCTAGGGCTAGTTAAGGGTGAGTGGTTAAGGGACCTTTGTATCTCTATCTGGGGAGGAAGATACTCTGGCAAGGGTTCCGTAGTGCATCTCGTTTCGGATACACGATCAGAACTGAGCGGTGTGAAAGAATCGCTGACACTGATGCATCCG	200
101012559	CCTGCAGAGTAGCATGTCATTGATTCTCTATACGGTTGGATACCCATGGTGACCCATGTATTTGACTAGACCCCTCAGTCATACGGGATTGACAGTTCTGATTTGCGCTCCCCATCCTGGTACTTAGCACGCGTAGACCGGCTAATCCTTTTGTAATCAGATCAGGCCAAGCCTAGATTCAACTGACACTGATGCATCCG	200
101012560	CCTGCAGAGTAGCATGTCATTGATTCTCTATCATTCGAGGCCTACTATGCCTCGCCGCTCTTCTACAGGTGCGGGAGGTCCGCTACCACAAGGCACAAGTTATAGGTTTATTCCAGGACGGACGGAACTCCTAAAATCGCGCTCGGTACTGGCAAACAAGCCGCATACTGAGGACTTAGATGCTGACACTGATGCATCCG	200
101012561	CCTGCAGAGTAGCATGTCATTGATTCTCTATCAGCGCCTATATTTGAGACGGCTGATTAAGCGCAGTCTCCGAGAGAGTGACGCAGAGGGAGCCCACAACGTCCGGTATGTAGGGGATTGGGGGTGAGTAAAGCGTCACAGGAGCACAGTTATCTCAGCCGGTGAGCGCTATGGTAGCAGGACTGACACTGATGCATCCG	200
101012562	CCTGCAGAGTAGCATGTCATTGATTCTCTATCACATAGACACCTTACAGTTAACCCAGGTCCTTGCTACTACACCAGTCTGACAACGAAAAAGATTCATCGTCTTCCCCGAAGTCATCACTCGGCCGTGTCGCTTACGATGATCAGGCTACTGGACCATGACAGATACAGCGGGGAGACTAACTGACACTGATGCATCCG	200
101012563	CCTGCAGAGTAGCATGTCATTGATTCTCTATCAACCCGAATTGGAAGATTGCTCAAAACTGTCGTGAATGCTCTGCAGTTAGATGACTGTCCAGAAGGTAATGTCATACAACGGTTCCGTTCTTCGGTTAACCAGAAGGCCAGGGCGACCGCCGATTGAAGCGAGATTGACAAAAACACTCACTGACACTGATGCATCCG	200
101012565	CCTGCAGAGTAGCATGTCATTGATTCTCTATCTCTCCAATACGGTCTGTCCCATCGAGTGTCCGTTTGACGCTCGGCTAGGGGCTTCATGATTTGCCTCTGATGGTTTCGCGATTTTTCCGCTTAGGGTCGACGGAACTGCCGGGAGACACGAAAGCGGATGACTCGATACAAGATCCAACGCTGACACTGATGCATCCG	200
101012566	CCTGCAGAGTAGCATGTCATTGATTCTCTATCTGAGTCCGGTGATTGGAGCAGCTCTCAGCGTGCCACAACTACCCACTCCTTACTCCTACGCGTCACTTTATTGATGTTCTGAGTTCACTCAGTGTGACACGACACTAGCGATACGGCGAGCGTCTTCGAGACCCGACGGATGCCCCTATGCTGACACTGATGCATCCG	200
101012567	CCTGCAGAGTAGCATGTCATTGATTCTCTATCTTCTTTGCGTAAATAGAAAAAGAAAGCACATGAAGTCGTGTCTGAGAAACACGGTGCCATCATCCTCTACAACTTCTTTACTAGCTGACTTCACAGTGGTCGGAGACACCATGTCGACACCCCTGTGCGGGGAGTTCGATCGTGGTCCCCCTGACACTGATGCATCCG	200
101012568	CCTGCAGAGTAGCATGTCATTGATTCTCTATCGGGCAACATCATCTCCTCCCTAAGACGCAGTCGGTCGGGCCGTTTAAGAATACGGGTGGTGTCATATGCCGTCCCTCTCCAGTTTTCGAAGTAGCCGCTGCCCAGCCCGTGCGTGTTTGCGCTTCACGAGGTAGGGCGGATATGGGATGACTGACACTGATGCATCCG	200
101012570	CCTGCAGAGTAGCATGTCATTGATTCTCTATCGTTAGCGGCGGGACCACAGTCACTAGCTATGGCTAAGGTAGTCCTCAGACATGTCCACCGGGTTACCTGTCGGTGGAAAGAATCGGATAAGGGTCATGCCATAGAATACAACTGCGATCTGTACCCGCCCAATGGAGGGCGGGGTTTTCACTGACACTGATGCATCCG	200
101012571	CCTGCAGAGTAGCATGTCATTGATTCTCTATCGCACCGACGTGTGTCAGCTTGACCAATCCCACGTTCCGGTCTCTGGTTCTTGGAAATGGTTGTTGTTATTCGCTCGGTGGGCGTTAACCAAAACCGTTCAACTCTGGTGCACGAAGCGCGGTGGAAACCGCACATCCGCGAAGGGCATCTCTGACACTGATGCATCCG	200
101012572	CCTGCAGAGTAGCATGTCATTGATTCTCTATCCCTGCGACTGAAGTACAACCATTCTAGAAGTCCGATGTTCAATAATACAACTGCGTTAGGCCGGCGTCGGCTGGGCTGACACACGTAACTGATCCTCTGTATTTGACCATTCGTGGCTCCAGGCCAACAACTTAGGTGTTAGTAAGCAACCTGACACTGATGCATCCG	200
101012573	CCTGCAGAGTAGCATGTCATTGATTCTCTATCCTTTAATTAAATCCGTTGACTGCAAAAAGGTTCTAACTGCCGCAACCTGATAAGACTAGTGGACAGCCGAGTCGAGCTAAAACAACAGCGTTTCCGGGTCTGGGGGAGACGGCGAGGACATAAGGTCAGCGCGACGTACAGTCTTATTGCCTGACACTGATGCATCCG	200
101012574	CCTGCAGAGTAGCATGTCATTGATTCTCTATCCAATATGTGCACCTTTACAGGGCTGAAAAGGGTTGGCGATCATCCATGTTGCAGCGGCCGACAGTGGTACTTCGTGCAGGGAAGCTCAAGTCCTCATTCAAGGCGAGATTCCAATGCGGTTTCTTTCTGAGCAATTATGCAAGCCTTTCTCTGACACTGATGCATCCG	200
101012577	CCTGCAGAGTAGCATGTCATTGATTCTCTATGAGAATCGCCTAAAAACAGGAACCCCTACCGCTATGTGCCGTGGAGACTATAGTAACTAAGTAAGATCGCGCACGCCGTGAGACAAGACGGTACATGTTAGCCCTGCCTACAATGCATAGCTGTCAGCACACGGAGTCTTTAACTTTCCCCCTGACACTGATGCATCCG	200
101012579	CCTGCAGAGTAGCATGTCATTGATTCTCTATGAACCGGAGGCTCGGAGTGATGGCTTTATCGACGAGCCAGGAAGTTTACGAAATTCAAGTGCATAACCCTACAAGCGCTAACTCATGCCGATATCATGTGTCCAGACGAATCATGCTCGTTAATTCAGAGTGATCGTATACCAGTCACAGCCTGACACTGATGCATCCG	200
101012581	CCTGCAGAGTAGCATGTCATTGATTCTCTATGTCATTAGGAACCCAGGATAGGCAGATGTAGATACTAAACCTAAGAGGCATATAGCGCTACGGAGAGTATTCCGTACCAAAAGCTTTAGTCCGGGGATCCACGATACAGTTGTCAAGAAACCTAGGATAGAGCGATTATCCAACACGGACTCTGACACTGATGCATCCG	200
101012582	CCTGCAGAGTAGCATGTCATTGATTCTCTATGTGCGTCCCTCACGCCTTTATAGGGTAGACATCAAGACTCGCTAAGATTTCTTTATACTAATAGCTTCACGCGCTAGTGTTTCCTATGTGGGCGAACTACCTGGAGTCGCCAAGGGCCTCCTTCGCGCGGTCGAGAGTCCTTCAGTTGTCACTGACACTGATGCATCCG	200
101012584	CCTGCAGAGTAGCATGTCATTGATTCTCTATGGGGCCCGAGGTGCCTAATCTTTTCATCCAGTAGTGTCTATACATGGTCAGATCCTTGTAATATAGCGTCCGCCATTCAGTCAAATTGCCAGGGCGACCAGAAACTCTGCTTCGATGTCCCGGGGGCCACTTGATAGCAAACCTTTAGCGACTGACACTGATGCATCCG	200
101012586	CCTGCAGAGTAGCATGTCATTGATTCTCTATGGTTATAGTATTAACGGCCCTGGGGCTATCAGTCAACTACTAGATTAGCTTAGTCGATCCTCTCTTCTGAAAGTGGGAATAAGTGGTTATTCTGGAGAGCACGCCTCACCCGTCGCACCCATCTAGATGTCTTTTATCTACGTTACTATGACTGACACTGATGCATCCG	200
101012587	CCTGCAGAGTAGCATGTCATTGATTCTCTATGGCGGACCTCCTCCAGAACATAACGGAACCCCGCGATCATTGTTTAATCCTCAGAAGCACTGTGGACGATGAAAATCTTCAGGAATATACTCCAGGCGCAATTCTCTTAGCTACATAAGGTACCCCCTATACCTGAGAGAGGGGCGCCCGGCTGACACTGATGCATCCG	200
101012589	CCTGCAGAGTAGCATGTCATTGATTCTCTATGCTGCCACATCTAGGCGGGTAATGTGGACTATTTTCTGATACATTCTAGAGACAAGCCTTCCAGAATATTGTTGACGTGCCCAACTTCCCACTCGTGAAGGAACAGAGTTGCCTCAATACTTGAATGCACAGTGCTGGGACATGTACCATCCTGACACTGATGCATCCG	200
101012592	CCTGCAGAGTAGCATGTCATTGATTCTCTATTATACAAACAAGTTGACCCGTCTCCATCGCATTTCGAACCCACGCGGTGGAAAAGGATGGAGGGGCGCCGGCAGAAATGGGCGTGCCGTAGGCTAAACCACACCACAACAATTGGACAGGTCTGAATGACCTACTATTGGCACTCATTTTGCTGACACTGATGCATCCG	200
101012594	CCTGCAGAGTAGCATGTCATTGATTCTCTATTACAGGGTCTTCGTTTTAGCCCCACGTGCGATTTAGGTCCCTTCTCAGCTCGCGTACTTCTTCGACGTCCCCAGGCTCGCACCTTACGAAGACATCTGATCGAAATCAGCACCTACGCCTTACCCAGCGGTCATATCCTTTAACGCCACCCCTGACACTGATGCATCCG	200
101012595	CCTGCAGAGTAGCATGTCATTGATTCTCTATTAACCTCTAACTGCCCATGCAGATGATTCAAAACTGCAGTTTCGAGACATCTATCAGGGCTTTAAACTTTCGCCAAAGCGGTTCGACTACGAGAAGTCTAATCCTAGCATAGGGCTAGACGGCTTTGATCGACAAGACGGGGTCTCTGATCCTGACACTGATGCATCCG	200
101012596	CCTGCAGAGTAGCATGTCATTGATTCTCTATTTATTGGTCCTGTATTCAGGAGTAGGAAATATTGGCCCGTGCATGTCATCTACATGAACCAGCTGAAGGTAATGGCCCCGCTCGCTCGGCACACGATGAGAACGTCGTAGATACTCGCTGTCCCGATAAGAAAGACTCCGCGGAATACGGACTGACACTGATGCATCCG	200
101012597	CCTGCAGAGTAGCATGTCATTGATTCTCTATTTCTAGAACGTTTAAGGACTGGCACCCTGTTTGCACACGTACCACGAGTTTACGTTGAGCCCTAAAGGTACTTATGAACCTGAAGGGTATATATAGGAGTAATGATTAGCAACGCGCGCGAATCCCTGCTTGGCCTCGAGGAAATCTCTCGCTGACACTGATGCATCCG	200
101012598	CCTGCAGAGTAGCATGTCATTGATTCTCTATTTGCTGCACAGCTCATCGTTTCGGGGTTTTGGCGAGCTGTCTCCACTGTGCCACGCGCCTATGTCTGGTTCCTGGTGACCCTCAGCAAAGCGTCAATTGATTTTTGACAATGTCGGGAACCTAACTTGCTTCTATCGCGGTGTTAAACACACTGACACTGATGCATCCG	200
101012599	CCTGCAGAGTAGCATGTCATTGATTCTCTATTTTCCAGGAACGTTTCTGTACGGCTAGTGCTTGCTCCGGAAATACGAATCGTCCTCTGCGGTGCCAAGGTCCTCAAAGGTTATTCACTTCGCAGTGCTAGGATCGATCGTATGTTATGTCTGAGCACCAATCCGATCTATGCCACACGCTGCTGACACTGATGCATCCG	200
101012600	CCTGCAGAGTAGCATGTCATTGATTCTCTATTGGATGCCCCATTCGCCAGGCTGGGCCGTTGTATATCAATGGGGCGGTCTAGAATTCGCGTAGCCCGTACTATACTGGTGCGAGCCCAGAGCACTGCCTTCAATTAGCTCTGTATGTACGGTCGCGGTGTTTAATAAGTCCATGGGTGAACCTGACACTGATGCATCCG	200
101012601	CCTGCAGAGTAGCATGTCATTGATTCTCTATTGAACCTCCTAGAAATGCTGGAACCTCTATCCCAGTATTGAGATGCCGATTAGATGCAGGCAGAACTACGGACTTCTCCAGGCTCTAAGTCTACCCATTCCAACTGCTTTCGGCTTCATGCCTACATCAAGGGTCATGATCTAGACCTCGACTGACACTGATGCATCCG	200
101012603	CCTGCAGAGTAGCATGTCATTGATTCTCTATTGCTGGTCAGTGATCGCGGTACCTGCAGGGCGGATGGGTTCTCCGAGCGGTTACTACATGCTTAGGGATCGTGTTGTAAGAGCTGTCGCGAGGACTAATAAGCTGCGAACGCCAAGGGGTTTAACTTCACCGGAGCGTACACGGTTAACCGCTGACACTGATGCATCCG	200
101012605	CCTGCAGAGTAGCATGTCATTGATTCTCTATTCTATGTGAAAGGAAATTCTGCTTCGACTACACATCCCCCGACCAGATACCTAGACCCTGAGAAATAGGGCAAGACGCCGAGCCGTGTCCGGATACCCTCAATCCTCGTTATCCACGGCGCGACCAGAATCCTGGCGTGTGTCACGCCCTACTGACACTGATGCATCCG	200
101012607	CCTGCAGAGTAGCATGTCATTGATTCTCTATTCGCAATGCTGCGCATACTCGTGGGTCCTAAAACATGATTATCTCGATTTGTTTTGACCCTGGTATCACCGTCAAGTGTATATACGCTAGAGATTGCAGCATAGACGAATACTGGGCAGCAGTGGTCAACAATAAGTATCGGGGTGACATGCTGACACTGATGCATCCG	200
101012608	CCTGCAGAGTAGCATGTCATTGATTCTCTAGGATGCAAGATTGACCCAGGCTTTTATGGATGTCCGGTAAAGGAGTTATGCTGTTCGGAGGGATCGGAGGATCCGGGTTACCGCCTGACTCGCCTAGGCGGAGTTTCCTGGCGTGCCAACTCCTGACGTTGGTGGTTAGCCACTAGCTTGCTCTGACACTGATGCATCCG	200
101012609	CCTGCAGAGTAGCATGTCATTGATTCTCTAGGAGTTGGTTGGTGTTTGAGAAGACGACTTGCTAGTTGAGGCGTAAGCCTCAGCAATATTCGAGCGCCTCATGACTAATAGAGGTATTGTGTACACGTGGACCGACGGAGCCGCCTGAATCTTATAGTATTTTGATGTGGCTAACAAGACCACTGACACTGATGCATCCG	200
101012612	CCTGCAGAGTAGCATGTCATTGATTCTCTAGGTAAAGATTAGCTCCCTGTTCAAAATTGTGAATACGACGTGGCATCGTTATTTCGGTTAAGATTCATAAAGGAAAGGCGAGTGGGGAAACCGCGCCCTCTTCCCGTATTTGTTTCGCTGGGGTGGTTATGCACACATGGATTCATTCTCTCCTGACACTGATGCATCCG	200
101012613	CCTGCAGAGTAGCATGTCATTGATTCTCTAGGTCCTTATTCCGACGCTGCCTCAGGTCCGGTATTAATCGCCGTCGGCTGTGATCCGCCATTCGAAAGAGAGTGCTTTTGATTGGTCAGAGGGTTAAGTCACTACCGACCAGAGGTGTTAGTTTGTGGGCTGAGCGTTCCGTAGCGCAGCAGCTGACACTGATGCATCCG	200
101012614	CCTGCAGAGTAGCATGTCATTGATTCTCTAGGTGCGTCAATGTTGATTGTTAGTAAGCCGGCTGCTACGTTCATGAGGCCAGGCGCCAGACGTATGAGTTGGGGAAGAACGCCGACACTAGATAATAGCTCCATCGTGAAGTGCGATAGGGAGGCACGAGGAATTCCGACCCATTTTACACACTGACACTGATGCATCCG	200
101012615	CCTGCAGAGTAGCATGTCATTGATTCTCTAGGTTTGATTGGTAATCGAGACTGTTCTGCCCATGCCGTTCCTATTCGAGATAGAGGTGGGAAGATCCAATATGTTCGAAATTCGAATGTACGTGTGCCCGTACCCAAAGTGTCGTTGGATCGGGATACCGATCTCTTGGGCTGCACGGCTGTCTGACACTGATGCATCCG	200
101012616	CCTGCAGAGTAGCATGTCATTGATTCTCTAGGGGTCTCATTCGATCTGGATATTGCTACTGGGACGTCCGCTACGGAAGAAATGAGCCTGTCACGATCGACACCCCACACTTTTGCACATTCGTCTCCCAGTTACGTTGCGAGACTGGTCGTTCTAAACGATCTAGGTAGACACGTCTAATTCTGACACTGATGCATCCG	200
101012617	CCTGCAGAGTAGCATGTCATTGATTCTCTAGGGAGCCGCCCGATCGAGATGTTTTGGTGGATCGCCAGTAGACGTTTTTAAAGAGTTATTTGTCGATCCAGCAAGTGTCGTCATACCAGTTACGCACCCTGGGGAGGCGCGCCTAATGAACTAGCATGGCCGTGGCCTTTACACGTATACCACTGACACTGATGCATCCG	200
101012619	CCTGCAGAGTAGCATGTCATTGATTCTCTAGGGCGAGTAGGAGAACGCTGGGGGCCAAGTACGAGAAGCTGAGTTACAGCTTTCCGGCCGTCTGTTGATGTATTGTATCAGTCGATAGTCGAACTGGTAAGTGTCCCGAATCTCTCGCGTCACTGCTGCCTCCACTAATTCGAGGAGATAAGCTGACACTGATGCATCCG	200
101012620	CCTGCAGAGTAGCATGTCATTGATTCTCTAGGCCGTCATGATTTTTCCGTATTTGCTCCGGAACCTACACACGGCTTTACTTCGGAGCCTCCGCAAGGGGTTTTCGGCGGGACCGGTGGGCTTATGCCTCGGCGGTCTAGTCCGAGATACACCGGTATATCTGCATGGGGTTAAGGAATGCGCTGACACTGATGCATCCG	200
101012621	CCTGCAGAGTAGCATGTCATTGATTCTCTAGGCTGAAAGTAAGCCGCGGAGCACTCATATGAGCAGCCCCAGGAGACACTCGGTAGTCCGGGCCTTCCGTCGGCTCTTATTGTTATACACATCATAGCCCGGGCGCATATTCGCACGTAACGTCCGCCCAGAATCACTACCCTGTGGTGCCGCTGACACTGATGCATCCG	200
101012622	CCTGCAGAGTAGCATGTCATTGATTCTCTAGGCATTTTTCGGGTACTGATTGGTACCGATCATACCGTCTAGATTGTACCTGCCTGTAGGGTGCCCGCTCTCTCATGTCTTAGGCCGATGTACCACCTTTTATCATAACGGCTTACTTCTGGCAGTATTCAATTTATATAGCGGTCTGGCGGCTGACACTGATGCATCCG	200
101012623	CCTGCAGAGTAGCATGTCATTGATTCTCTAGGCGCACAATAGGCGACGTAAACATATCTCGCCTTCTGCATTCATGCTCCCGTCTCGTCAAGGACATCCGATTACGTAGACTGATCGGATTCAATTCGAGCTTAATCTCATAACCCTTTGGCTTCTGACCTACAACAAGATATTCACTTCCTCTGACACTGATGCATCCG	200
101012625	CCTGCAGAGTAGCATGTCATTGATTCTCTAGAAGAACGAGGCAATCGCTCTTTTAGGCACTCAAGTAGGATCGGTTCTGCAGCAGTGTGGATTAACTGAGTGCGAAAAGTTCGCTTCAGCGTCAGAGACGCAAGCAGGTGGGACATGTGATACTACATTCCGGGATCCTTATGGAAGTTGAACTGACACTGATGCATCCG	200
101012626	CCTGCAGAGTAGCATGTCATTGATTCTCTAGAACAGGAAACCTACGTTCGGATCACTGTGTTGACTCCTGCTATTCAAAGTGGGCACCAGATATCAACGATCAGGGGGCGGCATACTGCCACATGCAATGTTGGGGTTCACGAAGTGTCTTAACGATGTGCTAGAAGGGCATGTGTCATGCTCTGACACTGATGCATCCG	200
101012627	CCTGCAGAGTAGCATGTCATTGATTCTCTAGAAAAGGACGTCACTAGTTATAACGTCTCCGTGCGCGATCAGAGCACTGTATGAAGTAAGTCTCGGCGAGCCTTTTGCCATGGAAACAATCGCGATCCGTACGTTGTAGGAGGCTCGTTATGTAGCGACTTTTCCATCGAGGGTTGATCGCCCTGACACTGATGCATCCG	200
101012628	CCTGCAGAGTAGCATGTCATTGATTCTCTAGATAACTTTCCCCAAGTGTAAGAACTACATCTTCCGACTCGGCAGCACTGCGGCTACGCTCGAAAGGACGCCGACACGACATGAACGCGCTCTTGCAGATTCCTCTTTGCATAGCACATGGTATCTGAGTGGGCCAACGGCTTGAGATAAGGCTGACACTGATGCATCCG	200
101012629	CCTGCAGAGTAGCATGTCATTGATTCTCTAGATCGTTTACAGACTACTAGCTGCCTTCACGTCCGACGCGGTTATAGGCACCGTCCCACCAACGTCCACTATCTTGGTTGTCCCGCCGTTCTTTCGGCACCGGATCATGAATCGACACCCACCATCTGCGCGGACATAAATTCGATGGTGAACTGACACTGATGCATCCG	200
101012630	CCTGCAGAGTAGCATGTCATTGATTCTCTAGATGAGCCAGTTAGAAAGGTGAACCGCGCAGGTGCAAGTGGATATGCTCGCCCCTGCTTTAAGCTGCATTAACTATCGTAACCTTGGATGTTACACGTCCTCTGGCGGAAGACATCCTTATACGAAAGTAATCGCGACGCAATTGGTGTGACCTGACACTGATGCATCCG	200
101012631	CCTGCAGAGTAGCATGTCATTGATTCTCTAGATTCGTCGATATGGTGCGATAAGGCGGAAGGAGAACATATTGGGGAGACAGGGTAATTTACTACCGATGCCTGTACGGCGAAATCTAGCCCATACAAGAGCTCCTGGAGGTTTAGTATTGCGATCACCTGCCCAGAACGAACAGACGCTTACTGACACTGATGCATCCG	200
101012632	CCTGCAGAGTAGCATGTCATTGATTCTCTAGAGGACACTAGTGACACCGGCTTCGGCTAGGATGTCCTGTTGTCTGTACTAGATACCGTGAGTGGGTCTCACGGCATGACTTCGCGCAGGACGAACACTTTCTACCAGAGTGCTTGCGGAGCCTAAGCAATCTAACCGGCGTCGGTCTACCACTGACACTGATGCATCCG	200
101012633	CCTGCAGAGTAGCATGTCATTGATTCTCTAGAGATGCAGTCCCTGACGCTGAGGCATAAAACCGCTCATCTATCTTGCCCCAGCGACGACTCGCATACCAGTGTTCGCGGATATATACGCCAGATCTAAGAAGTCCCGAAAAGGTCAGTCTTGTATCAATTGCCAAAATCCACCGTCGCTAACTGACACTGATGCATCCG	200
101012636	CCTGCAGAGTAGCATGTCATTGATTCTCTAGACCATACACGATGTTGGAACAATTGATAAGGATGTGAGAGATATCCTTTTTGGGGAACTCGTACTTCCCGATTTTATACCCTTCTCGAGCTACCGGTCCTCTTCACTCTTAAGAGTGGTGTGTTAGAAGCGTTCCCGCGCACCATGGTGGACTGACACTGATGCATCCG	200
101012638	CCTGCAGAGTAGCATGTCATTGATTCTCTAGACAATCAACTGCTGGGCTAAAGAGGTCGGTAACCAATTAGGACTCGTGTCCTATGCCGGCCGGCTGTGTATGCGCCACCGGGCTGATCCGTATTAAGTATTCCGATAGCTGGTCCACGCGATGTTTGGACCGCGGCTAAACCCAGCCCCGGCTGACACTGATGCATCCG	200
101012640	CCTGCAGAGTAGCATGTCATTGATTCTCTAGTATTCGTTAAGGAGGGAAAGTGGGCTTATCCACTACGTGTTTTGAACCCTCTTTCTGAGCGTGTATGTAAATCGTTGATCCAAGAGAGCTCTCCTTCACCAGAAAAGAAGTGTGCTGACAATCGGCCCAATCCGCGGGGTCTCTGATACAGCTGACACTGATGCATCCG	200
101012641	CCTGCAGAGTAGCATGTCATTGATTCTCTAGTAGGAACTCCTTCGAGACCGAACCGTGTCGCTGGATTCGGATACCCGACTCGCGATGTTTGTATCGTAGCCCAAACGGCGGATGACCTCAGCAGAACTTATTAGTTCAACAATGATGCTTGCGCCGGGCCACCTTGACACATCGCTCGATCCTGACACTGATGCATCCG	200
101012642	CCTGCAGAGTAGCATGTCATTGATTCTCTAGTACGTGTCCTCATGATCGTTCATTAGTACAGCCTAACCTCATTAGCGGATGCGACTCGATACGCTTGTGGACATACGCAACAAGCAGATCTGAGTATGGGGCTCACGACCCTGCTTCCAATGACCCGAGAGTTTCTGTAGCGCGGGGGTCGCTGACACTGATGCATCCG	200
101012643	CCTGCAGAGTAGCATGTCATTGATTCTCTAGTAACAAATCGTACAGACTAAGGTTCCTCGAGAAAGACCTGAGTCGGCGCGCATTGTAACGTGCCCCGGGTCTGGTGCCCTAGTGACTGGACCATTCGGTAAACGGCGGTCCATGGCTAAAGTAGGGTATCGCGAACTCCACGGTAATGCTGCTGACACTGATGCATCCG	200
101012644	CCTGCAGAGTAGCATGTCATTGATTCTCTAGTTAATGACACAGGTGTTCTCCGGGCATCAATTGGGTCCCGCACGGTGCTAGCGTGCACGCGCCATGGCCCTGAGATCAAGCTGCTAAGACAAGGGAGGGGCAACTGCTGACTGGTGTTTTCTGCAAGATACGAAGGTCTGATAACCCGACCCTGACACTGATGCATCCG	200
101012645	CCTGCAGAGTAGCATGTCATTGATTCTCTAGTTCTGGGCACCGCTTGGAGATTTTTACGTGAGCGGAGCAACCCTTCTTCCCGACCCAGTGCAATGGAGCGGTTTTTGTCCGGTCGCGGCGCGCAATTGCCGTACACGTGATTTTGGTTAACATTAGAAGAGACTACCCCAGGATAACATTACTGACACTGATGCATCCG	200
101012646	CCTGCAGAGTAGCATGTCATTGATTCTCTAGTTGGAGTTGTTTGCACCGGACCAAGCGCCGCGCCACTTGCACTCGGTCCGGATCAATGGGCTATACCCCAACAGTAAATCGTGTATATTGCGCACACTCATGGCGTTACGAGATACCAACCTTCCAAAGCAACACGCAGACCTGTACTCCACTGACACTGATGCATCCG	200
101012647	CCTGCAGAGTAGCATGTCATTGATTCTCTAGTTTTGGACCCGACTTCCCACCCGCACTTCGGTAAAGACTAAGGCCTTTTTCCCGTAGGGCGGCACTCTACGATATGAATCGTGAAGAAATACACTACGGGTGACTATCCTACCGGGGTGGTGGCGCTCACATGTCTACCAACACCATCAAACTGACACTGATGCATCCG	200
101012649	CCTGCAGAGTAGCATGTCATTGATTCTCTAGTGAGGAGCGGTAAGCTCCACTTCAGAAGTAGTACCGTGTGGTTCCACTAGTTCTGTGTCGTTCGTGACCGGCGTGGACTGCCCCTTGGACCGTAGAAGTGTATTGCAACAGGGACTACCCGGATGCGACAGCACCCTCTTCTTCATTTACTCTGACACTGATGCATCCG	200
101012651	CCTGCAGAGTAGCATGTCATTGATTCTCTAGTGCCTCTGCGTCAACGCTTCCTACCGTTCTTAGGCCCCTTTCGTAGGTCTGCGTTGAAGAGCTTGAGATATGCAGGAATTCCCCGTAAGGTGGCACTAGTTAATCGAATTTGGCCCTTTCCTTGAGGACGGTCCTGTCGACATAATAAGTTCTGACACTGATGCATCCG	200
101012652	CCTGCAGAGTAGCATGTCATTGATTCTCTAGTCCCTACGGCACTAGACCTTAAGGCGGCCGAAAGGAAGTTATTACGGAGTCACAGTAATGGTCACCTGGGGGATCGATAGATATCCTCCGGTCCCGAGGCGTCTAGATACCACCCGTTACATGATATCCTAACACCTGAGACAATTAAGATCTGACACTGATGCATCCG	200
101012653	CCTGCAGAGTAGCATGTCATTGATTCTCTAGTCTCAAACTCTCACGGCAGGGGACCAATGGCACCTTTCGTAAATAGTGGTCCAGAGTGAACCTGTCTTTAGGTGCATCTATGGATAGGTTCGGCACAGTACTCGCAAGCGTTGCACTGGAAACAGTCAGAATCACGCAGTCTGCGCGTGTTCTGACACTGATGCATCCG	200
101012654	CCTGCAGAGTAGCATGTCATTGATTCTCTAGTCACATTGCGCTTTGGTGGGCGGTCTGGGGCTGATAAATGTACGGAGCAAGGTCCCTAATATAGCGGACGGGATATCCAATGTCTGTTCCATCGGGCGCGAAAAGGATTGCGTTAAGTCTACTTATGCACCGAGGAGGGGCTCCCGTATGACTGACACTGATGCATCCG	200
[truncated: 208,159+ more rows]

## Sheet: Encoding_info
Chunk Num	194818
Fountain Seed	2
C value	0.01
delta	0.01
[truncated: 1 more rows]
