# Supplementary material for: Robust data storage in DNA by de Bruijn graph-based de novo strand assembly
Source: Nat Commun. 2022 Sep 12;13:5361. doi: 10.1038/s41467-022-33046-w (PMC9468002; doi:10.1038/s41467-022-33046-w)
Supplement: Supplementary file 8 — source data [file 41467_2022_33046_MOESM8_ESM.zip]

Archive with 8 entries (8 files):
- Figure 2-source-data.xlsx
- Supplementary Figure 12-source-data.xlsx
- Supplementary Figure 1-source_data.xlsx
- Supplementary Figure 2-source-data.xlsx
- Supplementary Figure 4-source-data.xlsx
- Supplementary Figure 5-source-data.xlsx
- Supplementary Figure 6-source-data.xlsx
- Supplementary Figure 8-source-data.xlsx
