# Supplementary material for: Robust data storage in DNA by de Bruijn graph-based de novo strand assembly
Source: Nat Commun. 2022 Sep 12;13:5361. doi: 10.1038/s41467-022-33046-w (PMC9468002; doi:10.1038/s41467-022-33046-w)
Supplement: Supplementary file 8 — source data [file 41467_2022_33046_MOESM8_ESM.zip › Figure 2-source-data.xlsx]

## Sheet: Fig. 2a
Average breaks per strand	DBGPS			MA			DBGPS	SD	MA	SD
2	1000	1000	1000	326	360	340	1	0	0.326	0.017088
4	1000	1000	1000	0	0	0	1	0	0	0
6	1000	1000	1000	0	0	0	1	0	0	0
8	1000	1000	1000	0	0	0	1	0	0	0
10	1000	1000	1000	0	0	0	1	0	0	0
12	1000	1000	1000	0	0	0	1	0	0	0
14	1000	1000	1000	0	0	0	1	0	0	0
16	1000	1000	1000	0	0	0	1	0	0	0
18	1000	1000	1000	0	0	0	1	0	0	0
20	1000	1000	1000	0	0	0	1	0	0	0

## Sheet: Fig. 2b
Average rearrangements per strand	DBGPS			MA			DBGPS	SD	MA	SD
1	1000	1000	1000	169	146	184	1	0	0.169	0.0191398
2	1000	1000	1000	0	0	0	1	0	0	0
3	999	1000	1000	0	0	0	0.999	0.00057735	0	0
4	1000	1000	1000	0	0	0	1	0	0	0
5	1000	1000	1000	0	0	0	1	0	0	0
6	1000	1000	1000	0	0	0	1	0	0	0
7	999	1000	1000	0	0	0	0.999	0.00057735	0	0
8	1000	1000	1000	0	0	0	1	0	0	0
9	1000	1000	1000	0	0	0	1	0	0	0
10	1000	1000	1000	0	0	0	1	0	0	0

## Sheet: Fig. 2c
Rates of indels	DBGPS			MA			DBGPS	SD	MA	SD
0.01	1000	1000	1000	1000	1000	1000	1	0	1	0
0.02	1000	999	1000	997	998	994	1	0.00057735	0.997	0.00208167
0.03	999	1000	999	986	974	957	0.999	0.00057735	0.986	0.0145717
0.04	1000	999	999	910	905	895	1	0.00057735	0.91	0.00763763
0.05	999	998	999	772	765	770	0.999	0.00057735	0.772	0.00360555
0.06	999	997	999	589	551	566	0.999	0.0011547	0.589	0.0191398
0.07	987	990	993	412	363	391	0.987	0.003	0.412	0.0245832
0.08	977	983	979	209	207	207	0.977	0.00305505	0.209	0.0011547
0.09	926	933	925	81	86	87	0.926	0.0043589	0.081	0.00321455
0.1	848	817	834	38	41	35	0.848	0.0155242	0.038	0.003

## Sheet: Fig. 2d
Rates of Subs	DBGPS			MA			DBGPS	SD	MA	SD
0.01	1000	1000	1000	1000	1000	1000	1	0	1	0
0.02	1000	1000	1000	1000	1000	1000	1	0	1	0
0.03	1000	1000	1000	1000	1000	1000	1	0	1	0
0.04	999	1000	1000	1000	1000	1000	0.999	0.00057735	1	0
0.05	999	998	997	1000	1000	1000	0.999	0.001	1	0
0.06	994	992	997	1000	1000	1000	0.994	0.00251661	1	0
0.07	967	968	970	1000	1000	1000	0.967	0.00152753	1	0
0.08	907	911	906	1000	1000	1000	0.907	0.00264575	1	0
0.09	737	746	762	1000	1000	1000	0.737	0.0126623	1	0
0.1	496	495	515	1000	1000	1000	0.496	0.0112694	1	0

## Sheet: Fig. 2e
Rates of error mixtures	DBGPS			MA			DBGPS	SD	MA	SD
0.01	1000	1000	1000	998	1000	999	1	0	0.998	0.001
0.02	1000	998	999	605	618	659	1	0.001	0.605	0.0281839
0.03	1000	1000	1000	517	508	513	1	0	0.517	0.00450925
0.04	994	986	997	46	50	47	0.994	0.00568624	0.046	0.00208167
0.05	992	996	990	10	14	17	0.992	0.00305505	0.01	0.00351188
0.06	983	985	986	0	0	0	0.983	0.00152753	0	0
0.07	908	887	909	0	0	0	0.908	0.0124231	0	0
0.08	794	808	796	0	0	0	0.794	0.00757188	0	0
0.09	404	441	452	0	0	0	0.404	0.0251462	0	0
0.1	174	189	198	0	0	0	0.174	0.0121244	0	0

## Sheet: Fig. 2f
Sequence copies	DBGPS	SD	MA	SD
3	0.0166667	0.0046188	0.015	0.00264575
4	0.132667	0.0106927	0.592667	0.00404145
5	0.464667	0.00208167	0.836667	0.00945163
6	0.725667	0.0070946	0.782	0.00173205
7	0.883333	0.00378594	0.696333	0.00986577
8	0.950333	0.00763763	0.881333	0.00585947
9	0.982	0.003	0.950333	0.00251661
10	0.994	0.00264575	0.946333	0.0080829
11	0.998333	0.00152753	0.970333	0.00251661
12	0.999	0.001	0.981667	0.00472582
13	1	0	0.983667	0.00305505
14	1	0	0.991667	0.00057735
15	1	0	0.990667	0.0023094
16	1	0	0.995333	0.00057735
17	1	0	0.996333	0.00152753
18	1	0	0.997333	0.0011547
19	1	0	0.998667	0.00057735
20	1	0	0.999333	0.0011547
21	0.999667	0.00057735	0.999667	0.00057735
22	1	0	0.999667	0.00057735
23	0.999333	0.00057735	0.999333	0.00057735
24	0.999	0.00173205	1	0
25	1	0	0.999667	0.00057735
26	1	0	1	0
27	1	0	0.999667	0.00057735
28	1	0	1	0
29	1	0	1	0
30	1	0	1	0
31	1	0	1	0
32	1	0	1	0
33	1	0	1	0
34	1	0	1	0
35	1	0	1	0
36	1	0	1	0
37	1	0	1	0
38	1	0	1	0
39	1	0	1	0
40	1	0	1	0
41	1	0	1	0
42	1	0	1	0
43	1	0	1	0
44	1	0	1	0
45	1	0	1	0
46	1	0	1	0
47	1	0	1	0
48	1	0	1	0
49	1	0	1	0
50	1	0	1	0
51	1	0	1	0
52	1	0	1	0
53	1	0	1	0
54	1	0	1	0
55	1	0	1	0
56	1	0	1	0
57	1	0	1	0
58	1	0	1	0
59	1	0	1	0
60	1	0	1	0
61	1	0	1	0
62	1	0	1	0
63	1	0	1	0
64	1	0	1	0
65	1	0	1	0
66	1	0	1	0
67	1	0	1	0
68	1	0	1	0
69	1	0	1	0
70	1	0	1	0
71	1	0	1	0
72	1	0	1	0
73	1	0	1	0
74	1	0	1	0
75	1	0	1	0
76	1	0	1	0
77	1	0	1	0
78	1	0	1	0
79	1	0	1	0
80	1	0	1	0
81	1	0	1	0
82	1	0	1	0
83	1	0	1	0
84	1	0	1	0
85	1	0	1	0
86	1	0	1	0
87	1	0	1	0
88	1	0	1	0
89	0.999667	0.00057735	1	0
90	1	0	1	0
91	1	0	1	0
92	1	0	1	0
93	1	0	1	0
94	1	0	1	0
95	1	0	1	0
96	1	0	1	0
97	1	0	1	0
98	0.999333	0.00057735	1	0
99	1	0	1	0
100	1	0	1	0

## Sheet: Fig. 2g
Data size (MB)	Couting time (s)			Strand decoding time (s)			Number of strands decoded (cutoff =2)			Average Couting time (s)	SD	Average strand decoding time (s)	SD	Average number of strands decoded (cutoff =2)	SD	Sr	SD	Fold changes of decoding speed per strand
	Rep1	Rep2	Rep3	Rep1	Rep2	Rep3	Rep1	Rep2	Rep3
1	2	2	3	2.42	2.35	2.31	29363	29414	29423	2.33333	0.57735	2.36	0.0556776	29400	32.3574	0.98	0.00107858	1
10	19	22	22	31.43	30.77	31.61	293910	294064	294102	21	1.73205	31.27	0.442267	294025	101.673	0.980084	0.000338909	1.32489
100	228	234	233	419.1	467	518.05	2940197	2939621	2939570	231.667	3.21455	468.05	49.4834	2939796	348.211	0.979932	0.00011607	1.9834
1000	2324	2382	2319	6052.33	5806.66	5744.2	29396172	29395402	29395387	2341.67	35.019	5867.73	162.89	2.93957e+07	448.952	0.979855	1.49651e-05	2.48669
										Fig. S4		Fig. 2G				Fig. S6a		Fig. 2G
