# Supplementary material for: Robust data storage in DNA by de Bruijn graph-based de novo strand assembly
Source: Nat Commun. 2022 Sep 12;13:5361. doi: 10.1038/s41467-022-33046-w (PMC9468002; doi:10.1038/s41467-022-33046-w)
Supplement: Supplementary file 8 — source data [file 41467_2022_33046_MOESM8_ESM.zip › Supplementary Figure 12-source-data.xlsx]

## Sheet: Supplementary Figure 12
Error rates	Kn10
0.001	0.0969557
0.002	0.126605
0.003	0.15702
0.004	0.188235
0.005	0.220276
0.006	0.253211
0.007	0.287015
0.008	0.321679
0.009	0.357278
0.01	0.39383
0.011	0.431419
0.012	0.47
0.013	0.509576
0.014	0.550211
0.015	0.592138
0.016	0.634815
0.017	0.678819
0.018	0.723956
0.019	0.770446
0.02	0.818228
0.021	0.866879
0.022	0.917267
0.023	0.968753
0.024	1.02155
0.025	1.07582
0.026	1.132
0.027	1.18928
0.028	1.24852
0.029	1.30884
0.03	1.37124
0.031	1.43504
0.032	1.50022
0.033	1.56845
0.034	1.63715
0.035	1.70881
0.036	1.78175
0.037	1.85646
0.038	1.93394
0.039	2.01326
0.04	2.09399
0.041	2.17684
0.042	2.2639
0.043	2.35198
0.044	2.44161
0.045	2.5345
0.046	2.63111
0.047	2.72832
0.048	2.82929
0.049	2.93251
0.05	3.0391
0.051	3.148
0.052	3.25961
0.053	3.37553
0.054	3.49473
0.055	3.61536
0.056	3.73847
0.057	3.86838
0.058	4.00011
0.059	4.13324
0.06	4.27333
0.061	4.41686
0.062	4.5642
0.063	4.71468
0.064	4.86864
0.065	5.02614
0.066	5.19233
0.067	5.35817
0.068	5.53169
0.069	5.70814
0.07	5.88519
0.071	6.07381
0.072	6.26752
0.073	6.46425
0.074	6.66626
0.075	6.8719
0.076	7.08271
0.077	7.30484
0.078	7.52751
0.079	7.75672
0.08	7.99356
0.081	8.24409
0.082	8.4943
0.083	8.74683
0.084	9.00849
0.085	9.27836
0.086	9.56087
0.087	9.84694
0.088	10.1461
0.089	10.4511
0.09	10.756
0.091	11.0869
0.092	11.4131
0.093	11.7502
0.094	12.0873
0.095	12.4573
0.096	12.8151
0.097	13.2004
0.098	13.5843
0.099	13.9767
0.1	14.3882
