# Supplementary material for: Robust data storage in DNA by de Bruijn graph-based de novo strand assembly
Source: Nat Commun. 2022 Sep 12;13:5361. doi: 10.1038/s41467-022-33046-w (PMC9468002; doi:10.1038/s41467-022-33046-w)
Supplement: Supplementary file 8 — source data [file 41467_2022_33046_MOESM8_ESM.zip › Supplementary Figure 1-source_data.xlsx]

## Sheet: Substitutions
		Error rates
		0.01		0.02		0.03		0.04		0.05		0.06		0.07		0.08		0.09		0.1
Strand copies		Sr	Std	Sr	Std	Sr	Std	Sr	Std	Sr	Std	Sr	Std	Sr	Std	Sr	Std	Sr	Std	Sr	Std
	3	0.991667	0.00288675	0.870667	0.0170392	0.595667	0.00750555	0.272	0.00793725	0.09	0.0034641	0.0253333	0.00650641	0.00433333	0.00351188	0.000666667	0.00057735	0	0	0	0
	4	1	0	0.969	0.005	0.84	0.00754983	0.632333	0.00907377	0.370667	0.0115902	0.163	0.0183303	0.0616667	0.0064291	0.0126667	0.00152753	0.00266667	0.00208167	0	0
	5	1	0	0.994333	0.00251661	0.966667	0.00650641	0.852667	0.0070946	0.638667	0.0237557	0.405333	0.0133167	0.204667	0.0064291	0.0736667	0.00568624	0.022	0.0052915	0.00366667	0.00152753
	6	1	0	0.998	0.001	0.986333	0.00305505	0.940667	0.0064291	0.817667	0.0102632	0.628667	0.0202567	0.428	0.0173494	0.221	0.0176918	0.08	0.0192873	0.0223333	0.0011547
	7	1	0	0.999667	0.00057735	0.996667	0.00251661	0.983	0.001	0.918	0.0158745	0.811333	0.0170392	0.611333	0.0145029	0.4	0.0190788	0.195333	0.0119304	0.086	0.0043589
	8	1	0	1	0	0.998667	0.00057735	0.994	0.0034641	0.966667	0.00568624	0.905333	0.0115902	0.777	0.00655744	0.572333	0.012897	0.352	0.0115326	0.174333	0.00450925
	9	1	0	1	0	0.999667	0.00057735	0.998	0.001	0.986667	0.00057735	0.95	0.00781025	0.868	0.007	0.703333	0.00208167	0.526333	0.00251661	0.308	0.0141067
	10	1	0	1	0	1	0	0.999333	0.0011547	0.992667	0.00321455	0.975	0.001	0.92	0.00360555	0.814667	0.00960902	0.645333	0.0023094	0.437667	0.0184481
	11	1	0	1	0	0.999667	0.00057735	1	0	0.996333	0.00057735	0.989333	0.00493288	0.954667	0.00057735	0.879667	0.0109697	0.752333	0.0273191	0.576667	0.00550757
	12	1	0	1	0	1	0	1	0	0.999333	0.00057735	0.994667	0.00057735	0.976667	0.0023094	0.933	0.003	0.844333	0.00702377	0.697667	0.01823
	13	1	0	1	0	1	0	1	0	1	0	0.996667	0.00152753	0.986333	0.00251661	0.953667	0.00208167	0.890333	0.0138684	0.788667	0.00929157
	14	1	0	1	0	1	0	1	0	0.999667	0.00057735	0.998667	0.00152753	0.994	0.00264575	0.981667	0.00550757	0.930333	0.00802081	0.837667	0.0135031
	15	1	0	1	0	1	0	1	0	0.999667	0.00057735	0.999333	0.00057735	0.998	0.00173205	0.984333	0.0051316	0.956333	0.00550757	0.885333	0.00602771
	16	1	0	1	0	1	0	1	0	1	0	1	0	0.998333	0.0011547	0.992333	0.00251661	0.976	0.0101489	0.930667	0.00152753
	17	1	0	1	0	1	0	1	0	1	0	0.999333	0.00057735	0.999	0.001	0.995333	0.00152753	0.983	0.0034641	0.949667	0.00404145
	18	1	0	1	0	1	0	1	0	1	0	1	0	0.999333	0.0011547	0.996333	0.00208167	0.991667	0.00057735	0.965333	0.0112398
	19	1	0	1	0	1	0	1	0	1	0	1	0	1	0	0.999333	0.00057735	0.992	0.00264575	0.976333	0.00404145
	20	1	0	1	0	1	0	1	0	1	0	1	0	0.999333	0.0011547	0.999333	0.00057735	0.995667	0.0023094	0.982667	0.00493288
	21	1	0	1	0	1	0	1	0	1	0	1	0	1	0	0.999667	0.00057735	0.998333	0.0011547	0.988667	0.00152753
	22	1	0	1	0	1	0	1	0	1	0	1	0	1	0	1	0	0.999	0.001	0.992333	0.00251661
	23	1	0	1	0	1	0	1	0	1	0	1	0	0.999667	0.00057735	0.999333	0.0011547	0.998	0	0.995	0.003
	24	1	0	1	0	1	0	1	0	1	0	1	0	1	0	1	0	0.999333	0.00057735	0.997333	0.0011547
	25	1	0	1	0	1	0	1	0	1	0	1	0	1	0	0.999667	0.00057735	1	0	0.997	0.001

## Sheet: Insertions
		Error rates
		0.01		0.02		0.03		0.04		0.05		0.06		0.07		0.08		0.09		0.1
Strand copies		Sr	Std	Sr	Std	Sr	Std	Sr	Std	Sr	Std	Sr	Std	Sr	Std	Sr	Std	Sr	Std	Sr	Std
	3	0.996	0.00360555	0.903	0.003	0.667667	0.00950438	0.388667	0.0140475	0.176333	0.0172143	0.0693333	0.00873689	0.0136667	0.00251661	0.001	0	0.001	0.00173205	0	0
	4	0.999333	0.00057735	0.978667	0.00416333	0.91	0.0052915	0.728	0.0127671	0.531667	0.0145717	0.298	0.0217025	0.140667	0.00907377	0.0456667	0.00305505	0.0153333	0.0011547	0.00266667	0.00208167
	5	1	0	0.998667	0.0011547	0.976	0.00360555	0.911333	0.00568624	0.774	0.0164621	0.588333	0.0151438	0.377	0.0043589	0.202333	0.0064291	0.0866667	0.0051316	0.0263333	0.00404145
	6	1	0	1	0	0.995333	0.00057735	0.973	0.00754983	0.907333	0.00750555	0.798333	0.00907377	0.635	0.007	0.422667	0.0204042	0.235333	0.0070946	0.117333	0.00650641
	7	1	0	1	0	0.999	0.001	0.991	0.00173205	0.969333	0.00493288	0.911	0.014	0.792	0.003	0.627333	0.0104083	0.426667	0.0225019	0.260333	0.0061101
	8	1	0	1	0	1	0	0.997333	0.0011547	0.989667	0.00251661	0.955	0.006245	0.901667	0.0085049	0.782333	0.00585947	0.616333	0.00351188	0.439	0.0072111
	9	1	0	1	0	1	0	0.999333	0.0011547	0.995333	0.00321455	0.986333	0.00378594	0.947333	0.00152753	0.882333	0.00404145	0.776667	0.0166533	0.604667	0.0112398
	10	1	0	1	0	1	0	1	0	0.998667	0.00152753	0.99	0.003	0.971667	0.00057735	0.929	0.007	0.861	0.0115326	0.726333	0.00635085
	11	1	0	1	0	1	0	1	0	0.999	0.001	0.998667	0.00152753	0.985	0.002	0.952667	0.00503322	0.911	0.00608276	0.825	0.00916515
	12	1	0	1	0	1	0	1	0	1	0	0.998	0.00173205	0.992333	0.00152753	0.982333	0.00251661	0.952	0.00360555	0.894667	0.0142244
	13	1	0	1	0	1	0	1	0	1	0	1	0	0.996667	0.00057735	0.990667	0.00152753	0.977	0.00360555	0.934333	0.00929157
	14	1	0	1	0	1	0	1	0	1	0	0.999333	0.0011547	0.999667	0.00057735	0.996667	0.00057735	0.981	0.00458258	0.957333	0.00251661
	15	1	0	1	0	1	0	1	0	0.999667	0.00057735	1	0	0.999667	0.00057735	0.998333	0.00152753	0.992	0.00360555	0.974	0.0043589
	16	1	0	1	0	1	0	1	0	1	0	1	0	0.999667	0.00057735	0.998667	0.0011547	0.994667	0.00208167	0.980333	0.0023094
	17	1	0	1	0	1	0	1	0	1	0	1	0	0.999333	0.00057735	0.998	0	0.997333	0.00251661	0.987	0.0043589
	18	1	0	1	0	1	0	1	0	1	0	1	0	1	0	1	0	0.999333	0.0011547	0.996333	0.00152753
	19	1	0	1	0	1	0	1	0	1	0	1	0	1	0	1	0	0.998	0.001	0.995667	0.00057735
	20	1	0	1	0	1	0	1	0	1	0	1	0	1	0	0.999667	0.00057735	0.999667	0.00057735	0.999	0
	21	1	0	1	0	1	0	1	0	1	0	1	0	1	0	1	0	0.999667	0.00057735	0.999667	0.00057735
	22	1	0	1	0	1	0	1	0	1	0	1	0	1	0	1	0	0.999667	0.00057735	0.999333	0.00057735
	23	1	0	1	0	1	0	1	0	1	0	1	0	1	0	1	0	1	0	0.999333	0.00057735
	24	1	0	1	0	1	0	1	0	1	0	1	0	1	0	1	0	1	0	1	0
	25	1	0	1	0	1	0	1	0	1	0	1	0	1	0	1	0	1	0	1	0

## Sheet: Deletions
		Error rates
		0.01		0.02		0.03		0.04		0.05		0.06		0.07		0.08		0.09		0.1
Strand copies		Sr	Std	Sr	Std	Sr	Std	Sr	Std	Sr	Std	Sr	Std	Sr	Std	Sr	Std	Sr	Std	Sr	Std
	3	0.992	0.003	0.882667	0.00737111	0.621333	0.00737111	0.342	0.00173205	0.120667	0.00873689	0.031	0.0105357	0.00633333	0.0011547	0.000666667	0.00057735	0	0	0	0
	4	0.999	0	0.964667	0.0046188	0.881667	0.0107858	0.651	0.002	0.419667	0.0179258	0.206333	0.0165025	0.069	0.0034641	0.0186667	0.00896289	0.004	0.00173205	0.001	0.001
	5	1	0	0.995	0.00173205	0.97	0.006	0.870333	0.00665833	0.682333	0.0149778	0.460333	0.0161658	0.258	0.00984886	0.114	0.0127671	0.038	0.0034641	0.00733333	0.00321455
	6	1	0	0.999333	0.00057735	0.991333	0.00057735	0.958	0.0087178	0.864667	0.0223681	0.697	0.00173205	0.474333	0.0285715	0.294333	0.0104083	0.131667	0.00208167	0.044	0.00458258
	7	1	0	1	0	0.998333	0.00057735	0.986333	0.00057735	0.941667	0.00550757	0.834667	0.0070946	0.692	0.0134536	0.485333	0.0125033	0.284333	0.00986577	0.136667	0.0155027
	8	1	0	1	0	0.998667	0.00057735	0.996	0.00264575	0.974333	0.00737111	0.918333	0.0125831	0.818333	0.0171561	0.663	0.0115326	0.447667	0.00650641	0.236333	0.0137961
	9	1	0	1	0	1	0	0.997	0.00173205	0.99	0.001	0.966	0.00888819	0.889333	0.00351188	0.785333	0.0120968	0.594	0.0183576	0.407	0.00781025
	10	1	0	1	0	1	0	0.999667	0.00057735	0.994333	0.00152753	0.981	0.00173205	0.944	0.00754983	0.862333	0.0180093	0.733	0.0166433	0.550667	0.00450925
	11	1	0	1	0	1	0	1	0	0.997667	0.0023094	0.990333	0.00152753	0.968	0.00655744	0.916	0.0104403	0.806667	0.00802081	0.655333	0.0122202
	12	1	0	1	0	1	0	0.999667	0.00057735	0.999	0.001	0.996333	0.0011547	0.985667	0.00450925	0.955333	0.00550757	0.892333	0.00208167	0.760333	0.00416333
	13	1	0	1	0	1	0	1	0	1	0	0.998	0.001	0.992333	0.00152753	0.968	0.0034641	0.925	0.0112694	0.842	0.00655744
	14	1	0	1	0	1	0	1	0	1	0	0.999667	0.00057735	0.995667	0.00208167	0.982333	0.00550757	0.956667	0.0023094	0.885333	0.01861
	15	1	0	1	0	1	0	1	0	1	0	0.999333	0.00057735	0.998667	0.00152753	0.993667	0.00251661	0.969667	0.00251661	0.919	0.001
	16	1	0	1	0	1	0	1	0	1	0	0.999667	0.00057735	0.999	0.001	0.995333	0.00208167	0.981	0.00556776	0.951667	0.00472582
	17	1	0	1	0	1	0	1	0	1	0	1	0	0.999667	0.00057735	0.997667	0.0011547	0.986	0.005	0.962667	0.00550757
	18	1	0	1	0	1	0	1	0	1	0	1	0	1	0	0.998333	0.0011547	0.990667	0.00057735	0.976667	0.00305505
	19	1	0	1	0	1	0	1	0	1	0	0.999667	0.00057735	1	0	1	0	0.992667	0.0023094	0.981333	0.00776745
	20	1	0	1	0	1	0	1	0	1	0	1	0	1	0	0.999333	0.00057735	0.997667	0.00152753	0.990333	0.00057735
	21	1	0	1	0	1	0	1	0	1	0	1	0	1	0	1	0	0.999333	0.0011547	0.991667	0.00568624
	22	1	0	1	0	1	0	1	0	1	0	1	0	1	0	0.999333	0.00057735	1	0	0.998	0.002
	23	1	0	1	0	1	0	1	0	1	0	1	0	1	0	1	0	0.999333	0.00057735	0.997667	0.00057735
	24	1	0	1	0	1	0	1	0	1	0	1	0	1	0	1	0	0.999667	0.00057735	0.998333	0.0011547
	25	1	0	1	0	1	0	1	0	1	0	1	0	1	0	1	0	0.999667	0.00057735	0.999333	0.00057735

## Sheet: DNA Breaks
		Error rates
		0.01		0.02		0.03		0.04		0.05		0.06		0.07		0.08		0.09		0.1
Strand copies		Sr	Std	Sr	Std	Sr	Std	Sr	Std	Sr	Std	Sr	Std	Sr	Std	Sr	Std	Sr	Std	Sr	Std
	3	1	0	0.955667	0.00550757	0.740667	0.0106927	0.452667	0.0188237	0.193333	0.0145717	0.059	0.00608276	0.016	0.001	0.00333333	0.00208167	0.001	0.001	0	0
	4	1	0	0.99	0.003	0.925	0.00655744	0.755	0.0069282	0.550667	0.0181475	0.289667	0.0104083	0.142	0.00888819	0.048	0.0052915	0.009	0.00556776	0.00233333	0.00251661
	5	1	0	0.999	0.001	0.984667	0.00493288	0.930667	0.0133167	0.769333	0.0135769	0.558	0.032187	0.367667	0.0080829	0.177333	0.0155671	0.062	0.002	0.018	0.00556776
	6	1	0	1	0	0.997333	0.00057735	0.975	0.001	0.918333	0.0085049	0.773667	0.0092376	0.594667	0.00757188	0.385333	0.0085049	0.208333	0.00702377	0.0956667	0.0080829
	7	1	0	1	0	0.999667	0.00057735	0.993333	0.0011547	0.966667	0.0023094	0.899333	0.010116	0.757667	0.0234592	0.588333	0.00057735	0.406	0.0105357	0.199	0.00754983
	8	1	0	1	0	0.999667	0.00057735	0.997667	0.0011547	0.99	0.00556776	0.956	0.00264575	0.877667	0.00503322	0.749333	0.00950438	0.553333	0.0115036	0.356	0.017088
	9	1	0	1	0	1	0	1	0	0.995667	0.00152753	0.979667	0.00404145	0.942667	0.00907377	0.836	0.0112694	0.705333	0.00929157	0.537333	0.0085049
	10	1	0	1	0	1	0	1	0	0.998	0.00173205	0.993	0.00264575	0.970667	0.00305505	0.917	0.0043589	0.819667	0.0181475	0.647667	0.0085049
	11	1	0	1	0	1	0	0.999667	0.00057735	0.999667	0.00057735	0.995	0.002	0.981333	0.00208167	0.952667	0.00288675	0.883	0.0111355	0.751667	0.0191398
	12	1	0	1	0	1	0	1	0	1	0	0.998667	0.00152753	0.990667	0.00152753	0.972667	0.00152753	0.917	0.0072111	0.856	0.002
	13	1	0	1	0	1	0	1	0	1	0	0.998333	0.0011547	0.997	0.002	0.987	0.0043589	0.957667	0.0080829	0.9	0.0052915
	14	1	0	1	0	1	0	1	0	1	0	1	0	0.999	0	0.991667	0.00378594	0.975667	0.00493288	0.939667	0.00585947
	15	1	0	1	0	1	0	1	0	1	0	0.999667	0.00057735	0.999667	0.00057735	0.993	0.00173205	0.985667	0.00351188	0.962667	0.0011547
	16	1	0	1	0	1	0	1	0	1	0	0.999667	0.00057735	0.999667	0.00057735	0.997333	0.00152753	0.991667	0.00321455	0.972333	0.00321455
	17	1	0	1	0	1	0	1	0	1	0	1	0	1	0	0.999	0.001	0.994333	0.00057735	0.983	0.00458258
	18	1	0	1	0	1	0	1	0	1	0	1	0	1	0	1	0	0.997667	0.00152753	0.989	0.002
	19	1	0	1	0	1	0	1	0	1	0	1	0	1	0	0.999667	0.00057735	0.998667	0.00057735	0.994333	0.0046188
	20	1	0	1	0	1	0	1	0	1	0	1	0	1	0	1	0	0.999	0.001	0.996	0
	21	1	0	1	0	1	0	1	0	1	0	1	0	1	0	1	0	0.999333	0.00057735	0.997	0.001
	22	1	0	1	0	1	0	1	0	1	0	1	0	1	0	1	0	1	0	0.998667	0.00152753
	23	1	0	1	0	1	0	1	0	1	0	1	0	1	0	1	0	1	0	0.999	0.001
	24	1	0	1	0	1	0	1	0	1	0	1	0	1	0	1	0	1	0	0.999	0.001
	25	1	0	1	0	1	0	1	0	1	0	1	0	1	0	1	0	1	0	1	0

## Sheet: DNA Rearrangements
		Error rates
		0.01		0.02		0.03		0.04		0.05		0.06		0.07		0.08		0.09		0.1
Strand copies		Sr	Std	Sr	Std	Sr	Std	Sr	Std	Sr	Std	Sr	Std	Sr	Std	Sr	Std	Sr	Std	Sr	Std
	3	0.992333	0.00152753	0.951667	0.00378594	0.667667	0.0159478	0.479	0.00964365	0.190667	0.0133167	0.0736667	0.00550757	0.019	0.002	0.005	0.00173205	0.001	0.001	0	0
	4	0.999667	0.00057735	0.989	0.00173205	0.930333	0.00680686	0.734	0.0043589	0.539667	0.0207926	0.333	0.0122882	0.165667	0.0150444	0.059	0.00953939	0.0116667	0.00404145	0.00466667	0.00152753
	5	1	0	0.997	0	0.976333	0.00288675	0.925	0.0111355	0.787	0.00916515	0.596333	0.0336056	0.401667	0.011547	0.210667	0.0155671	0.0806667	0.00802081	0.0266667	0.00251661
	6	1	0	0.999667	0.00057735	0.997667	0.00057735	0.979	0.00173205	0.928667	0.010504	0.804333	0.00723418	0.625667	0.00351188	0.423667	0.0140119	0.248333	0.00750555	0.12	0.00866025
	7	1	0	1	0	0.999	0.001	0.994333	0.00057735	0.968333	0.00404145	0.911667	0.0116762	0.784	0.0247588	0.637667	0.0110604	0.451667	0.0144684	0.239333	0.0115902
	8	1	0	1	0	0.999667	0.00057735	0.998	0.001	0.991667	0.00450925	0.957333	0.00378594	0.897667	0.0057735	0.780667	0.0117189	0.600667	0.0162583	0.412667	0.0185831
	9	1	0	1	0	1	0	1	0	0.997667	0.0011547	0.983	0.006	0.951667	0.0109697	0.863333	0.0085049	0.748333	0.00665833	0.596333	0.0064291
	10	1	0	1	0	1	0	1	0	0.998333	0.00152753	0.994	0.00360555	0.974667	0.00305505	0.932333	0.00585947	0.852333	0.0083865	0.695	0.00818535
	11	1	0	1	0	1	0	0.999667	0.00057735	1	0	0.995667	0.0011547	0.985333	0.00251661	0.961667	0.00251661	0.907	0.0138924	0.793	0.0175214
	12	1	0	1	0	1	0	1	0	0.999667	0.00057735	0.999333	0.00057735	0.992333	0.00152753	0.981333	0.00251661	0.934333	0.00208167	0.889	0.00781025
	13	1	0	1	0	1	0	1	0	1	0	0.998667	0.00152753	0.997667	0.00208167	0.990333	0.00378594	0.966333	0.0083865	0.924667	0.00321455
	14	1	0	1	0	1	0	1	0	1	0	0.999667	0.00057735	0.999667	0.00057735	0.996	0.001	0.981667	0.00321455	0.955667	0.0100167
	15	1	0	1	0	1	0	1	0	1	0	0.999667	0.00057735	1	0	0.996	0.002	0.991	0.002	0.972667	0.00404145
	16	1	0	1	0	1	0	1	0	1	0	1	0	0.999667	0.00057735	0.998	0.001	0.995	0.002	0.979	0.00655744
	17	1	0	1	0	1	0	1	0	1	0	1	0	1	0	0.999333	0.0011547	0.996	0.001	0.988333	0.00305505
	18	1	0	1	0	1	0	1	0	1	0	1	0	1	0	1	0	0.998	0.001	0.992333	0.00351188
	19	1	0	1	0	1	0	1	0	1	0	1	0	1	0	1	0	0.999333	0.00057735	0.995333	0.00305505
	20	1	0	1	0	1	0	1	0	1	0	1	0	1	0	1	0	0.999667	0.00057735	0.997333	0.00057735
	21	1	0	1	0	1	0	1	0	1	0	1	0	1	0	1	0	0.999667	0.00057735	0.998	0.001
	22	1	0	1	0	1	0	1	0	1	0	1	0	1	0	1	0	1	0	0.999333	0.00057735
	23	1	0	1	0	1	0	1	0	1	0	1	0	1	0	1	0	1	0	0.999	0.001
	24	1	0	1	0	1	0	1	0	1	0	1	0	1	0	1	0	1	0	0.998667	0.00152753
	25	1	0	1	0	1	0	1	0	1	0	1	0	1	0	1	0	1	0	1	0

## Sheet: Mixed errors
		Error rates
		0.01		0.02		0.03		0.04		0.05		0.06		0.07		0.08		0.09		0.1
Strand copies		Sr	Std	Sr	Std	Sr	Std	Sr	Std	Sr	Std	Sr	Std	Sr	Std	Sr	Std	Sr	Std	Sr	Std
	3	0.979	0.002	0.844333	0.00929157	0.708667	0.0023094	0.339333	0.0162891	0.120333	0.0115036	0.108	0.01253	0.0113333	0.00251661	0.006	0.00173205	0.000666667	0.0011547	0	0
	4	1	0	0.976	0.0108167	0.883	0.0200749	0.641667	0.00321455	0.428667	0.0144684	0.379667	0.0170098	0.201333	0.00832666	0.0503333	0.0023094	0.0166667	0.00351188	0.00266667	0.00152753
	5	1	0	0.995667	0.00152753	0.957333	0.00702377	0.865	0.00655744	0.709	0.01249	0.537333	0.00305505	0.331667	0.0126623	0.187	0.0138924	0.0793333	0.00814453	0.021	0.001
	6	1	0	0.999667	0.00057735	0.994333	0.00208167	0.981333	0.0023094	0.882	0.008544	0.760333	0.00763763	0.642667	0.0185023	0.436667	0.0196554	0.191333	0.0166233	0.0883333	0.00635085
	7	1	0	1	0	0.999	0.001	0.993333	0.00057735	0.950333	0.00493288	0.913	0.0104403	0.738	0.00360555	0.606333	0.00305505	0.437333	0.00305505	0.228333	0.0115902
	8	1	0	1	0	1	0	0.998333	0.00057735	0.983667	0.00208167	0.961667	0.00650641	0.877333	0.00472582	0.747	0.0147986	0.612	0.00754983	0.415	0.0176918
	9	1	0	1	0	1	0	0.999667	0.00057735	0.993333	0.00057735	0.974333	0.00585947	0.952667	0.0061101	0.871333	0.0111505	0.748333	0.00416333	0.553667	0.0132791
	10	1	0	1	0	1	0	0.999333	0.00057735	0.997667	0.00057735	0.991333	0.00305505	0.972333	0.00152753	0.927333	0.0144684	0.838	0.0131149	0.704333	0.0100664
	11	1	0	1	0	1	0	1	0	0.999667	0.00057735	0.997333	0.00057735	0.987667	0.00665833	0.956667	0.00665833	0.897	0.008	0.792	0.00888819
	12	1	0	1	0	1	0	1	0	1	0	0.999333	0.00057735	0.992333	0.00152753	0.980667	0.00602771	0.937	0.00173205	0.875667	0.0085049
	13	1	0	1	0	1	0	1	0	1	0	1	0	0.996333	0.0011547	0.988667	0.0011547	0.966667	0.00550757	0.909667	0.0023094
	14	1	0	1	0	1	0	1	0	1	0	1	0	0.998	0.00264575	0.993667	0.00152753	0.982667	0.00208167	0.948	0.00556776
	15	1	0	1	0	1	0	1	0	1	0	0.999667	0.00057735	1	0	0.996667	0.0011547	0.991667	0.0011547	0.967667	0.00305505
	16	1	0	1	0	1	0	1	0	1	0	1	0	1	0	0.997667	0.00057735	0.993667	0.00404145	0.974667	0.0011547
	17	1	0	1	0	1	0	1	0	1	0	1	0	1	0	0.998667	0.0011547	0.997	0.002	0.987667	0.00152753
	18	1	0	1	0	1	0	1	0	1	0	1	0	1	0	0.998667	0.00057735	0.998	0	0.993	0.00608276
	19	1	0	1	0	1	0	1	0	1	0	1	0	1	0	1	0	0.997333	0.0011547	0.993333	0.00057735
	20	1	0	1	0	1	0	1	0	1	0	1	0	1	0	1	0	0.999667	0.00057735	0.998	0.001
	21	1	0	1	0	1	0	1	0	1	0	1	0	1	0	1	0	0.999667	0.00057735	1	0
	22	1	0	1	0	1	0	1	0	1	0	1	0	1	0	1	0	0.999333	0.00057735	0.999	0
	23	1	0	1	0	1	0	1	0	1	0	1	0	1	0	1	0	0.999667	0.00057735	0.998667	0.00057735
	24	1	0	1	0	1	0	1	0	1	0	1	0	1	0	1	0	0.999667	0.00057735	0.999333	0.00057735
	25	1	0	1	0	1	0	1	0	1	0	1	0	1	0	1	0	1	0	0.999667	0.00057735
