# Supplementary material for: Robust data storage in DNA by de Bruijn graph-based de novo strand assembly
Source: Nat Commun. 2022 Sep 12;13:5361. doi: 10.1038/s41467-022-33046-w (PMC9468002; doi:10.1038/s41467-022-33046-w)
Supplement: Supplementary file 8 — source data [file 41467_2022_33046_MOESM8_ESM.zip › Supplementary Figure 2-source-data.xlsx]

## Sheet: Supplementary Figure 2
k-mer Coverage	All k-mers	SD	Noise k-mers	SD	Correct k-mers	SD
1	4.49176e+07	65227.4	4.49176e+07	65227.4	0	0
2	2.40116e+06	9166.61	2.40116e+06	9166.61	0	0
3	153327	1967.57	153327	1967.57	0	0
4	9709.27	255.907	9709.27	255.907	0	0
5	703.091	79.7815	702.727	80.3257	0.363636	1.20605
6	51.2727	22.186	50.1818	22.1712	1.09091	2.07145
7	8.72727	7.39041	4	5.72713	4.72727	6.58925
8	14.3636	9.11343	0	0	14.3636	9.11343
9	40.7273	16.1808	0	0	40.7273	16.1808
10	105.455	28.0584	0	0	105.455	28.0584
11	276.364	50.4366	0	0	276.364	50.4366
12	610.727	74.5776	0	0	610.727	74.5776
13	1269.45	107.618	0	0	1269.45	107.618
14	2489.09	153.494	0	0	2489.09	153.494
15	4547.09	213.707	0	0	4547.09	213.707
16	7768.91	329.862	0	0	7768.91	329.862
17	12596.7	436.565	0	0	12596.7	436.565
18	19444.4	533.01	0	0	19444.4	533.01
19	28310.9	667.484	0	0	28310.9	667.484
20	39425.6	639.704	0	0	39425.6	639.704
21	52859.8	824.587	0	0	52859.8	824.587
22	67621.6	603.626	0	0	67621.6	603.626
23	83317.3	786.582	0	0	83317.3	786.582
24	99280	791.459	0	0	99280	791.459
25	114188	896.027	0	0	114188	896.027
26	127196	992.987	0	0	127196	992.987
27	137695	1207.92	0	0	137695	1207.92
28	145449	1281.41	0	0	145449	1281.41
29	150025	833.443	0	0	150025	833.443
30	152035	985.452	0	0	152035	985.452
31	150865	610.942	0	0	150865	610.942
32	146578	988.14	0	0	146578	988.14
33	140566	1055.81	0	0	140566	1055.81
34	132357	753.626	0	0	132357	753.626
35	123414	1117.55	0	0	123414	1117.55
36	114238	880.73	0	0	114238	880.73
37	104389	981.001	0	0	104389	981.001
38	95228.5	978.146	0	0	95228.5	978.146
39	85985.1	1067.2	0	0	85985.1	1067.2
40	76996.5	689.351	0	0	76996.5	689.351
41	68970.7	768.461	0	0	68970.7	768.461
42	61104.5	613.337	0	0	61104.5	613.337
43	53738.9	683.489	0	0	53738.9	683.489
44	47023.8	875.271	0	0	47023.8	875.271
45	40876.2	647.687	0	0	40876.2	647.687
46	35172.2	302.834	0	0	35172.2	302.834
47	29898.5	294.466	0	0	29898.5	294.466
48	25096.5	298.244	0	0	25096.5	298.244
49	20734.5	480.266	0	0	20734.5	480.266
50	17162.2	350.901	0	0	17162.2	350.901
51	13941.5	289.534	0	0	13941.5	289.534
52	11267.1	303.546	0	0	11267.1	303.546
53	8945.27	248.361	0	0	8945.27	248.361
54	7029.09	294.425	0	0	7029.09	294.425
55	5299.82	267.098	0	0	5299.82	267.098
56	4153.27	150.557	0	0	4153.27	150.557
57	3113.27	147.741	0	0	3113.27	147.741
58	2305.45	139.631	0	0	2305.45	139.631
59	1700.91	165.748	0	0	1700.91	165.748
60	1210	68.9986	0	0	1210	68.9986
61	894.182	70.6114	0	0	894.182	70.6114
62	629.091	38.0038	0	0	629.091	38.0038
63	432.727	56.1304	0	0	432.727	56.1304
64	294.182	49.5779	0	0	294.182	49.5779
65	196.909	48.028	0	0	196.909	48.028
66	127.818	33.7219	0	0	127.818	33.7219
67	92.9091	16.183	0	0	92.9091	16.183
68	67.2727	20.8091	0	0	67.2727	20.8091
69	46.9091	19.46	0	0	46.9091	19.46
70	27.6364	13.1093	0	0	27.6364	13.1093
71	21.2727	9.68598	0	0	21.2727	9.68598
72	12.5455	10.5864	0	0	12.5455	10.5864
73	10.3636	9.37308	0	0	10.3636	9.37308
74	4.54545	2.84125	0	0	4.54545	2.84125
75	2.18182	1.88776	0	0	2.18182	1.88776
76	2.54545	4.29799	0	0	2.54545	4.29799
77	1.45455	3.1101	0	0	1.45455	3.1101
78	3.45455	7.59426	0	0	3.45455	7.59426
79	1.81818	4.77113	0	0	1.81818	4.77113
80	2	4.28952	0	0	2	4.28952
81	2.18182	5.32575	0	0	2.18182	5.32575
82	1.45455	3.1101	0	0	1.45455	3.1101
83	0.545455	1.29334	0	0	0.545455	1.29334
84	2	2.68328	0	0	2	2.68328
85	0.727273	2.41209	0	0	0.727273	2.41209
86	0.8	1.93218	0	0	0.8	1.93218
87	0.8	1.39841	0	0	0.8	1.39841
88	0.888889	2.02759	0	0	0.888889	2.02759
89	0.666667	1	0	0	0.666667	1
90	0.888889	1.05409	0	0	0.888889	1.05409
91	0.25	0.707107	0	0	0.25	0.707107
92	0.285714	0.755929	0	0	0.285714	0.755929
93	0.571429	0.9759	0	0	0.571429	0.9759
94	0	0	0	0	0	0
95	0.8	1.09545	0	0	0.8	1.09545
96	0	0	0	0	0	0
97	0.666667	1.1547	0	0	0.666667	1.1547
98	0	0	0	0	0	0
99	2	2.82843	0	0	2	2.82843
100	0	0	0	0	0	0
