# Supplementary material for: Robust data storage in DNA by de Bruijn graph-based de novo strand assembly
Source: Nat Commun. 2022 Sep 12;13:5361. doi: 10.1038/s41467-022-33046-w (PMC9468002; doi:10.1038/s41467-022-33046-w)
Supplement: Supplementary file 8 — source data [file 41467_2022_33046_MOESM8_ESM.zip › Supplementary Figure 4-source-data.xlsx]

## Sheet: Supplementary Figure 4
Data size (MB)	Couting time (s)			Strand decoding time (s)			Number of strands decoded (cutoff =2)			Average Couting time (s)	SD	Fold changes of counting time per MB
	Rep1	Rep2	Rep3	Rep1	Rep2	Rep3	Rep1	Rep2	Rep3
1	2	2	3	2.42	2.35	2.31	29363	29414	29423	2.33333	0.57735	1
10	19	22	22	31.43	30.77	31.61	293910	294064	294102	21	1.73205	0.9
100	228	234	233	419.1	467	518.05	2940197	2939621	2939570	231.667	3.21455	0.992857
1000	2324	2382	2319	6052.33	5806.66	5744.2	29396172	29395402	29395387	2341.67	35.019	1.00357
										Fig. S4		Fig. S4
