# Supplementary material for: Robust data storage in DNA by de Bruijn graph-based de novo strand assembly
Source: Nat Commun. 2022 Sep 12;13:5361. doi: 10.1038/s41467-022-33046-w (PMC9468002; doi:10.1038/s41467-022-33046-w)
Supplement: Supplementary file 8 — source data [file 41467_2022_33046_MOESM8_ESM.zip › Supplementary Figure 5-source-data.xlsx]

## Sheet: Supplementary Figure 5
Data sizes	Decoding time		Data sizes (MB)	Decoding time (s)
1	29.8717		1	2.36
2	31.0439		10	31.27
3	32.6586		100	468.05
4	34.5606		1000	5867.73
5	36.6762
6	38.9621
7	41.3896
8	43.9383
9	46.593
10	49.3419
11	52.1754
12	55.0859
13	58.067
14	61.1131
15	64.2197
16	67.3828
17	70.5987
18	73.8644
19	77.177
20	80.5342
21	83.9337
22	87.3735
23	90.8517
24	94.3668
25	97.917
26	101.501
27	105.118
28	108.766
29	112.444
30	116.151
31	119.887
32	123.649
33	127.439
34	131.253
35	135.093
36	138.957
37	142.844
38	146.755
39	150.687
40	154.641
41	158.616
42	162.612
43	166.628
44	170.664
45	174.719
46	178.793
47	182.885
48	186.995
49	191.123
50	195.268
51	199.43
52	203.608
53	207.803
54	212.014
55	216.24
56	220.482
57	224.739
58	229.01
59	233.297
60	237.597
61	241.912
62	246.24
63	250.582
64	254.938
65	259.307
66	263.689
67	268.083
68	272.491
69	276.91
70	281.342
71	285.786
72	290.242
73	294.71
74	299.189
75	303.68
76	308.182
77	312.695
78	317.219
79	321.754
80	326.3
81	330.856
82	335.422
83	339.999
84	344.586
85	349.184
86	353.791
87	358.408
88	363.034
89	367.671
90	372.317
91	376.972
92	381.636
93	386.31
94	390.993
95	395.684
96	400.385
97	405.095
98	409.813
99	414.54
100	419.275
101	424.019
102	428.771
103	433.532
104	438.3
105	443.077
106	447.862
107	452.655
108	457.456
109	462.264
110	467.08
111	471.905
112	476.736
113	481.575
114	486.422
115	491.276
116	496.138
117	501.006
118	505.882
119	510.765
120	515.656
121	520.553
122	525.457
123	530.369
124	535.287
125	540.212
126	545.143
127	550.082
128	555.027
129	559.978
130	564.936
131	569.901
132	574.872
133	579.85
134	584.834
135	589.824
136	594.821
137	599.823
138	604.832
139	609.847
140	614.868
141	619.895
142	624.929
143	629.968
144	635.013
145	640.063
146	645.12
147	650.183
148	655.251
149	660.325
150	665.405
151	670.49
152	675.581
153	680.677
154	685.779
155	690.887
156	695.999
157	701.118
158	706.242
159	711.371
160	716.505
161	721.645
162	726.79
163	731.94
164	737.095
165	742.256
166	747.421
167	752.592
168	757.768
169	762.948
170	768.134
171	773.325
172	778.521
173	783.721
174	788.927
175	794.137
176	799.353
177	804.573
178	809.797
179	815.027
180	820.261
181	825.5
182	830.744
183	835.992
184	841.245
185	846.503
186	851.765
187	857.031
188	862.302
189	867.578
190	872.858
191	878.143
192	883.432
193	888.725
194	894.023
195	899.325
196	904.632
197	909.942
198	915.257
199	920.577
200	925.9
201	931.228
202	936.56
203	941.896
204	947.237
205	952.581
206	957.93
207	963.283
208	968.64
209	974.001
210	979.366
211	984.735
212	990.108
213	995.485
214	1000.87
215	1006.25
216	1011.64
217	1017.03
218	1022.43
219	1027.83
220	1033.23
221	1038.64
222	1044.05
223	1049.47
224	1054.89
225	1060.31
226	1065.74
227	1071.17
228	1076.61
229	1082.04
230	1087.49
231	1092.93
232	1098.38
233	1103.83
234	1109.29
235	1114.75
236	1120.22
237	1125.68
238	1131.15
239	1136.63
240	1142.11
241	1147.59
242	1153.07
243	1158.56
244	1164.05
245	1169.55
246	1175.05
247	1180.55
248	1186.06
249	1191.57
250	1197.08
251	1202.6
252	1208.11
253	1213.64
254	1219.16
255	1224.69
256	1230.23
257	1235.76
258	1241.3
259	1246.84
260	1252.39
261	1257.94
262	1263.49
263	1269.05
264	1274.61
265	1280.17
266	1285.73
267	1291.3
268	1296.87
269	1302.45
270	1308.03
271	1313.61
272	1319.19
273	1324.78
274	1330.37
275	1335.96
276	1341.56
277	1347.16
278	1352.76
279	1358.37
280	1363.98
281	1369.59
282	1375.2
283	1380.82
284	1386.44
285	1392.06
286	1397.69
287	1403.32
288	1408.95
289	1414.59
290	1420.23
291	1425.87
292	1431.51
293	1437.16
294	1442.81
295	1448.46
296	1454.12
297	1459.78
298	1465.44
299	1471.1
300	1476.77
301	1482.44
302	1488.11
303	1493.79
304	1499.47
305	1505.15
306	1510.83
307	1516.52
308	1522.21
309	1527.9
310	1533.6
311	1539.29
312	1544.99
313	1550.7
314	1556.4
315	1562.11
316	1567.82
317	1573.54
318	1579.25
319	1584.97
320	1590.69
321	1596.42
322	1602.15
323	1607.87
324	1613.61
325	1619.34
326	1625.08
327	1630.82
328	1636.56
329	1642.31
330	1648.06
331	1653.81
332	1659.56
333	1665.31
334	1671.07
335	1676.83
336	1682.6
337	1688.36
338	1694.13
339	1699.9
340	1705.67
341	1711.45
342	1717.23
343	1723.01
344	1728.79
345	1734.58
346	1740.37
347	1746.16
348	1751.95
349	1757.74
350	1763.54
351	1769.34
352	1775.14
353	1780.95
354	1786.76
355	1792.57
356	1798.38
357	1804.19
358	1810.01
359	1815.83
360	1821.65
361	1827.47
362	1833.3
363	1839.13
364	1844.96
365	1850.79
366	1856.63
367	1862.47
368	1868.31
369	1874.15
370	1879.99
371	1885.84
372	1891.69
373	1897.54
374	1903.4
375	1909.25
376	1915.11
377	1920.97
378	1926.83
379	1932.7
380	1938.57
381	1944.44
382	1950.31
383	1956.18
384	1962.06
385	1967.94
386	1973.82
387	1979.7
388	1985.59
389	1991.47
390	1997.36
391	2003.25
392	2009.15
393	2015.04
394	2020.94
395	2026.84
396	2032.74
397	2038.65
398	2044.55
399	2050.46
400	2056.37
401	2062.29
402	2068.2
403	2074.12
404	2080.04
405	2085.96
406	2091.88
407	2097.81
408	2103.74
409	2109.66
410	2115.6
411	2121.53
412	2127.47
413	2133.4
414	2139.34
415	2145.29
416	2151.23
417	2157.18
418	2163.12
419	2169.07
420	2175.03
421	2180.98
422	2186.94
423	2192.89
424	2198.85
425	2204.82
426	2210.78
427	2216.75
428	2222.71
429	2228.68
430	2234.66
431	2240.63
432	2246.61
433	2252.58
434	2258.56
435	2264.55
436	2270.53
437	2276.52
438	2282.5
439	2288.49
440	2294.48
441	2300.48
442	2306.47
443	2312.47
444	2318.47
445	2324.47
446	2330.47
447	2336.48
448	2342.48
449	2348.49
450	2354.5
451	2360.52
452	2366.53
453	2372.55
454	2378.56
455	2384.58
456	2390.61
457	2396.63
458	2402.65
459	2408.68
460	2414.71
461	2420.74
462	2426.77
463	2432.81
464	2438.85
465	2444.88
466	2450.92
467	2456.97
468	2463.01
469	2469.06
470	2475.1
471	2481.15
472	2487.2
473	2493.26
474	2499.31
475	2505.37
476	2511.42
477	2517.48
478	2523.55
479	2529.61
480	2535.67
481	2541.74
482	2547.81
483	2553.88
484	2559.95
485	2566.03
486	2572.1
487	2578.18
488	2584.26
489	2590.34
490	2596.42
491	2602.51
492	2608.59
493	2614.68
494	2620.77
495	2626.86
496	2632.95
497	2639.05
498	2645.14
499	2651.24
500	2657.34
501	2663.44
502	2669.55
503	2675.65
504	2681.76
505	2687.87
506	2693.97
507	2700.09
508	2706.2
509	2712.31
510	2718.43
511	2724.55
512	2730.67
513	2736.79
514	2742.91
515	2749.04
516	2755.16
517	2761.29
518	2767.42
519	2773.55
520	2779.69
521	2785.82
522	2791.96
523	2798.09
524	2804.23
525	2810.37
526	2816.52
527	2822.66
528	2828.81
529	2834.95
530	2841.1
531	2847.25
532	2853.41
533	2859.56
534	2865.72
535	2871.87
536	2878.03
537	2884.19
538	2890.35
539	2896.52
540	2902.68
541	2908.85
542	2915.01
543	2921.18
544	2927.36
545	2933.53
546	2939.7
547	2945.88
548	2952.05
549	2958.23
550	2964.41
551	2970.6
552	2976.78
553	2982.96
554	2989.15
555	2995.34
556	3001.53
557	3007.72
558	3013.91
559	3020.11
560	3026.3
561	3032.5
562	3038.7
563	3044.9
564	3051.1
565	3057.3
566	3063.51
567	3069.71
568	3075.92
569	3082.13
570	3088.34
571	3094.55
572	3100.77
573	3106.98
574	3113.2
575	3119.42
576	3125.63
577	3131.86
578	3138.08
579	3144.3
580	3150.53
581	3156.75
582	3162.98
583	3169.21
584	3175.44
585	3181.68
586	3187.91
587	3194.14
588	3200.38
589	3206.62
590	3212.86
591	3219.1
592	3225.34
593	3231.59
594	3237.83
595	3244.08
596	3250.33
597	3256.58
598	3262.83
599	3269.08
600	3275.34
601	3281.59
602	3287.85
603	3294.11
604	3300.37
605	3306.63
606	3312.89
607	3319.15
608	3325.42
609	3331.68
610	3337.95
611	3344.22
612	3350.49
613	3356.76
614	3363.04
615	3369.31
616	3375.59
617	3381.87
618	3388.15
619	3394.43
620	3400.71
621	3406.99
622	3413.28
623	3419.56
624	3425.85
625	3432.14
626	3438.43
627	3444.72
628	3451.01
629	3457.3
630	3463.6
631	3469.9
632	3476.19
633	3482.49
634	3488.79
635	3495.1
636	3501.4
637	3507.7
638	3514.01
639	3520.32
640	3526.63
641	3532.94
642	3539.25
643	3545.56
644	3551.87
645	3558.19
646	3564.51
647	3570.82
648	3577.14
649	3583.46
650	3589.78
651	3596.11
652	3602.43
653	3608.76
654	3615.08
655	3621.41
656	3627.74
657	3634.07
658	3640.4
659	3646.74
660	3653.07
661	3659.41
662	3665.75
663	3672.08
664	3678.42
665	3684.77
666	3691.11
667	3697.45
668	3703.8
669	3710.14
670	3716.49
671	3722.84
672	3729.19
673	3735.54
674	3741.89
675	3748.25
676	3754.6
677	3760.96
678	3767.31
679	3773.67
680	3780.03
681	3786.39
682	3792.76
683	3799.12
684	3805.48
685	3811.85
686	3818.22
687	3824.59
688	3830.96
689	3837.33
690	3843.7
691	3850.07
692	3856.45
693	3862.82
694	3869.2
695	3875.58
696	3881.96
697	3888.34
698	3894.72
699	3901.1
700	3907.49
701	3913.87
702	3920.26
703	3926.65
704	3933.04
705	3939.43
706	3945.82
707	3952.21
708	3958.61
709	3965
710	3971.4
711	3977.8
712	3984.2
713	3990.6
714	3997
715	4003.4
716	4009.8
717	4016.21
718	4022.61
719	4029.02
720	4035.43
721	4041.84
722	4048.25
723	4054.66
724	4061.07
725	4067.49
726	4073.9
727	4080.32
728	4086.74
729	4093.16
730	4099.58
731	4106
732	4112.42
733	4118.84
734	4125.27
735	4131.69
736	4138.12
737	4144.55
738	4150.98
739	4157.41
740	4163.84
741	4170.27
742	4176.7
743	4183.14
744	4189.58
745	4196.01
746	4202.45
747	4208.89
748	4215.33
749	4221.77
750	4228.22
751	4234.66
752	4241.1
753	4247.55
754	4254
755	4260.45
756	4266.9
757	4273.35
758	4279.8
759	4286.25
760	4292.71
761	4299.16
762	4305.62
763	4312.07
764	4318.53
765	4324.99
766	4331.45
767	4337.91
768	4344.38
769	4350.84
770	4357.31
771	4363.77
772	4370.24
773	4376.71
774	4383.18
775	4389.65
776	4396.12
777	4402.59
778	4409.07
779	4415.54
780	4422.02
781	4428.49
782	4434.97
783	4441.45
784	4447.93
785	4454.41
786	4460.9
787	4467.38
788	4473.86
789	4480.35
790	4486.84
791	4493.32
792	4499.81
793	4506.3
794	4512.79
795	4519.29
796	4525.78
797	4532.27
798	4538.77
799	4545.27
800	4551.76
801	4558.26
802	4564.76
803	4571.26
804	4577.76
805	4584.27
806	4590.77
807	4597.27
808	4603.78
809	4610.29
810	4616.8
811	4623.3
812	4629.81
813	4636.33
814	4642.84
815	4649.35
816	4655.86
817	4662.38
818	4668.9
819	4675.41
820	4681.93
821	4688.45
822	4694.97
823	4701.49
824	4708.02
825	4714.54
826	4721.06
827	4727.59
828	4734.12
829	4740.64
830	4747.17
831	4753.7
832	4760.23
833	4766.76
834	4773.3
835	4779.83
836	4786.36
837	4792.9
838	4799.44
839	4805.97
840	4812.51
841	4819.05
842	4825.59
843	4832.13
844	4838.68
845	4845.22
846	4851.77
847	4858.31
848	4864.86
849	4871.41
850	4877.95
851	4884.5
852	4891.06
853	4897.61
854	4904.16
855	4910.71
856	4917.27
857	4923.82
858	4930.38
859	4936.94
860	4943.5
861	4950.06
862	4956.62
863	4963.18
864	4969.74
865	4976.3
866	4982.87
867	4989.43
868	4996
869	5002.57
870	5009.14
871	5015.71
872	5022.28
873	5028.85
874	5035.42
875	5041.99
876	5048.57
877	5055.14
878	5061.72
879	5068.3
880	5074.87
881	5081.45
882	5088.03
883	5094.61
884	5101.2
885	5107.78
886	5114.36
887	5120.95
888	5127.53
889	5134.12
890	5140.71
891	5147.3
892	5153.88
893	5160.48
894	5167.07
895	5173.66
896	5180.25
897	5186.85
898	5193.44
899	5200.04
900	5206.63
901	5213.23
902	5219.83
903	5226.43
904	5233.03
905	5239.63
906	5246.24
907	5252.84
908	5259.45
909	5266.05
910	5272.66
911	5279.26
912	5285.87
913	5292.48
914	5299.09
915	5305.7
916	5312.32
917	5318.93
918	5325.54
919	5332.16
920	5338.77
921	5345.39
922	5352.01
923	5358.62
924	5365.24
925	5371.86
926	5378.49
927	5385.11
928	5391.73
929	5398.35
930	5404.98
931	5411.6
932	5418.23
933	5424.86
934	5431.49
935	5438.12
936	5444.75
937	5451.38
938	5458.01
939	5464.64
940	5471.28
941	5477.91
942	5484.55
943	5491.18
944	5497.82
945	5504.46
946	5511.1
947	5517.74
948	5524.38
949	5531.02
950	5537.67
951	5544.31
952	5550.95
953	5557.6
954	5564.25
955	5570.89
956	5577.54
957	5584.19
958	5590.84
959	5597.49
960	5604.14
961	5610.79
962	5617.45
963	5624.1
964	5630.76
965	5637.41
966	5644.07
967	5650.73
968	5657.39
969	5664.05
970	5670.71
971	5677.37
972	5684.03
973	5690.69
974	5697.36
975	5704.02
976	5710.69
977	5717.35
978	5724.02
979	5730.69
980	5737.36
981	5744.03
982	5750.7
983	5757.37
984	5764.04
985	5770.72
986	5777.39
987	5784.07
988	5790.74
989	5797.42
990	5804.1
991	5810.78
992	5817.46
993	5824.14
994	5830.82
995	5837.5
996	5844.18
997	5850.87
998	5857.55
999	5864.24
1000	5870.92
