# Supplementary material for: Robust data storage in DNA by de Bruijn graph-based de novo strand assembly
Source: Nat Commun. 2022 Sep 12;13:5361. doi: 10.1038/s41467-022-33046-w (PMC9468002; doi:10.1038/s41467-022-33046-w)
Supplement: Supplementary file 8 — source data [file 41467_2022_33046_MOESM8_ESM.zip › Supplementary Figure 6-source-data.xlsx]

## Sheet: Supplementary Figure 6a
Data size	Couting time (s)			Strand decoding time (s)			Number of strands decoded (cutoff =2)			Average number of strands decoded (cutoff =2)	SD	Sr	SD
	Rep1	Rep2	Rep3	Rep1	Rep2	Rep3	Rep1	Rep2	Rep3
1MB	2	2	3	2.42	2.35	2.31	29363	29414	29423	29400	32.3574	0.98	0.00107858
10MB	19	22	22	31.43	30.77	31.61	293910	294064	294102	294025	101.673	0.980084	0.000338909
100MB	228	234	233	419.1	467	518.05	2940197	2939621	2939570	2939796	348.211	0.979932	0.00011607
1GB	2324	2382	2319	6052.33	5806.66	5744.2	29396172	29395402	29395387	2.93957e+07	448.952	0.979855	1.49651e-05
												Fig. S6a

## Sheet: Supplementary Figure 6b
	Number of cross-linked strands					Percentage of cross-linked strands
Data size	Rep1	Rep2	Rep3	Average	SD		SD
1M	229	115	230	191.333	66.1085	0.00637778	0.00220362
10M	458	1032	174	554.667	437.092	0.00184889	0.00145697
100M	8928	7192	6813	7644.33	1127.72	0.00254811	3.75908e-05
1GB	77999	73495	74732	75408.7	2327	0.00251362	0.000775665
