# Supplementary material for: Robust data storage in DNA by de Bruijn graph-based de novo strand assembly
Source: Nat Commun. 2022 Sep 12;13:5361. doi: 10.1038/s41467-022-33046-w (PMC9468002; doi:10.1038/s41467-022-33046-w)
Supplement: Supplementary file 8 — source data [file 41467_2022_33046_MOESM8_ESM.zip › Supplementary Figure 8-source-data.xlsx]

## Sheet: Supplementary Figure 8
Insert Length	Control	28 days	56 days	70 days
0	0.0291386	0.0861881	0.34615	0.354444
1	0.000259471	0.00782418	0.00715107	0.0213911
2	0.000804359	0.0474386	0.0616794	0.182047
3	0.000285418	0.00916722	0.0113919	0.0391956
4	2.59471e-05	0.00122094	0.00167945	0.00661532
5	5.18941e-05	0.000544335	0.000506135	0.00225627
6	0	9.66577e-05	7.66871e-05	0.000424649
7	0	1.01745e-05	1.53374e-05	0.000107441
8	0	5.08725e-06	7.66871e-06	2.55813e-05
9	0	0	0	1.02325e-05
10	0	0	3.83436e-06	5.11626e-06
11	0	0	0	5.11626e-06
12	0	0	0	5.11626e-06
13	0	0	0	0
14	0	0	0	0
15	0	0	0	0
16	0	0	0	0
17	0	0	0	0
18	0	0	0	0
19	0	0	0	0
20	0	0	0	0
21	0	0	3.83436e-06	0
22	0	0	0	0
23	0	0	0	0
24	0	0	0	0
25	0	0	0	0
26	0	0	0	0
27	0	0	0	0
28	0	0	3.83436e-06	0
29	0	0	0	0
30	0	0	0	0
31	0.00505968	0.787068	1.76302	2.38164
32	0.00495589	0.851259	1.87428	2.49134
33	0.00552673	0.923193	1.97379	2.58367
34	0.00607161	0.959974	2.02442	2.59203
35	0.0122211	1.02046	2.07127	2.60659
36	0.00812143	1.04623	2.09669	2.58274
37	0.00817333	1.06392	2.09175	2.52549
38	0.0100415	1.10137	2.10248	2.49206
39	0.0120394	1.13175	2.10227	2.44365
40	0.0113389	1.14356	2.08119	2.37091
41	0.0125324	1.16883	2.06301	2.31301
42	0.0123508	1.18707	2.04453	2.25046
43	0.0159834	1.21548	2.02214	2.19118
44	0.0153607	1.23578	2.00222	2.14132
45	0.0164504	1.24633	1.96882	2.07306
46	0.0175402	1.27697	1.94523	2.02008
47	0.0172548	1.29134	1.90522	1.95586
48	0.0190711	1.30678	1.88454	1.9108
49	0.0229891	1.33052	1.8548	1.85198
50	0.0224961	1.34225	1.82128	1.80071
51	0.024001	1.3489	1.78277	1.74613
52	0.0205501	1.34601	1.73482	1.68521
53	0.0190451	1.34669	1.6965	1.62914
54	0.0218993	1.3502	1.65763	1.56906
55	0.0225221	1.35324	1.61523	1.51875
56	0.0245978	1.35046	1.56643	1.46115
57	0.0226258	1.35236	1.52935	1.4175
58	0.0229891	1.33549	1.48031	1.3606
59	0.026466	1.33751	1.43715	1.3064
60	0.0270628	1.32313	1.39632	1.26432
61	0.0238972	1.30516	1.35121	1.21063
62	0.0239232	1.29666	1.3105	1.16138
63	0.0246497	1.27877	1.26525	1.11359
64	0.0238713	1.2633	1.2222	1.07206
65	0.0247276	1.24343	1.18027	1.02574
66	0.025506	1.23544	1.14144	0.983452
67	0.0257135	1.2161	1.096	0.947751
68	0.0271925	1.19667	1.05852	0.906498
69	0.0272185	1.17532	1.02418	0.870403
70	0.0256876	1.15663	0.983363	0.832139
71	0.0248313	1.1398	0.957278	0.799594
72	0.0243643	1.11581	0.918217	0.765039
73	0.0416191	1.11899	0.894877	0.738849
74	0.0260768	1.07964	0.851587	0.702851
75	0.029398	1.06084	0.820725	0.670056
76	0.0266736	1.03228	0.788321	0.643047
77	0.0258433	1.01622	0.760015	0.613117
78	0.0281785	0.995533	0.728064	0.586103
79	0.028931	0.971277	0.704548	0.560169
80	0.0284639	0.946614	0.675295	0.538568
81	0.0276077	0.934298	0.645541	0.514179
82	0.0278672	0.909121	0.62625	0.489237
83	0.0275817	0.884311	0.602688	0.46867
84	0.028905	0.872992	0.575656	0.452779
85	0.0283342	0.85275	0.555495	0.431086
86	0.0285158	0.833199	0.53217	0.408538
87	0.0283861	0.812565	0.513543	0.394433
88	0.0285937	0.793941	0.490533	0.377201
89	0.0282045	0.77524	0.470226	0.361167
90	0.0288012	0.755247	0.455989	0.344641
91	0.0302802	0.734598	0.438087	0.329876
92	0.0294759	0.720776	0.418869	0.316553
93	0.0285677	0.701994	0.405598	0.302581
94	0.030877	0.683344	0.389325	0.290148
95	0.0296834	0.669202	0.371664	0.27617
96	0.0286715	0.649814	0.357373	0.264986
97	0.0297613	0.631042	0.345104	0.253408
98	0.0312403	0.617342	0.330518	0.24512
99	0.0295278	0.599908	0.31592	0.232073
100	0.0303062	0.586198	0.305284	0.224409
101	0.0312922	0.570804	0.294394	0.215717
102	0.029891	0.55483	0.282807	0.207423
103	0.0320446	0.542234	0.270314	0.194254
104	0.0312922	0.52683	0.258792	0.188979
105	0.0307473	0.515557	0.249559	0.183336
106	0.0303062	0.500768	0.242051	0.174843
107	0.0318889	0.48542	0.233006	0.166826
108	0.0304619	0.475235	0.223566	0.159888
109	0.0322522	0.461703	0.213543	0.152853
110	0.0341982	0.451686	0.204689	0.145363
111	0.0316554	0.436704	0.197592	0.141449
112	0.0314478	0.425635	0.189643	0.135013
113	0.0328749	0.411314	0.183225	0.128761
114	0.0334458	0.404624	0.177765	0.124509
115	0.0326674	0.390502	0.169425	0.119117
116	0.0314219	0.378878	0.162385	0.113775
117	0.0349248	0.37315	0.157124	0.109053
118	0.0335755	0.362365	0.151227	0.105896
119	0.0347691	0.352317	0.146085	0.10011
120	0.0330825	0.34371	0.139751	0.0962931
121	0.0330825	0.332675	0.136495	0.0952084
122	0.0336533	0.32538	0.129935	0.0916373
123	0.0323041	0.317063	0.124248	0.0871503
124	0.0341723	0.307412	0.119808	0.0840755
125	0.0355734	0.296775	0.115832	0.0799159
126	0.0335236	0.289123	0.111775	0.0771122
127	0.0334198	0.281991	0.107676	0.0745132
128	0.0337052	0.274711	0.104889	0.0705481
129	0.0335496	0.266658	0.10046	0.069535
130	0.0345355	0.258681	0.0965376	0.066496
131	0.0339907	0.252882	0.0930368	0.0638867
132	0.0348988	0.245521	0.0907477	0.0618453
133	0.0358588	0.239589	0.085694	0.0601569
134	0.0335236	0.234191	0.0843175	0.0595532
135	0.0342761	0.228595	0.0794018	0.0552505
136	0.0358848	0.219937	0.077523	0.0536491
137	0.0361443	0.215491	0.0739379	0.0525695
138	0.0360924	0.209788	0.0712768	0.0493719
139	0.0362481	0.201633	0.0687538	0.0478319
140	0.035807	0.197227	0.0663612	0.0455142
141	0.0361962	0.191143	0.0644824	0.0454682
142	0.0372859	0.187256	0.0617331	0.0432119
143	0.0373638	0.182408	0.0602531	0.0417691
144	0.0386611	0.178476	0.0591296	0.0403059
145	0.0375195	0.171522	0.0565031	0.0383003
146	0.0376751	0.166918	0.0538075	0.0372617
147	0.0385054	0.163143	0.0529755	0.0357319
148	0.0399844	0.157817	0.050464	0.0346064
149	0.0400623	0.153325	0.0483397	0.0333682
150	0.0407109	0.148354	0.0476802	0.0329947
151	0.0383757	0.144173	0.0455828	0.0319254
152	0.0399325	0.142306	0.0435698	0.0312501
153	0.0395693	0.137819	0.0426265	0.0290962
154	0.0405553	0.133133	0.0414839	0.0278171
155	0.0429165	0.130895	0.0390683	0.027418
156	0.0427348	0.127385	0.0385813	0.0267324
157	0.0410742	0.124185	0.0375	0.0259292
158	0.0406072	0.11982	0.036227	0.0251822
159	0.0435132	0.117983	0.0349463	0.0246194
160	0.0414115	0.113212	0.0341219	0.0240464
161	0.0438505	0.111935	0.0327071	0.0228594
162	0.0407109	0.10905	0.0321089	0.0219794
163	0.042657	0.105774	0.0309202	0.0217236
164	0.0446549	0.102605	0.0299962	0.0215036
165	0.0450441	0.099649	0.0292715	0.020905
166	0.0438505	0.0978481	0.0281595	0.0198818
167	0.0428386	0.0945719	0.0269632	0.0198511
168	0.0431759	0.0935188	0.0266794	0.0184953
169	0.0448106	0.0912194	0.0261311	0.0183674
170	0.0454074	0.0874549	0.0245437	0.0174464
171	0.0464193	0.0860304	0.0238574	0.0173799
172	0.044603	0.0840973	0.0232017	0.0170423
173	0.0473793	0.0806176	0.0227876	0.0158962
174	0.0463674	0.0872514	0.0242331	0.0171599
175	0.0459782	0.0769243	0.0208167	0.0146837
176	0.0512455	0.0579081	0.0158896	0.0111688
177	0.0450182	0.0663886	0.0197278	0.0151902
178	0.0487805	0.105021	0.0273735	0.0193395
179	0.0495589	0.0548202	0.0143328	0.00972089
180	0.0502335	0.0529888	0.0138842	0.00964926
181	0.047068	0.0561988	0.0170207	0.0121767
182	0.0675143	0.0883044	0.0224156	0.0154409
183	0.0841982	0.0503027	0.0146933	0.010473
184	0.0625065	0.082159	0.0213267	0.0154255
185	0.0816295	0.0341659	0.00877301	0.00589393
186	0.0684484	0.0730071	0.0235008	0.0176409
187	0.0974053	0.038134	0.0101649	0.00717299
188	0.0954852	0.123116	0.0304601	0.0225218
189	0.0959263	0.04665	0.0150613	0.0116753
190	0.156149	0.0417612	0.0102492	0.00727532
191	0.137519	0.0710078	0.019352	0.0153181
192	0.294888	0.0485069	0.0159394	0.0131948
193	0.249844	0.0862237	0.0206135	0.0157427
194	0.504826	0.0855471	0.0205061	0.016106
195	0.23822	0.0425701	0.0106058	0.00839066
196	0.475039	0.0898815	0.0253336	0.0203883
197	0.340348	0.0788778	0.0189034	0.0156864
198	0.674261	0.0957267	0.0262462	0.0201683
199	2.54429	0.182078	0.0449271	0.034898
200	84.8581	2.51349	0.567462	0.440996
201	1.18262	0.0545098	0.0121127	0.00869764
202	0.0550597	0.015918	0.00316334	0.00235859
203	0.0362999	0.0129267	0.00263037	0.00172929
204	0.0297094	0.0113547	0.00235429	0.00152976
205	0.027452	0.00978786	0.00179448	0.00136092
206	0.0268552	0.0088162	0.00164877	0.00126883
207	0.0237935	0.00764613	0.00158359	0.000972089
208	0.0230669	0.00775296	0.00156825	0.000961856
209	0.0229372	0.00722389	0.00138804	0.000818601
210	0.0229632	0.00700514	0.00113113	0.00087488
211	0.0199533	0.00649641	0.00131135	0.00067023
212	0.0206279	0.00580455	0.00114647	0.000951624
213	0.0194862	0.00586051	0.00107745	0.000746974
214	0.019097	0.00531617	0.00107362	0.000649765
215	0.0203684	0.00591138	0.000947086	0.00071116
216	0.019097	0.00520934	0.000901074	0.000726508
217	0.0198495	0.00485323	0.00092408	0.000557672
218	0.0183965	0.00452765	0.000908742	0.000634416
219	0.0197457	0.00449204	0.00086273	0.000700927
220	0.0197457	0.00415628	0.000736196	0.000608835
221	0.0188635	0.00374421	0.000694018	0.000557672
222	0.0174624	0.00407488	0.000724693	0.000496277
223	0.0180851	0.00380017	0.000809049	0.000506509
224	0.0178256	0.00348476	0.000736196	0.000399068
225	0.0179554	0.00322023	0.000578988	0.000439998
226	0.0175402	0.00322023	0.000690184	0.000429766
227	0.0182148	0.00333215	0.000532975	0.000434882
228	0.0168396	0.00304726	0.000605828	0.000368371
229	0.0173845	0.00276746	0.000494632	0.000388836
230	0.0170213	0.00293534	0.000655675	0.000393952
231	0.016658	0.00280307	0.000444785	0.000342789
232	0.0170991	0.00290482	0.000460123	0.000342789
233	0.0145823	0.00237574	0.000559816	0.000271162
234	0.016684	0.00246223	0.000398773	0.000276278
235	0.0168137	0.0022333	0.000490798	0.000301859
236	0.0161131	0.00222313	0.000425613	0.000306975
237	0.0153607	0.00216717	0.000394939	0.000260929
238	0.0154645	0	0	0
239	0.0155163	0	0	0
240	0.0135963	0	0	0
241	0.0155942	0	0	0
242	0.0155682	0	0	0
243	0.0154126	0	0	0
244	0.0156461	0	0	0
245	0.0155682	0	0	0
246	0.0155163	0	0	0
247	0.0135444	0	0	0
248	0.0151271	0	0	0
249	0.0144266	0	0	0
250	0.0146082	0	0	0
251	0.0139855	0	0	0
252	0.0154904	0	0	0
253	0.0140893	0	0	0
254	0.0131811	0	0	0
255	0.0131552	0	0	0
256	0.0147898	0	0	0
257	0.0129735	0	0	0
258	0.0127919	0	0	0
259	0.0135703	0	0	0
260	0.01274	0	0	0
261	0.0124027	0	0	0
262	0.0122989	0	0	0
263	0.0116243	0	0	0
264	0.0120654	0	0	0
265	0.0117021	0	0	0
266	0.0115205	0	0	0
267	0.0128697	0	0	0
268	0.0125324	0	0	0
269	0.011287	0	0	0
